# Supplementary material for: A Genome-Wide Association Study for Regulators of Micronucleus Formation in Mice
Source: G3 (Bethesda). 2016 May 27;6(8):2343–54. doi: 10.1534/g3.116.030767 (PMC4978889; doi:10.1534/g3.116.030767)
Supplement: Supplemental Material [file supp_g3.116.030767_TableS1.xlsx]

## Sheet: Sheet0
Input	Input Type	MGI Gene/Marker ID	Symbol	Name	Feature Type	MP ID	Term
Rapgef1	current symbol	MGI:104580	Rapgef1	Rap guanine nucleotide exchange factor (GEF) 1	protein coding gene	MP:0004950	abnormal brain vasculature morphology
Rapgef1	current symbol	MGI:104580	Rapgef1	Rap guanine nucleotide exchange factor (GEF) 1	protein coding gene	MP:0003566	abnormal cell adhesion
Rapgef1	current symbol	MGI:104580	Rapgef1	Rap guanine nucleotide exchange factor (GEF) 1	protein coding gene	MP:0004261	abnormal embryonic neuroepithelium morphology
Rapgef1	current symbol	MGI:104580	Rapgef1	Rap guanine nucleotide exchange factor (GEF) 1	protein coding gene	MP:0003632	abnormal nervous system morphology
Rapgef1	current symbol	MGI:104580	Rapgef1	Rap guanine nucleotide exchange factor (GEF) 1	protein coding gene	MP:0005592	abnormal vascular smooth muscle morphology
Rapgef1	current symbol	MGI:104580	Rapgef1	Rap guanine nucleotide exchange factor (GEF) 1	protein coding gene	MP:0011096	complete embryonic lethality between implantation and somite formation
Rapgef1	current symbol	MGI:104580	Rapgef1	Rap guanine nucleotide exchange factor (GEF) 1	protein coding gene	MP:0011098	complete embryonic lethality during organogenesis
Rapgef1	current symbol	MGI:104580	Rapgef1	Rap guanine nucleotide exchange factor (GEF) 1	protein coding gene	MP:0011708	decreased fibroblast cell migration
Rapgef1	current symbol	MGI:104580	Rapgef1	Rap guanine nucleotide exchange factor (GEF) 1	protein coding gene	MP:0001785	edema
Rapgef1	current symbol	MGI:104580	Rapgef1	Rap guanine nucleotide exchange factor (GEF) 1	protein coding gene	MP:0001914	hemorrhage
Rapgef1	current symbol	MGI:104580	Rapgef1	Rap guanine nucleotide exchange factor (GEF) 1	protein coding gene	MP:0003814	vascular smooth muscle cell hypoplasia
Gm13547	current symbol	MGI:3650473	Gm13547	predicted gene 13547	protein coding gene	MP:0005565	increased blood urea nitrogen level
Trub2	current symbol	MGI:2442186	Trub2	TruB pseudouridine (psi) synthase homolog 2 (E. coli)	protein coding gene	MP:0011100	complete preweaning lethality
Trub2	current symbol	MGI:2442186	Trub2	TruB pseudouridine (psi) synthase homolog 2 (E. coli)	protein coding gene	MP:0008762	embryonic lethality
Trub2	current symbol	MGI:2442186	Trub2	TruB pseudouridine (psi) synthase homolog 2 (E. coli)	protein coding gene	MP:0005178	increased circulating cholesterol level
Trub2	current symbol	MGI:2442186	Trub2	TruB pseudouridine (psi) synthase homolog 2 (E. coli)	protein coding gene	MP:0001556	increased circulating HDL cholesterol level
Trub2	current symbol	MGI:2442186	Trub2	TruB pseudouridine (psi) synthase homolog 2 (E. coli)	protein coding gene	MP:0010770	preweaning lethality
Coq4	current symbol	MGI:1098826	Coq4	coenzyme Q4	protein coding gene	MP:0011100	complete preweaning lethality
Coq4	current symbol	MGI:1098826	Coq4	coenzyme Q4	protein coding gene	MP:0002702	decreased circulating free fatty acid level
Coq4	current symbol	MGI:1098826	Coq4	coenzyme Q4	protein coding gene	MP:0008762	embryonic lethality
Coq4	current symbol	MGI:1098826	Coq4	coenzyme Q4	protein coding gene	MP:0010770	preweaning lethality
Slc27a4	current symbol	MGI:1347347	Slc27a4	solute carrier family 27 (fatty acid transporter), member 4	protein coding gene	MP:0001951	abnormal breathing pattern
Slc27a4	current symbol	MGI:1347347	Slc27a4	solute carrier family 27 (fatty acid transporter), member 4	protein coding gene	MP:0000428	abnormal craniofacial morphology
Slc27a4	current symbol	MGI:1347347	Slc27a4	solute carrier family 27 (fatty acid transporter), member 4	protein coding gene	MP:0000462	abnormal digestive system morphology
Slc27a4	current symbol	MGI:1347347	Slc27a4	solute carrier family 27 (fatty acid transporter), member 4	protein coding gene	MP:0001216	abnormal epidermal layer morphology
Slc27a4	current symbol	MGI:1347347	Slc27a4	solute carrier family 27 (fatty acid transporter), member 4	protein coding gene	MP:0001240	abnormal epidermis stratum corneum morphology
Slc27a4	current symbol	MGI:1347347	Slc27a4	solute carrier family 27 (fatty acid transporter), member 4	protein coding gene	MP:0001236	abnormal epidermis stratum spinosum morphology
Slc27a4	current symbol	MGI:1347347	Slc27a4	solute carrier family 27 (fatty acid transporter), member 4	protein coding gene	MP:0003743	abnormal facial morphology
Slc27a4	current symbol	MGI:1347347	Slc27a4	solute carrier family 27 (fatty acid transporter), member 4	protein coding gene	MP:0001784	abnormal fluid regulation
Slc27a4	current symbol	MGI:1347347	Slc27a4	solute carrier family 27 (fatty acid transporter), member 4	protein coding gene	MP:0008069	abnormal joint mobility
Slc27a4	current symbol	MGI:1347347	Slc27a4	solute carrier family 27 (fatty acid transporter), member 4	protein coding gene	MP:0009602	abnormal keratohyalin granule morphology
Slc27a4	current symbol	MGI:1347347	Slc27a4	solute carrier family 27 (fatty acid transporter), member 4	protein coding gene	MP:0003313	abnormal locomotor activation
Slc27a4	current symbol	MGI:1347347	Slc27a4	solute carrier family 27 (fatty acid transporter), member 4	protein coding gene	MP:0002089	abnormal postnatal growth/weight/body size
Slc27a4	current symbol	MGI:1347347	Slc27a4	solute carrier family 27 (fatty acid transporter), member 4	protein coding gene	MP:0001504	abnormal posture
Slc27a4	current symbol	MGI:1347347	Slc27a4	solute carrier family 27 (fatty acid transporter), member 4	protein coding gene	MP:0002270	abnormal pulmonary alveolus morphology
Slc27a4	current symbol	MGI:1347347	Slc27a4	solute carrier family 27 (fatty acid transporter), member 4	protein coding gene	MP:0002133	abnormal respiratory system physiology
Slc27a4	current symbol	MGI:1347347	Slc27a4	solute carrier family 27 (fatty acid transporter), member 4	protein coding gene	MP:0009931	abnormal skin appearance
Slc27a4	current symbol	MGI:1347347	Slc27a4	solute carrier family 27 (fatty acid transporter), member 4	protein coding gene	MP:0001191	abnormal skin condition
Slc27a4	current symbol	MGI:1347347	Slc27a4	solute carrier family 27 (fatty acid transporter), member 4	protein coding gene	MP:0005501	abnormal skin physiology
Slc27a4	current symbol	MGI:1347347	Slc27a4	solute carrier family 27 (fatty acid transporter), member 4	protein coding gene	MP:0001436	abnormal suckling behavior
Slc27a4	current symbol	MGI:1347347	Slc27a4	solute carrier family 27 (fatty acid transporter), member 4	protein coding gene	MP:0009546	absent gastric milk in neonates
Slc27a4	current symbol	MGI:1347347	Slc27a4	solute carrier family 27 (fatty acid transporter), member 4	protein coding gene	MP:0011092	complete embryonic lethality
Slc27a4	current symbol	MGI:1347347	Slc27a4	solute carrier family 27 (fatty acid transporter), member 4	protein coding gene	MP:0011087	complete neonatal lethality
Slc27a4	current symbol	MGI:1347347	Slc27a4	solute carrier family 27 (fatty acid transporter), member 4	protein coding gene	MP:0011100	complete preweaning lethality
Slc27a4	current symbol	MGI:1347347	Slc27a4	solute carrier family 27 (fatty acid transporter), member 4	protein coding gene	MP:0001575	cyanosis
Slc27a4	current symbol	MGI:1347347	Slc27a4	solute carrier family 27 (fatty acid transporter), member 4	protein coding gene	MP:0001262	decreased body weight
Slc27a4	current symbol	MGI:1347347	Slc27a4	solute carrier family 27 (fatty acid transporter), member 4	protein coding gene	MP:0000379	decreased hair follicle number
Slc27a4	current symbol	MGI:1347347	Slc27a4	solute carrier family 27 (fatty acid transporter), member 4	protein coding gene	MP:0009607	decreased keratohyalin granule size
Slc27a4	current symbol	MGI:1347347	Slc27a4	solute carrier family 27 (fatty acid transporter), member 4	protein coding gene	MP:0001220	epidermal necrosis
Slc27a4	current symbol	MGI:1347347	Slc27a4	solute carrier family 27 (fatty acid transporter), member 4	protein coding gene	MP:0000757	herniated abdominal wall
Slc27a4	current symbol	MGI:1347347	Slc27a4	solute carrier family 27 (fatty acid transporter), member 4	protein coding gene	MP:0001242	hyperkeratosis
Slc27a4	current symbol	MGI:1347347	Slc27a4	solute carrier family 27 (fatty acid transporter), member 4	protein coding gene	MP:0001402	hypoactivity
Slc27a4	current symbol	MGI:1347347	Slc27a4	solute carrier family 27 (fatty acid transporter), member 4	protein coding gene	MP:0002796	impaired skin barrier function
Slc27a4	current symbol	MGI:1347347	Slc27a4	solute carrier family 27 (fatty acid transporter), member 4	protein coding gene	MP:0009583	increased keratinocyte proliferation
Slc27a4	current symbol	MGI:1347347	Slc27a4	solute carrier family 27 (fatty acid transporter), member 4	protein coding gene	MP:0002639	micrognathia
Slc27a4	current symbol	MGI:1347347	Slc27a4	solute carrier family 27 (fatty acid transporter), member 4	protein coding gene	MP:0001435	no suckling reflex
Slc27a4	current symbol	MGI:1347347	Slc27a4	solute carrier family 27 (fatty acid transporter), member 4	protein coding gene	MP:0003427	parakeratosis
Slc27a4	current symbol	MGI:1347347	Slc27a4	solute carrier family 27 (fatty acid transporter), member 4	protein coding gene	MP:0009908	protruding tongue
Slc27a4	current symbol	MGI:1347347	Slc27a4	solute carrier family 27 (fatty acid transporter), member 4	protein coding gene	MP:0001954	respiratory distress
Slc27a4	current symbol	MGI:1347347	Slc27a4	solute carrier family 27 (fatty acid transporter), member 4	protein coding gene	MP:0001192	scaly skin
Slc27a4	current symbol	MGI:1347347	Slc27a4	solute carrier family 27 (fatty acid transporter), member 4	protein coding gene	MP:0001196	shiny skin
Slc27a4	current symbol	MGI:1347347	Slc27a4	solute carrier family 27 (fatty acid transporter), member 4	protein coding gene	MP:0000416	sparse hair
Slc27a4	current symbol	MGI:1347347	Slc27a4	solute carrier family 27 (fatty acid transporter), member 4	protein coding gene	MP:0001219	thick epidermis
Slc27a4	current symbol	MGI:1347347	Slc27a4	solute carrier family 27 (fatty acid transporter), member 4	protein coding gene	MP:0001179	thick pulmonary interalveolar septum
Slc27a4	current symbol	MGI:1347347	Slc27a4	solute carrier family 27 (fatty acid transporter), member 4	protein coding gene	MP:0001200	thick skin
Slc27a4	current symbol	MGI:1347347	Slc27a4	solute carrier family 27 (fatty acid transporter), member 4	protein coding gene	MP:0001198	tight skin
Urm1	current symbol	MGI:1915455	Urm1	ubiquitin related modifier 1 homolog (S. cerevisiae)	protein coding gene
Cercam	current symbol	MGI:2139134	Cercam	cerebral endothelial cell adhesion molecule	protein coding gene
Odf2	current symbol	MGI:1098824	Odf2	outer dense fiber of sperm tails 2	protein coding gene	MP:0011056	abnormal brain ependyma motile cilium morphology
Odf2	current symbol	MGI:1098824	Odf2	outer dense fiber of sperm tails 2	protein coding gene	MP:0000358	abnormal cell morphology
Odf2	current symbol	MGI:1098824	Odf2	outer dense fiber of sperm tails 2	protein coding gene	MP:0011082	abnormal gastrointestinal motility
Odf2	current symbol	MGI:1098824	Odf2	outer dense fiber of sperm tails 2	protein coding gene	MP:0004131	abnormal motile primary cilium morphology
Odf2	current symbol	MGI:1098824	Odf2	outer dense fiber of sperm tails 2	protein coding gene	MP:0011644	abnormal oviduct epithelium motile cilium morphology
Odf2	current symbol	MGI:1098824	Odf2	outer dense fiber of sperm tails 2	protein coding gene	MP:0011050	abnormal respiratory motile cilium morphology
Odf2	current symbol	MGI:1098824	Odf2	outer dense fiber of sperm tails 2	protein coding gene	MP:0011055	abnormal respiratory motile cilium physiology
Odf2	current symbol	MGI:1098824	Odf2	outer dense fiber of sperm tails 2	protein coding gene	MP:0001950	abnormal respiratory sounds
Odf2	current symbol	MGI:1098824	Odf2	outer dense fiber of sperm tails 2	protein coding gene	MP:0009838	abnormal sperm axoneme morphology
Odf2	current symbol	MGI:1098824	Odf2	outer dense fiber of sperm tails 2	protein coding gene	MP:0008892	abnormal sperm flagellum morphology
Odf2	current symbol	MGI:1098824	Odf2	outer dense fiber of sperm tails 2	protein coding gene	MP:0009831	abnormal sperm midpiece morphology
Odf2	current symbol	MGI:1098824	Odf2	outer dense fiber of sperm tails 2	protein coding gene	MP:0002675	asthenozoospermia
Odf2	current symbol	MGI:1098824	Odf2	outer dense fiber of sperm tails 2	protein coding gene	MP:0005384	cellular phenotype
Odf2	current symbol	MGI:1098824	Odf2	outer dense fiber of sperm tails 2	protein coding gene	MP:0011094	complete embryonic lethality before implantation
Odf2	current symbol	MGI:1098824	Odf2	outer dense fiber of sperm tails 2	protein coding gene	MP:0001262	decreased body weight
Odf2	current symbol	MGI:1098824	Odf2	outer dense fiber of sperm tails 2	protein coding gene	MP:0011053	decreased respiratory motile cilia number
Odf2	current symbol	MGI:1098824	Odf2	outer dense fiber of sperm tails 2	protein coding gene	MP:0001891	hydroencephaly
Odf2	current symbol	MGI:1098824	Odf2	outer dense fiber of sperm tails 2	protein coding gene	MP:0005387	immune system phenotype
Odf2	current symbol	MGI:1098824	Odf2	outer dense fiber of sperm tails 2	protein coding gene	MP:0010752	impaired mucociliary clearance
Odf2	current symbol	MGI:1098824	Odf2	outer dense fiber of sperm tails 2	protein coding gene	MP:0001850	increased susceptibility to otitis media
Odf2	current symbol	MGI:1098824	Odf2	outer dense fiber of sperm tails 2	protein coding gene	MP:0009237	kinked sperm flagellum
Odf2	current symbol	MGI:1098824	Odf2	outer dense fiber of sperm tails 2	protein coding gene	MP:0001925	male infertility
Odf2	current symbol	MGI:1098824	Odf2	outer dense fiber of sperm tails 2	protein coding gene	MP:0011086	partial postnatal lethality
Odf2	current symbol	MGI:1098824	Odf2	outer dense fiber of sperm tails 2	protein coding gene	MP:0001922	reduced male fertility
Odf2	current symbol	MGI:1098824	Odf2	outer dense fiber of sperm tails 2	protein coding gene	MP:0005389	reproductive system phenotype
Odf2	current symbol	MGI:1098824	Odf2	outer dense fiber of sperm tails 2	protein coding gene	MP:0001872	sinus inflammation
Odf2	current symbol	MGI:1098824	Odf2	outer dense fiber of sperm tails 2	protein coding gene	MP:0004179	transmission ratio distortion
Odf2	human synonym	MGI:97424	Odf1	outer dense fiber of sperm tails 1	protein coding gene	MP:0009831	abnormal sperm midpiece morphology
Odf2	human synonym	MGI:97424	Odf1	outer dense fiber of sperm tails 1	protein coding gene	MP:0009832	abnormal sperm mitochondrial sheath morphology
Odf2	human synonym	MGI:97424	Odf1	outer dense fiber of sperm tails 1	protein coding gene	MP:0002675	asthenozoospermia
Odf2	human synonym	MGI:97424	Odf1	outer dense fiber of sperm tails 1	protein coding gene	MP:0009238	coiled sperm flagellum
Odf2	human synonym	MGI:97424	Odf1	outer dense fiber of sperm tails 1	protein coding gene	MP:0008893	detached sperm flagellum
Odf2	human synonym	MGI:97424	Odf1	outer dense fiber of sperm tails 1	protein coding gene	MP:0004542	impaired acrosome reaction
Odf2	human synonym	MGI:97424	Odf1	outer dense fiber of sperm tails 1	protein coding gene	MP:0001925	male infertility
Odf2	human synonym	MGI:97424	Odf1	outer dense fiber of sperm tails 1	protein coding gene	MP:0002687	oligozoospermia
Odf2	human synonym	MGI:97424	Odf1	outer dense fiber of sperm tails 1	protein coding gene	MP:0005389	reproductive system phenotype
Gle1	current symbol	MGI:1921662	Gle1	GLE1 RNA export mediator (yeast)	protein coding gene	MP:0011100	complete preweaning lethality
Gle1	current symbol	MGI:1921662	Gle1	GLE1 RNA export mediator (yeast)	protein coding gene	MP:0008762	embryonic lethality
Gle1	current symbol	MGI:1921662	Gle1	GLE1 RNA export mediator (yeast)	protein coding gene	MP:0010770	preweaning lethality
Sptan1	current symbol	MGI:98386	Sptan1	spectrin alpha, non-erythrocytic 1	protein coding gene	MP:0010733	abnormal axon initial segment morphology
Sptan1	current symbol	MGI:98386	Sptan1	spectrin alpha, non-erythrocytic 1	protein coding gene	MP:0005621	abnormal cell physiology
Sptan1	current symbol	MGI:98386	Sptan1	spectrin alpha, non-erythrocytic 1	protein coding gene	MP:0008458	abnormal cortical ventricular zone morphology
Sptan1	current symbol	MGI:98386	Sptan1	spectrin alpha, non-erythrocytic 1	protein coding gene	MP:0000428	abnormal craniofacial morphology
Sptan1	current symbol	MGI:98386	Sptan1	spectrin alpha, non-erythrocytic 1	protein coding gene	MP:0004274	abnormal embryonic/fetal subventricular zone morphology
Sptan1	current symbol	MGI:98386	Sptan1	spectrin alpha, non-erythrocytic 1	protein coding gene	MP:0000783	abnormal forebrain morphology
Sptan1	current symbol	MGI:98386	Sptan1	spectrin alpha, non-erythrocytic 1	protein coding gene	MP:0000277	abnormal heart shape
Sptan1	current symbol	MGI:98386	Sptan1	spectrin alpha, non-erythrocytic 1	protein coding gene	MP:0000823	abnormal lateral ventricle morphology
Sptan1	current symbol	MGI:98386	Sptan1	spectrin alpha, non-erythrocytic 1	protein coding gene	MP:0003720	abnormal neural tube closure
Sptan1	current symbol	MGI:98386	Sptan1	spectrin alpha, non-erythrocytic 1	protein coding gene	MP:0005384	cellular phenotype
Sptan1	current symbol	MGI:98386	Sptan1	spectrin alpha, non-erythrocytic 1	protein coding gene	MP:0002958	cerebral aqueductal stenosis
Sptan1	current symbol	MGI:98386	Sptan1	spectrin alpha, non-erythrocytic 1	protein coding gene	MP:0011099	complete lethality throughout fetal growth and development
Sptan1	current symbol	MGI:98386	Sptan1	spectrin alpha, non-erythrocytic 1	protein coding gene	MP:0001698	decreased embryo size
Sptan1	current symbol	MGI:98386	Sptan1	spectrin alpha, non-erythrocytic 1	protein coding gene	MP:0012676	dilated brain ventricles
Sptan1	current symbol	MGI:98386	Sptan1	spectrin alpha, non-erythrocytic 1	protein coding gene	MP:0004937	dilated heart
Sptan1	current symbol	MGI:98386	Sptan1	spectrin alpha, non-erythrocytic 1	protein coding gene	MP:0003984	embryonic growth retardation
Sptan1	current symbol	MGI:98386	Sptan1	spectrin alpha, non-erythrocytic 1	protein coding gene	MP:0000351	increased cell proliferation
Sptan1	current symbol	MGI:98386	Sptan1	spectrin alpha, non-erythrocytic 1	protein coding gene	MP:0002169	no abnormal phenotype detected
Sptan1	current symbol	MGI:98386	Sptan1	spectrin alpha, non-erythrocytic 1	protein coding gene	MP:0011108	partial embryonic lethality during organogenesis
Sptan1	current symbol	MGI:98386	Sptan1	spectrin alpha, non-erythrocytic 1	protein coding gene	MP:0004057	thin myocardium compact layer
Wdr34	current symbol	MGI:1919070	Wdr34	WD repeat domain 34	protein coding gene
Set	current symbol	MGI:1860267	Set	SET nuclear oncogene	protein coding gene
Pkn3	current symbol	MGI:2388285	Pkn3	protein kinase N3	protein coding gene	MP:0005397	hematopoietic system phenotype
Pkn3	current symbol	MGI:2388285	Pkn3	protein kinase N3	protein coding gene	MP:0002169	no abnormal phenotype detected
Zdhhc12	current symbol	MGI:1913470	Zdhhc12	zinc finger, DHHC domain containing 12	protein coding gene
Zer1	current symbol	MGI:2442511	Zer1	zyg-11 related, cell cycle regulator	protein coding gene
Tbc1d13	current symbol	MGI:2385326	Tbc1d13	TBC1 domain family, member 13	protein coding gene
Endog	current symbol	MGI:1261433	Endog	endonuclease G	protein coding gene	MP:0002075	abnormal coat/hair pigmentation
Endog	current symbol	MGI:1261433	Endog	endonuclease G	protein coding gene	MP:0008280	abnormal male germ cell apoptosis
Endog	current symbol	MGI:1261433	Endog	endonuclease G	protein coding gene	MP:0011094	complete embryonic lethality before implantation
Endog	current symbol	MGI:1261433	Endog	endonuclease G	protein coding gene	MP:0008944	decreased sensitivity to induced cell death
Endog	current symbol	MGI:1261433	Endog	endonuclease G	protein coding gene	MP:0002169	no abnormal phenotype detected
D2Wsu81e	current symbol	MGI:106544	D2Wsu81e	DNA segment, Chr 2, Wayne State University 81, expressed	protein coding gene	MP:0008280	abnormal male germ cell apoptosis
D2Wsu81e	current symbol	MGI:106544	D2Wsu81e	DNA segment, Chr 2, Wayne State University 81, expressed	protein coding gene	MP:0011094	complete embryonic lethality before implantation
D2Wsu81e	current symbol	MGI:106544	D2Wsu81e	DNA segment, Chr 2, Wayne State University 81, expressed	protein coding gene	MP:0008944	decreased sensitivity to induced cell death
Ccbl1	current symbol	MGI:1917516	Ccbl1	cysteine conjugate-beta lyase 1	protein coding gene
Lrrc8a	current symbol	MGI:2652847	Lrrc8a	leucine rich repeat containing 8A	protein coding gene
Mtus2	current symbol	MGI:1915388	Mtus2	microtubule associated tumor suppressor candidate 2	protein coding gene
Slc7a1	synonym	MGI:1100521	Slc7a3	solute carrier family 7 (cationic amino acid transporter, y+ system), member 3	protein coding gene
Slc7a1	current symbol	MGI:88117	Slc7a1	solute carrier family 7 (cationic amino acid transporter, y+ system), member 1	protein coding gene	MP:0005621	abnormal cell physiology
Slc7a1	current symbol	MGI:88117	Slc7a1	solute carrier family 7 (cationic amino acid transporter, y+ system), member 1	protein coding gene	MP:0002416	abnormal proerythroblast morphology
Slc7a1	current symbol	MGI:88117	Slc7a1	solute carrier family 7 (cationic amino acid transporter, y+ system), member 1	protein coding gene	MP:0002424	abnormal reticulocyte morphology
Slc7a1	current symbol	MGI:88117	Slc7a1	solute carrier family 7 (cationic amino acid transporter, y+ system), member 1	protein coding gene	MP:0001577	anemia
Slc7a1	current symbol	MGI:88117	Slc7a1	solute carrier family 7 (cationic amino acid transporter, y+ system), member 1	protein coding gene	MP:0002641	anisopoikilocytosis
Slc7a1	current symbol	MGI:88117	Slc7a1	solute carrier family 7 (cationic amino acid transporter, y+ system), member 1	protein coding gene	MP:0011087	complete neonatal lethality
Slc7a1	current symbol	MGI:88117	Slc7a1	solute carrier family 7 (cationic amino acid transporter, y+ system), member 1	protein coding gene	MP:0001265	decreased body size
Slc7a1	current symbol	MGI:88117	Slc7a1	solute carrier family 7 (cationic amino acid transporter, y+ system), member 1	protein coding gene	MP:0001262	decreased body weight
Slc7a1	current symbol	MGI:88117	Slc7a1	solute carrier family 7 (cationic amino acid transporter, y+ system), member 1	protein coding gene	MP:0002875	decreased erythrocyte cell number
Slc7a1	current symbol	MGI:88117	Slc7a1	solute carrier family 7 (cationic amino acid transporter, y+ system), member 1	protein coding gene	MP:0002874	decreased hemoglobin content
Slc7a1	current symbol	MGI:88117	Slc7a1	solute carrier family 7 (cationic amino acid transporter, y+ system), member 1	protein coding gene	MP:0005562	decreased mean corpuscular hemoglobin
Slc7a1	current symbol	MGI:88117	Slc7a1	solute carrier family 7 (cationic amino acid transporter, y+ system), member 1	protein coding gene	MP:0009395	increased nucleated erythrocyte cell number
Ubl3	current symbol	MGI:1344373	Ubl3	ubiquitin-like 3	protein coding gene
Wrn	current symbol	MGI:109635	Wrn	Werner syndrome homolog (human)	protein coding gene	MP:0009642	abnormal blood homeostasis
Wrn	current symbol	MGI:109635	Wrn	Werner syndrome homolog (human)	protein coding gene	MP:0002925	abnormal cardiovascular development
Wrn	current symbol	MGI:109635	Wrn	Werner syndrome homolog (human)	protein coding gene	MP:0005621	abnormal cell physiology
Wrn	current symbol	MGI:109635	Wrn	Werner syndrome homolog (human)	protein coding gene	MP:0006117	aortic valve stenosis
Wrn	current symbol	MGI:109635	Wrn	Werner syndrome homolog (human)	protein coding gene	MP:0010484	bicuspid aortic valve
Wrn	current symbol	MGI:109635	Wrn	Werner syndrome homolog (human)	protein coding gene	MP:0010527	bicuspid pulmonary valve
Wrn	current symbol	MGI:109635	Wrn	Werner syndrome homolog (human)	protein coding gene	MP:0005608	cardiac interstitial fibrosis
Wrn	current symbol	MGI:109635	Wrn	Werner syndrome homolog (human)	protein coding gene	MP:0000111	cleft palate
Wrn	current symbol	MGI:109635	Wrn	Werner syndrome homolog (human)	protein coding gene	MP:0010876	decreased bone volume
Wrn	current symbol	MGI:109635	Wrn	Werner syndrome homolog (human)	protein coding gene	MP:0006263	decreased systemic arterial diastolic blood pressure
Wrn	current symbol	MGI:109635	Wrn	Werner syndrome homolog (human)	protein coding gene	MP:0000642	enlarged adrenal glands
Wrn	current symbol	MGI:109635	Wrn	Werner syndrome homolog (human)	protein coding gene	MP:0001853	heart inflammation
Wrn	current symbol	MGI:109635	Wrn	Werner syndrome homolog (human)	protein coding gene	MP:0001559	hyperglycemia
Wrn	current symbol	MGI:109635	Wrn	Werner syndrome homolog (human)	protein coding gene	MP:0001548	hyperlipidemia
Wrn	current symbol	MGI:109635	Wrn	Werner syndrome homolog (human)	protein coding gene	MP:0008412	increased cellular sensitivity to oxidative stress
Wrn	current symbol	MGI:109635	Wrn	Werner syndrome homolog (human)	protein coding gene	MP:0005178	increased circulating cholesterol level
Wrn	current symbol	MGI:109635	Wrn	Werner syndrome homolog (human)	protein coding gene	MP:0002079	increased circulating insulin level
Wrn	current symbol	MGI:109635	Wrn	Werner syndrome homolog (human)	protein coding gene	MP:0001552	increased circulating triglyceride level
Wrn	current symbol	MGI:109635	Wrn	Werner syndrome homolog (human)	protein coding gene	MP:0009292	increased inguinal fat pad weight
Wrn	current symbol	MGI:109635	Wrn	Werner syndrome homolog (human)	protein coding gene	MP:0003820	increased left ventricle systolic pressure
Wrn	current symbol	MGI:109635	Wrn	Werner syndrome homolog (human)	protein coding gene	MP:0004984	increased osteoclast cell number
Wrn	current symbol	MGI:109635	Wrn	Werner syndrome homolog (human)	protein coding gene	MP:0009304	increased retroperitoneal fat pad weight
Wrn	current symbol	MGI:109635	Wrn	Werner syndrome homolog (human)	protein coding gene	MP:0003212	increased susceptibility to age related obesity
Wrn	current symbol	MGI:109635	Wrn	Werner syndrome homolog (human)	protein coding gene	MP:0002406	increased susceptibility to infection
Wrn	current symbol	MGI:109635	Wrn	Werner syndrome homolog (human)	protein coding gene	MP:0002020	increased tumor incidence
Wrn	current symbol	MGI:109635	Wrn	Werner syndrome homolog (human)	protein coding gene	MP:0002020	increased tumor incidence
Wrn	current symbol	MGI:109635	Wrn	Werner syndrome homolog (human)	protein coding gene	MP:0000008	increased white adipose tissue amount
Wrn	current symbol	MGI:109635	Wrn	Werner syndrome homolog (human)	protein coding gene	MP:0005331	insulin resistance
Wrn	current symbol	MGI:109635	Wrn	Werner syndrome homolog (human)	protein coding gene	MP:0003674	oxidative stress
Wrn	current symbol	MGI:109635	Wrn	Werner syndrome homolog (human)	protein coding gene	MP:0011110	partial preweaning lethality
Wrn	current symbol	MGI:109635	Wrn	Werner syndrome homolog (human)	protein coding gene	MP:0005048	thrombosis
Wrn	current symbol	MGI:109635	Wrn	Werner syndrome homolog (human)	protein coding gene	MP:0001823	thymus hypoplasia
Purg	current symbol	MGI:1922279	Purg	purine-rich element binding protein G	protein coding gene
Tex15	current symbol	MGI:1934816	Tex15	testis expressed gene 15	protein coding gene	MP:0010948	abnormal double-strand DNA break repair
Tex15	current symbol	MGI:1934816	Tex15	testis expressed gene 15	protein coding gene	MP:0001156	abnormal spermatogenesis
Tex15	current symbol	MGI:1934816	Tex15	testis expressed gene 15	protein coding gene	MP:0008261	arrest of male meiosis
Tex15	current symbol	MGI:1934816	Tex15	testis expressed gene 15	protein coding gene	MP:0004901	decreased male germ cell number
Tex15	current symbol	MGI:1934816	Tex15	testis expressed gene 15	protein coding gene	MP:0004852	decreased testis weight
Tex15	current symbol	MGI:1934816	Tex15	testis expressed gene 15	protein coding gene	MP:0001925	male infertility
Tex15	current symbol	MGI:1934816	Tex15	testis expressed gene 15	protein coding gene	MP:0005389	reproductive system phenotype
Ppp2cb	current symbol	MGI:1321161	Ppp2cb	protein phosphatase 2 (formerly 2A), catalytic subunit, beta isoform	protein coding gene	MP:0002169	no abnormal phenotype detected
Ubxn8	current symbol	MGI:1337129	Ubxn8	UBX domain protein 8	protein coding gene
Gsr	synonym	MGI:1932465	Gusr	gutter shaped root	QTL
Gsr	current symbol	MGI:95804	Gsr	glutathione reductase	protein coding gene	MP:0002792	abnormal retinal vasculature morphology
Gsr	current symbol	MGI:95804	Gsr	glutathione reductase	protein coding gene	MP:0002169	no abnormal phenotype detected
Gtf2e2	current symbol	MGI:1915403	Gtf2e2	general transcription factor II E, polypeptide 2 (beta subunit)	protein coding gene
Smim18	current symbol	MGI:1919882	Smim18	small integral membrane protein 18	protein coding gene
Rbpms	current symbol	MGI:1334446	Rbpms	RNA binding protein gene with multiple splicing	protein coding gene
Dctn6	current symbol	MGI:1343154	Dctn6	dynactin 6	protein coding gene
Mboat4	current symbol	MGI:2685017	Mboat4	membrane bound O-acyltransferase domain containing 4	protein coding gene	MP:0009642	abnormal blood homeostasis
Mboat4	current symbol	MGI:2685017	Mboat4	membrane bound O-acyltransferase domain containing 4	protein coding gene	MP:0011611	abnormal circulating ghrelin level
Mboat4	current symbol	MGI:2685017	Mboat4	membrane bound O-acyltransferase domain containing 4	protein coding gene	MP:0005418	abnormal circulating hormone level
Mboat4	current symbol	MGI:2685017	Mboat4	membrane bound O-acyltransferase domain containing 4	protein coding gene	MP:0011613	decreased circulating ghrelin level
Mboat4	current symbol	MGI:2685017	Mboat4	membrane bound O-acyltransferase domain containing 4	protein coding gene	MP:0005560	decreased circulating glucose level
Mboat4	current symbol	MGI:2685017	Mboat4	membrane bound O-acyltransferase domain containing 4	protein coding gene	MP:0005120	decreased circulating growth hormone level
Mboat4	current symbol	MGI:2685017	Mboat4	membrane bound O-acyltransferase domain containing 4	protein coding gene	MP:0005659	decreased susceptibility to diet-induced obesity
Mboat4	current symbol	MGI:2685017	Mboat4	membrane bound O-acyltransferase domain containing 4	protein coding gene	MP:0010025	decreased total body fat amount
Mboat4	current symbol	MGI:2685017	Mboat4	membrane bound O-acyltransferase domain containing 4	protein coding gene	MP:0005378	growth/size/body region phenotype
Mboat4	current symbol	MGI:2685017	Mboat4	membrane bound O-acyltransferase domain containing 4	protein coding gene	MP:0005292	improved glucose tolerance
Mboat4	current symbol	MGI:2685017	Mboat4	membrane bound O-acyltransferase domain containing 4	protein coding gene	MP:0004789	increased bile salt level
Mboat4	current symbol	MGI:2685017	Mboat4	membrane bound O-acyltransferase domain containing 4	protein coding gene	MP:0005186	increased circulating progesterone level
Mboat4	current symbol	MGI:2685017	Mboat4	membrane bound O-acyltransferase domain containing 4	protein coding gene	MP:0004889	increased energy expenditure
Mboat4	current symbol	MGI:2685017	Mboat4	membrane bound O-acyltransferase domain containing 4	protein coding gene	MP:0011939	increased food intake
Mboat4	current symbol	MGI:2685017	Mboat4	membrane bound O-acyltransferase domain containing 4	protein coding gene	MP:0009763	increased sensitivity to induced morbidity/mortality
Leprotl1	current symbol	MGI:1915442	Leprotl1	leptin receptor overlapping transcript-like 1	protein coding gene
Saraf	current symbol	MGI:1915137	Saraf	store-operated calcium entry-associated regulatory factor	protein coding gene
Slc26a6	current symbol	MGI:2159728	Slc26a6	solute carrier family 26, member 6	protein coding gene	MP:0009642	abnormal blood homeostasis
Slc26a6	current symbol	MGI:2159728	Slc26a6	solute carrier family 26, member 6	protein coding gene	MP:0001663	abnormal digestive system physiology
Slc26a6	current symbol	MGI:2159728	Slc26a6	solute carrier family 26, member 6	protein coding gene	MP:0002136	abnormal kidney physiology
Slc26a6	current symbol	MGI:2159728	Slc26a6	solute carrier family 26, member 6	protein coding gene	MP:0002693	abnormal pancreas physiology
Slc26a6	current symbol	MGI:2159728	Slc26a6	solute carrier family 26, member 6	protein coding gene	MP:0002694	abnormal pancreas secretion
Slc26a6	current symbol	MGI:2159728	Slc26a6	solute carrier family 26, member 6	protein coding gene	MP:0009643	abnormal urine homeostasis
Slc26a6	current symbol	MGI:2159728	Slc26a6	solute carrier family 26, member 6	protein coding gene	MP:0005360	urolithiasis
Tmem89	current symbol	MGI:1916634	Tmem89	transmembrane protein 89	protein coding gene
Uqcrc1	current symbol	MGI:107876	Uqcrc1	ubiquinol-cytochrome c reductase core protein 1	protein coding gene
Col7a1	current symbol	MGI:88462	Col7a1	collagen, type VII, alpha 1	protein coding gene	MP:0000572	abnormal autopod morphology
Col7a1	current symbol	MGI:88462	Col7a1	collagen, type VII, alpha 1	protein coding gene	MP:0001243	abnormal dermal layer morphology
Col7a1	current symbol	MGI:88462	Col7a1	collagen, type VII, alpha 1	protein coding gene	MP:0002110	abnormal digit morphology
Col7a1	current symbol	MGI:88462	Col7a1	collagen, type VII, alpha 1	protein coding gene	MP:0001216	abnormal epidermal layer morphology
Col7a1	current symbol	MGI:88462	Col7a1	collagen, type VII, alpha 1	protein coding gene	MP:0003723	abnormal long bone morphology
Col7a1	current symbol	MGI:88462	Col7a1	collagen, type VII, alpha 1	protein coding gene	MP:0000579	abnormal nail morphology
Col7a1	current symbol	MGI:88462	Col7a1	collagen, type VII, alpha 1	protein coding gene	MP:0000762	abnormal tongue morphology
Col7a1	current symbol	MGI:88462	Col7a1	collagen, type VII, alpha 1	protein coding gene	MP:0001208	blistering
Col7a1	current symbol	MGI:88462	Col7a1	collagen, type VII, alpha 1	protein coding gene	MP:0011085	complete postnatal lethality
Col7a1	current symbol	MGI:88462	Col7a1	collagen, type VII, alpha 1	protein coding gene	MP:0010124	decreased bone mineral content
Col7a1	current symbol	MGI:88462	Col7a1	collagen, type VII, alpha 1	protein coding gene	MP:0008770	decreased survivor rate
Col7a1	current symbol	MGI:88462	Col7a1	collagen, type VII, alpha 1	protein coding gene	MP:0011160	dermal-epidermal separation
Col7a1	current symbol	MGI:88462	Col7a1	collagen, type VII, alpha 1	protein coding gene	MP:0002169	no abnormal phenotype detected
Col7a1	current symbol	MGI:88462	Col7a1	collagen, type VII, alpha 1	protein coding gene	MP:0002082	postnatal lethality
Col7a1	current symbol	MGI:88462	Col7a1	collagen, type VII, alpha 1	protein coding gene	MP:0008489	slow postnatal weight gain
Col7a1	current symbol	MGI:88462	Col7a1	collagen, type VII, alpha 1	protein coding gene	MP:0001219	thick epidermis
Ucn2	old symbol	MGI:1346329	Uts2	urotensin 2	protein coding gene	MP:0010331	abnormal apolipoprotein level
Ucn2	old symbol	MGI:1346329	Uts2	urotensin 2	protein coding gene	MP:0005278	abnormal cholesterol homeostasis
Ucn2	old symbol	MGI:1346329	Uts2	urotensin 2	protein coding gene	MP:0005584	abnormal enzyme/coenzyme activity
Ucn2	old symbol	MGI:1346329	Uts2	urotensin 2	protein coding gene	MP:0000183	decreased circulating LDL cholesterol level
Ucn2	old symbol	MGI:1346329	Uts2	urotensin 2	protein coding gene	MP:0002310	decreased susceptibility to hepatic steatosis
Ucn2	old symbol	MGI:1346329	Uts2	urotensin 2	protein coding gene	MP:0001556	increased circulating HDL cholesterol level
Ucn2	current symbol	MGI:2176375	Ucn2	urocortin 2	protein coding gene	MP:0001422	abnormal drinking behavior
Ucn2	current symbol	MGI:2176375	Ucn2	urocortin 2	protein coding gene	MP:0003313	abnormal locomotor activation
Ucn2	current symbol	MGI:2176375	Ucn2	urocortin 2	protein coding gene	MP:0005386	behavior/neurological phenotype
Ucn2	current symbol	MGI:2176375	Ucn2	urocortin 2	protein coding gene	MP:0011940	decreased food intake
Ucn2	current symbol	MGI:2176375	Ucn2	urocortin 2	protein coding gene	MP:0001748	increased circulating adrenocorticotropin level
Ucn2	current symbol	MGI:2176375	Ucn2	urocortin 2	protein coding gene	MP:0001745	increased circulating corticosterone level
Pfkfb4	chicken symbol	MGI:107816	Pfkfb1	6-phosphofructo-2-kinase/fructose-2,6-biphosphatase 1	protein coding gene
Pfkfb4	current symbol	MGI:2687284	Pfkfb4	6-phosphofructo-2-kinase/fructose-2,6-biphosphatase 4	protein coding gene	MP:0001529	abnormal vocalization
Pfkfb4	current symbol	MGI:2687284	Pfkfb4	6-phosphofructo-2-kinase/fructose-2,6-biphosphatase 4	protein coding gene	MP:0001539	decreased caudal vertebrae number
Pfkfb4	current symbol	MGI:2687284	Pfkfb4	6-phosphofructo-2-kinase/fructose-2,6-biphosphatase 4	protein coding gene	MP:0001926	female infertility
Shisa5	current symbol	MGI:1915044	Shisa5	shisa family member 5	protein coding gene	MP:0002169	no abnormal phenotype detected
Trex1	current symbol	MGI:1328317	Trex1	three prime repair exonuclease 1	protein coding gene	MP:0001259	abnormal body weight
Trex1	current symbol	MGI:1328317	Trex1	three prime repair exonuclease 1	protein coding gene	MP:0001312	abnormal cornea morphology
Trex1	current symbol	MGI:1328317	Trex1	three prime repair exonuclease 1	protein coding gene	MP:0000278	abnormal myocardial fiber morphology
Trex1	current symbol	MGI:1328317	Trex1	three prime repair exonuclease 1	protein coding gene	MP:0008470	abnormal spleen B cell follicle morphology
Trex1	current symbol	MGI:1328317	Trex1	three prime repair exonuclease 1	protein coding gene	MP:0002362	abnormal spleen marginal zone morphology
Trex1	current symbol	MGI:1328317	Trex1	three prime repair exonuclease 1	protein coding gene	MP:0001855	atrial thrombosis
Trex1	current symbol	MGI:1328317	Trex1	three prime repair exonuclease 1	protein coding gene	MP:0003141	cardiac fibrosis
Trex1	current symbol	MGI:1328317	Trex1	three prime repair exonuclease 1	protein coding gene	MP:0005330	cardiomyopathy
Trex1	current symbol	MGI:1328317	Trex1	three prime repair exonuclease 1	protein coding gene	MP:0008866	chromosomal instability
Trex1	current symbol	MGI:1328317	Trex1	three prime repair exonuclease 1	protein coding gene	MP:0001265	decreased body size
Trex1	current symbol	MGI:1328317	Trex1	three prime repair exonuclease 1	protein coding gene	MP:0008770	decreased survivor rate
Trex1	current symbol	MGI:1328317	Trex1	three prime repair exonuclease 1	protein coding gene	MP:0001194	dermatitis
Trex1	current symbol	MGI:1328317	Trex1	three prime repair exonuclease 1	protein coding gene	MP:0000702	enlarged lymph nodes
Trex1	current symbol	MGI:1328317	Trex1	three prime repair exonuclease 1	protein coding gene	MP:0000691	enlarged spleen
Trex1	current symbol	MGI:1328317	Trex1	three prime repair exonuclease 1	protein coding gene	MP:0000376	folliculitis
Trex1	current symbol	MGI:1328317	Trex1	three prime repair exonuclease 1	protein coding gene	MP:0002743	glomerulonephritis
Trex1	current symbol	MGI:1328317	Trex1	three prime repair exonuclease 1	protein coding gene	MP:0001853	heart inflammation
Trex1	current symbol	MGI:1328317	Trex1	three prime repair exonuclease 1	protein coding gene	MP:0001654	hepatic necrosis
Trex1	current symbol	MGI:1328317	Trex1	three prime repair exonuclease 1	protein coding gene	MP:0005387	immune system phenotype
Trex1	current symbol	MGI:1328317	Trex1	three prime repair exonuclease 1	protein coding gene	MP:0004794	increased anti-nuclear antigen antibody level
Trex1	current symbol	MGI:1328317	Trex1	three prime repair exonuclease 1	protein coding gene	MP:0003725	increased autoantibody level
Trex1	current symbol	MGI:1328317	Trex1	three prime repair exonuclease 1	protein coding gene	MP:0002493	increased IgG level
Trex1	current symbol	MGI:1328317	Trex1	three prime repair exonuclease 1	protein coding gene	MP:0001846	increased inflammatory response
Trex1	current symbol	MGI:1328317	Trex1	three prime repair exonuclease 1	protein coding gene	MP:0005573	increased pulmonary respiratory rate
Trex1	current symbol	MGI:1328317	Trex1	three prime repair exonuclease 1	protein coding gene	MP:0002412	increased susceptibility to bacterial infection
Trex1	current symbol	MGI:1328317	Trex1	three prime repair exonuclease 1	protein coding gene	MP:0009788	increased susceptibility to bacterial infection induced morbidity/mortality
Trex1	current symbol	MGI:1328317	Trex1	three prime repair exonuclease 1	protein coding gene	MP:0004801	increased susceptibility to systemic lupus erythematosus
Trex1	current symbol	MGI:1328317	Trex1	three prime repair exonuclease 1	protein coding gene	MP:0001859	kidney inflammation
Trex1	current symbol	MGI:1328317	Trex1	three prime repair exonuclease 1	protein coding gene	MP:0004566	myocardial fiber degeneration
Trex1	current symbol	MGI:1328317	Trex1	three prime repair exonuclease 1	protein coding gene	MP:0001856	myocarditis
Trex1	current symbol	MGI:1328317	Trex1	three prime repair exonuclease 1	protein coding gene	MP:0004510	myositis
Trex1	current symbol	MGI:1328317	Trex1	three prime repair exonuclease 1	protein coding gene	MP:0002083	premature death
Trex1	current symbol	MGI:1328317	Trex1	three prime repair exonuclease 1	protein coding gene	MP:0003946	renal necrosis
Trex1	current symbol	MGI:1328317	Trex1	three prime repair exonuclease 1	protein coding gene	MP:0004947	skin inflammation
Trex1	current symbol	MGI:1328317	Trex1	three prime repair exonuclease 1	protein coding gene	MP:0001873	stomach inflammation
Trex1	current symbol	MGI:1328317	Trex1	three prime repair exonuclease 1	protein coding gene	MP:0000711	thymus cortex hypoplasia
Atrip	current symbol	MGI:1925349	Atrip	ATR interacting protein	protein coding gene
Tma7	current symbol	MGI:1913417	Tma7	translational machinery associated 7 homolog (S. cerevisiae)	protein coding gene
Ccdc51	current symbol	MGI:1913908	Ccdc51	coiled-coil domain containing 51	protein coding gene
Plxnb1	current symbol	MGI:2154238	Plxnb1	plexin B1	protein coding gene	MP:0010981	abnormal branching involved in ureteric bud morphogenesis
Plxnb1	current symbol	MGI:2154238	Plxnb1	plexin B1	protein coding gene	MP:0011364	abnormal metanephros morphology
Plxnb1	current symbol	MGI:2154238	Plxnb1	plexin B1	protein coding gene	MP:0003068	enlarged kidney
Plxnb1	current symbol	MGI:2154238	Plxnb1	plexin B1	protein coding gene	MP:0003631	nervous system phenotype
Plxnb1	current symbol	MGI:2154238	Plxnb1	plexin B1	protein coding gene	MP:0002169	no abnormal phenotype detected
Plxnb1	current symbol	MGI:2154238	Plxnb1	plexin B1	protein coding gene	MP:0005391	vision/eye phenotype
Fbxw21	current symbol	MGI:2443323	Fbxw21	F-box and WD-40 domain protein 21	protein coding gene
Fbxw13	current symbol	MGI:3505590	Fbxw13	F-box and WD-40 domain protein 13	protein coding gene
Fbxw20	current symbol	MGI:3584372	Fbxw20	F-box and WD-40 domain protein 20	protein coding gene
Fbxw14	current symbol	MGI:1354703	Fbxw14	F-box and WD-40 domain protein 14	protein coding gene
Fbxw22	current symbol	MGI:3643290	Fbxw22	F-box and WD-40 domain protein 22	protein coding gene
Fbxw16	current symbol	MGI:2443324	Fbxw16	F-box and WD-40 domain protein 16	protein coding gene
Fbxw19	current symbol	MGI:3505706	Fbxw19	F-box and WD-40 domain protein 19	protein coding gene
Tbc1d30	current symbol	MGI:1921944	Tbc1d30	TBC1 domain family, member 30	protein coding gene
Gns	current symbol	MGI:1922862	Gns	glucosamine (N-acetyl)-6-sulfatase	protein coding gene
Rassf3	human synonym	MGI:1926375	Rassf5	Ras association (RalGDS/AF-6) domain family member 5	protein coding gene	MP:0002144	abnormal B cell differentiation
Rassf3	human synonym	MGI:1926375	Rassf5	Ras association (RalGDS/AF-6) domain family member 5	protein coding gene	MP:0002376	abnormal dendritic cell physiology
Rassf3	human synonym	MGI:1926375	Rassf5	Ras association (RalGDS/AF-6) domain family member 5	protein coding gene	MP:0003156	abnormal leukocyte migration
Rassf3	human synonym	MGI:1926375	Rassf5	Ras association (RalGDS/AF-6) domain family member 5	protein coding gene	MP:0008828	abnormal lymph node cell ratio
Rassf3	human synonym	MGI:1926375	Rassf5	Ras association (RalGDS/AF-6) domain family member 5	protein coding gene	MP:0002343	abnormal lymph node cortex morphology
Rassf3	human synonym	MGI:1926375	Rassf5	Ras association (RalGDS/AF-6) domain family member 5	protein coding gene	MP:0003945	abnormal lymphocyte physiology
Rassf3	human synonym	MGI:1926375	Rassf5	Ras association (RalGDS/AF-6) domain family member 5	protein coding gene	MP:0002356	abnormal spleen red pulp morphology
Rassf3	human synonym	MGI:1926375	Rassf5	Ras association (RalGDS/AF-6) domain family member 5	protein coding gene	MP:0008827	abnormal thymus cell ratio
Rassf3	human synonym	MGI:1926375	Rassf5	Ras association (RalGDS/AF-6) domain family member 5	protein coding gene	MP:0009543	abnormal thymus corticomedullary boundary morphology
Rassf3	human synonym	MGI:1926375	Rassf5	Ras association (RalGDS/AF-6) domain family member 5	protein coding gene	MP:0002375	abnormal thymus medulla morphology
Rassf3	human synonym	MGI:1926375	Rassf5	Ras association (RalGDS/AF-6) domain family member 5	protein coding gene	MP:0013502	decreased fibroblast apoptosis
Rassf3	human synonym	MGI:1926375	Rassf5	Ras association (RalGDS/AF-6) domain family member 5	protein coding gene	MP:0009767	decreased sensitivity to xenobiotic induced morbidity/mortality
Rassf3	human synonym	MGI:1926375	Rassf5	Ras association (RalGDS/AF-6) domain family member 5	protein coding gene	MP:0000715	decreased thymocyte number
Rassf3	human synonym	MGI:1926375	Rassf5	Ras association (RalGDS/AF-6) domain family member 5	protein coding gene	MP:0000702	enlarged lymph nodes
Rassf3	human synonym	MGI:1926375	Rassf5	Ras association (RalGDS/AF-6) domain family member 5	protein coding gene	MP:0000691	enlarged spleen
Rassf3	human synonym	MGI:1926375	Rassf5	Ras association (RalGDS/AF-6) domain family member 5	protein coding gene	MP:0002743	glomerulonephritis
Rassf3	human synonym	MGI:1926375	Rassf5	Ras association (RalGDS/AF-6) domain family member 5	protein coding gene	MP:0004762	increased anti-double stranded DNA antibody level
Rassf3	human synonym	MGI:1926375	Rassf5	Ras association (RalGDS/AF-6) domain family member 5	protein coding gene	MP:0002023	increased B cell derived lymphoma incidence
Rassf3	human synonym	MGI:1926375	Rassf5	Ras association (RalGDS/AF-6) domain family member 5	protein coding gene	MP:0005014	increased B cell number
Rassf3	human synonym	MGI:1926375	Rassf5	Ras association (RalGDS/AF-6) domain family member 5	protein coding gene	MP:0005154	increased B cell proliferation
Rassf3	human synonym	MGI:1926375	Rassf5	Ras association (RalGDS/AF-6) domain family member 5	protein coding gene	MP:0003331	increased hepatocellular carcinoma incidence
Rassf3	human synonym	MGI:1926375	Rassf5	Ras association (RalGDS/AF-6) domain family member 5	protein coding gene	MP:0002493	increased IgG level
Rassf3	human synonym	MGI:1926375	Rassf5	Ras association (RalGDS/AF-6) domain family member 5	protein coding gene	MP:0002027	increased lung adenocarcinoma incidence
Rassf3	human synonym	MGI:1926375	Rassf5	Ras association (RalGDS/AF-6) domain family member 5	protein coding gene	MP:0008049	increased memory T cell number
Rassf3	human synonym	MGI:1926375	Rassf5	Ras association (RalGDS/AF-6) domain family member 5	protein coding gene	MP:0008097	increased plasma cell number
Rassf3	human synonym	MGI:1926375	Rassf5	Ras association (RalGDS/AF-6) domain family member 5	protein coding gene	MP:0005015	increased T cell number
Rassf3	human synonym	MGI:1926375	Rassf5	Ras association (RalGDS/AF-6) domain family member 5	protein coding gene	MP:0005348	increased T cell proliferation
Rassf3	human synonym	MGI:1926375	Rassf5	Ras association (RalGDS/AF-6) domain family member 5	protein coding gene	MP:0002962	increased urine protein level
Rassf3	human synonym	MGI:1926375	Rassf5	Ras association (RalGDS/AF-6) domain family member 5	protein coding gene	MP:0002223	lymphoid hypoplasia
Rassf3	human synonym	MGI:1926375	Rassf5	Ras association (RalGDS/AF-6) domain family member 5	protein coding gene	MP:0000694	spleen hypoplasia
Rassf3	current symbol	MGI:2179722	Rassf3	Ras association (RalGDS/AF-6) domain family member 3	protein coding gene
Tbk1	current symbol	MGI:1929658	Tbk1	TANK-binding kinase 1	protein coding gene	MP:0002459	abnormal B cell physiology
Tbk1	current symbol	MGI:1929658	Tbk1	TANK-binding kinase 1	protein coding gene	MP:0004816	abnormal class switch recombination
Tbk1	current symbol	MGI:1929658	Tbk1	TANK-binding kinase 1	protein coding gene	MP:0008713	abnormal cytokine level
Tbk1	current symbol	MGI:1929658	Tbk1	TANK-binding kinase 1	protein coding gene	MP:0003009	abnormal cytokine secretion
Tbk1	current symbol	MGI:1929658	Tbk1	TANK-binding kinase 1	protein coding gene	MP:0008858	abnormal hair cycle anagen phase
Tbk1	current symbol	MGI:1929658	Tbk1	TANK-binding kinase 1	protein coding gene	MP:0001845	abnormal inflammatory response
Tbk1	current symbol	MGI:1929658	Tbk1	TANK-binding kinase 1	protein coding gene	MP:0008555	abnormal interferon secretion
Tbk1	current symbol	MGI:1929658	Tbk1	TANK-binding kinase 1	protein coding gene	MP:0002136	abnormal kidney physiology
Tbk1	current symbol	MGI:1929658	Tbk1	TANK-binding kinase 1	protein coding gene	MP:0002451	abnormal macrophage physiology
Tbk1	current symbol	MGI:1929658	Tbk1	TANK-binding kinase 1	protein coding gene	MP:0002060	abnormal skin morphology
Tbk1	current symbol	MGI:1929658	Tbk1	TANK-binding kinase 1	protein coding gene	MP:0011099	complete lethality throughout fetal growth and development
Tbk1	current symbol	MGI:1929658	Tbk1	TANK-binding kinase 1	protein coding gene	MP:0011085	complete postnatal lethality
Tbk1	current symbol	MGI:1929658	Tbk1	TANK-binding kinase 1	protein coding gene	MP:0011091	complete prenatal lethality
Tbk1	current symbol	MGI:1929658	Tbk1	TANK-binding kinase 1	protein coding gene	MP:0002607	decreased basophil cell number
Tbk1	current symbol	MGI:1929658	Tbk1	TANK-binding kinase 1	protein coding gene	MP:0005012	decreased eosinophil cell number
Tbk1	current symbol	MGI:1929658	Tbk1	TANK-binding kinase 1	protein coding gene	MP:0008565	decreased interferon-beta secretion
Tbk1	current symbol	MGI:1929658	Tbk1	TANK-binding kinase 1	protein coding gene	MP:0008040	decreased NK T cell number
Tbk1	current symbol	MGI:1929658	Tbk1	TANK-binding kinase 1	protein coding gene	MP:0004971	dermal hyperplasia
Tbk1	current symbol	MGI:1929658	Tbk1	TANK-binding kinase 1	protein coding gene	MP:0001511	disheveled coat
Tbk1	current symbol	MGI:1929658	Tbk1	TANK-binding kinase 1	protein coding gene	MP:0001242	hyperkeratosis
Tbk1	current symbol	MGI:1929658	Tbk1	TANK-binding kinase 1	protein coding gene	MP:0004762	increased anti-double stranded DNA antibody level
Tbk1	current symbol	MGI:1929658	Tbk1	TANK-binding kinase 1	protein coding gene	MP:0004794	increased anti-nuclear antigen antibody level
Tbk1	current symbol	MGI:1929658	Tbk1	TANK-binding kinase 1	protein coding gene	MP:0005565	increased blood urea nitrogen level
Tbk1	current symbol	MGI:1929658	Tbk1	TANK-binding kinase 1	protein coding gene	MP:0005553	increased circulating creatinine level
Tbk1	current symbol	MGI:1929658	Tbk1	TANK-binding kinase 1	protein coding gene	MP:0008593	increased circulating interleukin-10 level
Tbk1	current symbol	MGI:1929658	Tbk1	TANK-binding kinase 1	protein coding gene	MP:0008641	increased circulating interleukin-1 beta level
Tbk1	current symbol	MGI:1929658	Tbk1	TANK-binding kinase 1	protein coding gene	MP:0008596	increased circulating interleukin-6 level
Tbk1	current symbol	MGI:1929658	Tbk1	TANK-binding kinase 1	protein coding gene	MP:0008553	increased circulating tumor necrosis factor level
Tbk1	current symbol	MGI:1929658	Tbk1	TANK-binding kinase 1	protein coding gene	MP:0002495	increased IgA level
Tbk1	current symbol	MGI:1929658	Tbk1	TANK-binding kinase 1	protein coding gene	MP:0002494	increased IgM level
Tbk1	current symbol	MGI:1929658	Tbk1	TANK-binding kinase 1	protein coding gene	MP:0008705	increased interleukin-6 secretion
Tbk1	current symbol	MGI:1929658	Tbk1	TANK-binding kinase 1	protein coding gene	MP:0008210	increased mature B cell number
Tbk1	current symbol	MGI:1929658	Tbk1	TANK-binding kinase 1	protein coding gene	MP:0000220	increased monocyte cell number
Tbk1	current symbol	MGI:1929658	Tbk1	TANK-binding kinase 1	protein coding gene	MP:0008039	increased NK T cell number
Tbk1	current symbol	MGI:1929658	Tbk1	TANK-binding kinase 1	protein coding gene	MP:0004952	increased spleen weight
Tbk1	current symbol	MGI:1929658	Tbk1	TANK-binding kinase 1	protein coding gene	MP:0009788	increased susceptibility to bacterial infection induced morbidity/mortality
Tbk1	current symbol	MGI:1929658	Tbk1	TANK-binding kinase 1	protein coding gene	MP:0008735	increased susceptibility to endotoxin shock
Tbk1	current symbol	MGI:1929658	Tbk1	TANK-binding kinase 1	protein coding gene	MP:0008560	increased tumor necrosis factor secretion
Tbk1	current symbol	MGI:1929658	Tbk1	TANK-binding kinase 1	protein coding gene	MP:0002962	increased urine protein level
Tbk1	current symbol	MGI:1929658	Tbk1	TANK-binding kinase 1	protein coding gene	MP:0003103	liver degeneration
Tbk1	current symbol	MGI:1929658	Tbk1	TANK-binding kinase 1	protein coding gene	MP:0003888	liver hemorrhage
Tbk1	current symbol	MGI:1929658	Tbk1	TANK-binding kinase 1	protein coding gene	MP:0000688	lymphoid hyperplasia
Tbk1	current symbol	MGI:1929658	Tbk1	TANK-binding kinase 1	protein coding gene	MP:0003717	pallor
Tbk1	current symbol	MGI:1929658	Tbk1	TANK-binding kinase 1	protein coding gene	MP:0011101	partial prenatal lethality
Tbk1	current symbol	MGI:1929658	Tbk1	TANK-binding kinase 1	protein coding gene	MP:0001786	skin edema
Tbk1	current symbol	MGI:1929658	Tbk1	TANK-binding kinase 1	protein coding gene	MP:0001214	skin hyperplasia
Tbk1	current symbol	MGI:1929658	Tbk1	TANK-binding kinase 1	protein coding gene	MP:0004947	skin inflammation
Tbk1	current symbol	MGI:1929658	Tbk1	TANK-binding kinase 1	protein coding gene	MP:0000416	sparse hair
Xpot	current symbol	MGI:1920442	Xpot	exportin, tRNA (nuclear export receptor for tRNAs)	protein coding gene
D930020B18Rik	current symbol	MGI:2442001	D930020B18Rik	RIKEN cDNA D930020B18 gene	protein coding gene
Myh10	current symbol	MGI:1930780	Myh10	myosin, heavy polypeptide 10, non-muscle	protein coding gene	MP:0002747	abnormal aortic valve morphology
Myh10	current symbol	MGI:1930780	Myh10	myosin, heavy polypeptide 10, non-muscle	protein coding gene	MP:0003956	abnormal body size
Myh10	current symbol	MGI:1930780	Myh10	myosin, heavy polypeptide 10, non-muscle	protein coding gene	MP:0000857	abnormal cerebellar foliation
Myh10	current symbol	MGI:1930780	Myh10	myosin, heavy polypeptide 10, non-muscle	protein coding gene	MP:0000886	abnormal cerebellar granule layer morphology
Myh10	current symbol	MGI:1930780	Myh10	myosin, heavy polypeptide 10, non-muscle	protein coding gene	MP:0000889	abnormal cerebellar molecular layer
Myh10	current symbol	MGI:1930780	Myh10	myosin, heavy polypeptide 10, non-muscle	protein coding gene	MP:0000875	abnormal cerebellar Purkinje cell layer
Myh10	current symbol	MGI:1930780	Myh10	myosin, heavy polypeptide 10, non-muscle	protein coding gene	MP:0000854	abnormal cerebellum development
Myh10	current symbol	MGI:1930780	Myh10	myosin, heavy polypeptide 10, non-muscle	protein coding gene	MP:0000872	abnormal cerebellum external granule cell layer morphology
Myh10	current symbol	MGI:1930780	Myh10	myosin, heavy polypeptide 10, non-muscle	protein coding gene	MP:0000849	abnormal cerebellum morphology
Myh10	current symbol	MGI:1930780	Myh10	myosin, heavy polypeptide 10, non-muscle	protein coding gene	MP:0005537	abnormal cerebral aqueduct morphology
Myh10	current symbol	MGI:1930780	Myh10	myosin, heavy polypeptide 10, non-muscle	protein coding gene	MP:0000788	abnormal cerebral cortex morphology
Myh10	current symbol	MGI:1930780	Myh10	myosin, heavy polypeptide 10, non-muscle	protein coding gene	MP:0000438	abnormal cranium morphology
Myh10	current symbol	MGI:1930780	Myh10	myosin, heavy polypeptide 10, non-muscle	protein coding gene	MP:0001071	abnormal facial nerve morphology
Myh10	current symbol	MGI:1930780	Myh10	myosin, heavy polypeptide 10, non-muscle	protein coding gene	MP:0008788	abnormal fetal cardiomyocyte morphology
Myh10	current symbol	MGI:1930780	Myh10	myosin, heavy polypeptide 10, non-muscle	protein coding gene	MP:0000828	abnormal fourth ventricle morphology
Myh10	current symbol	MGI:1930780	Myh10	myosin, heavy polypeptide 10, non-muscle	protein coding gene	MP:0000277	abnormal heart shape
Myh10	current symbol	MGI:1930780	Myh10	myosin, heavy polypeptide 10, non-muscle	protein coding gene	MP:0005294	abnormal heart ventricle morphology
Myh10	current symbol	MGI:1930780	Myh10	myosin, heavy polypeptide 10, non-muscle	protein coding gene	MP:0003137	abnormal impulse conducting system conduction
Myh10	current symbol	MGI:1930780	Myh10	myosin, heavy polypeptide 10, non-muscle	protein coding gene	MP:0006267	abnormal intercalated disc morphology
Myh10	current symbol	MGI:1930780	Myh10	myosin, heavy polypeptide 10, non-muscle	protein coding gene	MP:0000598	abnormal liver morphology
Myh10	current symbol	MGI:1930780	Myh10	myosin, heavy polypeptide 10, non-muscle	protein coding gene	MP:0001392	abnormal locomotor behavior
Myh10	current symbol	MGI:1930780	Myh10	myosin, heavy polypeptide 10, non-muscle	protein coding gene	MP:0000278	abnormal myocardial fiber morphology
Myh10	current symbol	MGI:1930780	Myh10	myosin, heavy polypeptide 10, non-muscle	protein coding gene	MP:0004215	abnormal myocardial fiber physiology
Myh10	current symbol	MGI:1930780	Myh10	myosin, heavy polypeptide 10, non-muscle	protein coding gene	MP:0004056	abnormal myocardium compact layer morphology
Myh10	current symbol	MGI:1930780	Myh10	myosin, heavy polypeptide 10, non-muscle	protein coding gene	MP:0006009	abnormal neuronal migration
Myh10	current symbol	MGI:1930780	Myh10	myosin, heavy polypeptide 10, non-muscle	protein coding gene	MP:0008572	abnormal Purkinje cell dendrite morphology
Myh10	current symbol	MGI:1930780	Myh10	myosin, heavy polypeptide 10, non-muscle	protein coding gene	MP:0000877	abnormal Purkinje cell morphology
Myh10	current symbol	MGI:1930780	Myh10	myosin, heavy polypeptide 10, non-muscle	protein coding gene	MP:0006073	abnormal retinal bipolar cell morphology
Myh10	current symbol	MGI:1930780	Myh10	myosin, heavy polypeptide 10, non-muscle	protein coding gene	MP:0001325	abnormal retina morphology
Myh10	current symbol	MGI:1930780	Myh10	myosin, heavy polypeptide 10, non-muscle	protein coding gene	MP:0009688	abnormal spinal cord central canal morphology
Myh10	current symbol	MGI:1930780	Myh10	myosin, heavy polypeptide 10, non-muscle	protein coding gene	MP:0000955	abnormal spinal cord morphology
Myh10	current symbol	MGI:1930780	Myh10	myosin, heavy polypeptide 10, non-muscle	protein coding gene	MP:0001436	abnormal suckling behavior
Myh10	current symbol	MGI:1930780	Myh10	myosin, heavy polypeptide 10, non-muscle	protein coding gene	MP:0001393	ataxia
Myh10	current symbol	MGI:1930780	Myh10	myosin, heavy polypeptide 10, non-muscle	protein coding gene	MP:0001855	atrial thrombosis
Myh10	current symbol	MGI:1930780	Myh10	myosin, heavy polypeptide 10, non-muscle	protein coding gene	MP:0010412	atrioventricular septal defect
Myh10	current symbol	MGI:1930780	Myh10	myosin, heavy polypeptide 10, non-muscle	protein coding gene	MP:0001625	cardiac hypertrophy
Myh10	current symbol	MGI:1930780	Myh10	myosin, heavy polypeptide 10, non-muscle	protein coding gene	MP:0005608	cardiac interstitial fibrosis
Myh10	current symbol	MGI:1930780	Myh10	myosin, heavy polypeptide 10, non-muscle	protein coding gene	MP:0005330	cardiomyopathy
Myh10	current symbol	MGI:1930780	Myh10	myosin, heavy polypeptide 10, non-muscle	protein coding gene	MP:0005385	cardiovascular system phenotype
Myh10	current symbol	MGI:1930780	Myh10	myosin, heavy polypeptide 10, non-muscle	protein coding gene	MP:0005170	cleft upper lip
Myh10	current symbol	MGI:1930780	Myh10	myosin, heavy polypeptide 10, non-muscle	protein coding gene	MP:0011099	complete lethality throughout fetal growth and development
Myh10	current symbol	MGI:1930780	Myh10	myosin, heavy polypeptide 10, non-muscle	protein coding gene	MP:0011087	complete neonatal lethality
Myh10	current symbol	MGI:1930780	Myh10	myosin, heavy polypeptide 10, non-muscle	protein coding gene	MP:0011085	complete postnatal lethality
Myh10	current symbol	MGI:1930780	Myh10	myosin, heavy polypeptide 10, non-muscle	protein coding gene	MP:0006138	congestive heart failure
Myh10	current symbol	MGI:1930780	Myh10	myosin, heavy polypeptide 10, non-muscle	protein coding gene	MP:0005140	decreased cardiac muscle contractility
Myh10	current symbol	MGI:1930780	Myh10	myosin, heavy polypeptide 10, non-muscle	protein coding gene	MP:0008770	decreased survivor rate
Myh10	current symbol	MGI:1930780	Myh10	myosin, heavy polypeptide 10, non-muscle	protein coding gene	MP:0012676	dilated brain ventricles
Myh10	current symbol	MGI:1930780	Myh10	myosin, heavy polypeptide 10, non-muscle	protein coding gene	MP:0002795	dilated cardiomyopathy
Myh10	current symbol	MGI:1930780	Myh10	myosin, heavy polypeptide 10, non-muscle	protein coding gene	MP:0004062	dilated heart right atrium
Myh10	current symbol	MGI:1930780	Myh10	myosin, heavy polypeptide 10, non-muscle	protein coding gene	MP:0000825	dilated lateral ventricles
Myh10	current symbol	MGI:1930780	Myh10	myosin, heavy polypeptide 10, non-muscle	protein coding gene	MP:0000827	dilated third ventricle
Myh10	current symbol	MGI:1930780	Myh10	myosin, heavy polypeptide 10, non-muscle	protein coding gene	MP:0000440	domed cranium
Myh10	current symbol	MGI:1930780	Myh10	myosin, heavy polypeptide 10, non-muscle	protein coding gene	MP:0000284	double outlet right ventricle
Myh10	current symbol	MGI:1930780	Myh10	myosin, heavy polypeptide 10, non-muscle	protein coding gene	MP:0011667	double outlet right ventricle with atrioventricular septal defect
Myh10	current symbol	MGI:1930780	Myh10	myosin, heavy polypeptide 10, non-muscle	protein coding gene	MP:0000885	ectopic Purkinje cell
Myh10	current symbol	MGI:1930780	Myh10	myosin, heavy polypeptide 10, non-muscle	protein coding gene	MP:0008535	enlarged lateral ventricles
Myh10	current symbol	MGI:1930780	Myh10	myosin, heavy polypeptide 10, non-muscle	protein coding gene	MP:0004564	enlarged myocardial fiber
Myh10	current symbol	MGI:1930780	Myh10	myosin, heavy polypeptide 10, non-muscle	protein coding gene	MP:0000914	exencephaly
Myh10	current symbol	MGI:1930780	Myh10	myosin, heavy polypeptide 10, non-muscle	protein coding gene	MP:0001853	heart inflammation
Myh10	current symbol	MGI:1930780	Myh10	myosin, heavy polypeptide 10, non-muscle	protein coding gene	MP:0010449	heart right ventricle outflow tract stenosis
Myh10	current symbol	MGI:1930780	Myh10	myosin, heavy polypeptide 10, non-muscle	protein coding gene	MP:0001891	hydroencephaly
Myh10	current symbol	MGI:1930780	Myh10	myosin, heavy polypeptide 10, non-muscle	protein coding gene	MP:0001525	impaired balance
Myh10	current symbol	MGI:1930780	Myh10	myosin, heavy polypeptide 10, non-muscle	protein coding gene	MP:0001405	impaired coordination
Myh10	current symbol	MGI:1930780	Myh10	myosin, heavy polypeptide 10, non-muscle	protein coding gene	MP:0003222	increased cardiomyocyte apoptosis
Myh10	current symbol	MGI:1930780	Myh10	myosin, heavy polypeptide 10, non-muscle	protein coding gene	MP:0002639	micrognathia
Myh10	current symbol	MGI:1930780	Myh10	myosin, heavy polypeptide 10, non-muscle	protein coding gene	MP:0003631	nervous system phenotype
Myh10	current symbol	MGI:1930780	Myh10	myosin, heavy polypeptide 10, non-muscle	protein coding gene	MP:0002169	no abnormal phenotype detected
Myh10	current symbol	MGI:1930780	Myh10	myosin, heavy polypeptide 10, non-muscle	protein coding gene	MP:0000273	overriding aortic valve
Myh10	current symbol	MGI:1930780	Myh10	myosin, heavy polypeptide 10, non-muscle	protein coding gene	MP:0011109	partial lethality throughout fetal growth and development
Myh10	current symbol	MGI:1930780	Myh10	myosin, heavy polypeptide 10, non-muscle	protein coding gene	MP:0011086	partial postnatal lethality
Myh10	current symbol	MGI:1930780	Myh10	myosin, heavy polypeptide 10, non-muscle	protein coding gene	MP:0011101	partial prenatal lethality
Myh10	current symbol	MGI:1930780	Myh10	myosin, heavy polypeptide 10, non-muscle	protein coding gene	MP:0010418	perimembraneous ventricular septal defect
Myh10	current symbol	MGI:1930780	Myh10	myosin, heavy polypeptide 10, non-muscle	protein coding gene	MP:0000852	small cerebellum
Myh10	current symbol	MGI:1930780	Myh10	myosin, heavy polypeptide 10, non-muscle	protein coding gene	MP:0006254	thin cerebral cortex
Myh10	current symbol	MGI:1930780	Myh10	myosin, heavy polypeptide 10, non-muscle	protein coding gene	MP:0000280	thin ventricular wall
Myh10	current symbol	MGI:1930780	Myh10	myosin, heavy polypeptide 10, non-muscle	protein coding gene	MP:0000279	ventricular hypoplasia
Myh10	current symbol	MGI:1930780	Myh10	myosin, heavy polypeptide 10, non-muscle	protein coding gene	MP:0010402	ventricular septal defect
Ndel1	current symbol	MGI:1932915	Ndel1	nuclear distribution gene E-like homolog 1 (A. nidulans)	protein coding gene	MP:0009940	abnormal hippocampus pyramidal cell morphology
Ndel1	current symbol	MGI:1932915	Ndel1	nuclear distribution gene E-like homolog 1 (A. nidulans)	protein coding gene	MP:0000934	abnormal telencephalon development
Ndel1	current symbol	MGI:1932915	Ndel1	nuclear distribution gene E-like homolog 1 (A. nidulans)	protein coding gene	MP:0011096	complete embryonic lethality between implantation and somite formation
Ndel1	current symbol	MGI:1932915	Ndel1	nuclear distribution gene E-like homolog 1 (A. nidulans)	protein coding gene	MP:0004965	inner cell mass degeneration
Rnf222	current symbol	MGI:2443227	Rnf222	ring finger protein 222	protein coding gene
Rpl26	current symbol	MGI:106022	Rpl26	ribosomal protein L26	protein coding gene
Odf4	current symbol	MGI:2182079	Odf4	outer dense fiber of sperm tails 4	protein coding gene
Arhgef15	current symbol	MGI:3045246	Arhgef15	Rho guanine nucleotide exchange factor (GEF) 15	protein coding gene	MP:0009936	abnormal dendritic spine morphology
Arhgef15	current symbol	MGI:3045246	Arhgef15	Rho guanine nucleotide exchange factor (GEF) 15	protein coding gene	MP:0002792	abnormal retinal vasculature morphology
Arhgef15	current symbol	MGI:3045246	Arhgef15	Rho guanine nucleotide exchange factor (GEF) 15	protein coding gene	MP:0000364	abnormal vascular regression
Arhgef15	current symbol	MGI:3045246	Arhgef15	Rho guanine nucleotide exchange factor (GEF) 15	protein coding gene	MP:0011110	partial preweaning lethality
Arhgef15	current symbol	MGI:3045246	Arhgef15	Rho guanine nucleotide exchange factor (GEF) 15	protein coding gene	MP:0002006	tumorigenesis
Slc25a35	current symbol	MGI:1919248	Slc25a35	solute carrier family 25, member 35	protein coding gene
Rangrf	current symbol	MGI:1889073	Rangrf	RAN guanine nucleotide release factor	protein coding gene
Pfas	rat synonym	MGI:104683	Fnta	farnesyltransferase, CAAX box, alpha	protein coding gene
Pfas	current symbol	MGI:2684864	Pfas	phosphoribosylformylglycinamidine synthase (FGAR amidotransferase)	protein coding gene	MP:0004189	abnormal alveolar process morphology
Pfas	current symbol	MGI:2684864	Pfas	phosphoribosylformylglycinamidine synthase (FGAR amidotransferase)	protein coding gene	MP:0000438	abnormal cranium morphology
Pfas	current symbol	MGI:2684864	Pfas	phosphoribosylformylglycinamidine synthase (FGAR amidotransferase)	protein coding gene	MP:0002092	abnormal eye morphology
Pfas	current symbol	MGI:2684864	Pfas	phosphoribosylformylglycinamidine synthase (FGAR amidotransferase)	protein coding gene	MP:0008818	abnormal interfrontal bone morphology
Pfas	current symbol	MGI:2684864	Pfas	phosphoribosylformylglycinamidine synthase (FGAR amidotransferase)	protein coding gene	MP:0004053	abnormal synchondrosis
Pfas	current symbol	MGI:2684864	Pfas	phosphoribosylformylglycinamidine synthase (FGAR amidotransferase)	protein coding gene	MP:0008188	abnormal transitional stage B cell morphology
Pfas	current symbol	MGI:2684864	Pfas	phosphoribosylformylglycinamidine synthase (FGAR amidotransferase)	protein coding gene	MP:0001293	anophthalmia
Pfas	current symbol	MGI:2684864	Pfas	phosphoribosylformylglycinamidine synthase (FGAR amidotransferase)	protein coding gene	MP:0000373	belly spot
Pfas	current symbol	MGI:2684864	Pfas	phosphoribosylformylglycinamidine synthase (FGAR amidotransferase)	protein coding gene	MP:0006086	decreased body mass index
Pfas	current symbol	MGI:2684864	Pfas	phosphoribosylformylglycinamidine synthase (FGAR amidotransferase)	protein coding gene	MP:0001262	decreased body weight
Pfas	current symbol	MGI:2684864	Pfas	phosphoribosylformylglycinamidine synthase (FGAR amidotransferase)	protein coding gene	MP:0010124	decreased bone mineral content
Pfas	current symbol	MGI:2684864	Pfas	phosphoribosylformylglycinamidine synthase (FGAR amidotransferase)	protein coding gene	MP:0008525	decreased cranium height
Pfas	current symbol	MGI:2684864	Pfas	phosphoribosylformylglycinamidine synthase (FGAR amidotransferase)	protein coding gene	MP:0011862	decreased cranium length
Pfas	current symbol	MGI:2684864	Pfas	phosphoribosylformylglycinamidine synthase (FGAR amidotransferase)	protein coding gene	MP:0003961	decreased lean body mass
Pfas	current symbol	MGI:2684864	Pfas	phosphoribosylformylglycinamidine synthase (FGAR amidotransferase)	protein coding gene	MP:0005459	decreased percent body fat
Pfas	current symbol	MGI:2684864	Pfas	phosphoribosylformylglycinamidine synthase (FGAR amidotransferase)	protein coding gene	MP:0010025	decreased total body fat amount
Pfas	current symbol	MGI:2684864	Pfas	phosphoribosylformylglycinamidine synthase (FGAR amidotransferase)	protein coding gene	MP:0000440	domed cranium
Pfas	current symbol	MGI:2684864	Pfas	phosphoribosylformylglycinamidine synthase (FGAR amidotransferase)	protein coding gene	MP:0001297	microphthalmia
Pfas	current symbol	MGI:2684864	Pfas	phosphoribosylformylglycinamidine synthase (FGAR amidotransferase)	protein coding gene	MP:0005175	non-pigmented tail tip
Pfas	current symbol	MGI:2684864	Pfas	phosphoribosylformylglycinamidine synthase (FGAR amidotransferase)	protein coding gene	MP:0001300	ocular hypertelorism
Pfas	current symbol	MGI:2684864	Pfas	phosphoribosylformylglycinamidine synthase (FGAR amidotransferase)	protein coding gene	MP:0000097	short maxilla
Pfas	current symbol	MGI:2684864	Pfas	phosphoribosylformylglycinamidine synthase (FGAR amidotransferase)	protein coding gene	MP:0000445	short snout
Pfas	current symbol	MGI:2684864	Pfas	phosphoribosylformylglycinamidine synthase (FGAR amidotransferase)	protein coding gene	MP:0006411	upturned snout
Ctc1	current symbol	MGI:1916214	Ctc1	CTS telomere maintenance complex component 1	protein coding gene	MP:0002398	abnormal bone marrow cell morphology/development
Ctc1	current symbol	MGI:1916214	Ctc1	CTS telomere maintenance complex component 1	protein coding gene	MP:0008058	abnormal DNA repair
Ctc1	current symbol	MGI:1916214	Ctc1	CTS telomere maintenance complex component 1	protein coding gene	MP:0004808	abnormal hematopoietic stem cell morphology
Ctc1	current symbol	MGI:1916214	Ctc1	CTS telomere maintenance complex component 1	protein coding gene	MP:0003155	abnormal telomere length
Ctc1	current symbol	MGI:1916214	Ctc1	CTS telomere maintenance complex component 1	protein coding gene	MP:0008866	chromosomal instability
Ctc1	current symbol	MGI:1916214	Ctc1	CTS telomere maintenance complex component 1	protein coding gene	MP:0001265	decreased body size
Ctc1	current symbol	MGI:1916214	Ctc1	CTS telomere maintenance complex component 1	protein coding gene	MP:0000352	decreased cell proliferation
Ctc1	current symbol	MGI:1916214	Ctc1	CTS telomere maintenance complex component 1	protein coding gene	MP:0011704	decreased fibroblast proliferation
Ctc1	current symbol	MGI:1916214	Ctc1	CTS telomere maintenance complex component 1	protein coding gene	MP:0004810	decreased hematopoietic stem cell number
Ctc1	current symbol	MGI:1916214	Ctc1	CTS telomere maintenance complex component 1	protein coding gene	MP:0009335	decreased splenocyte proliferation
Ctc1	current symbol	MGI:1916214	Ctc1	CTS telomere maintenance complex component 1	protein coding gene	MP:0008008	early cellular replicative senescence
Ctc1	current symbol	MGI:1916214	Ctc1	CTS telomere maintenance complex component 1	protein coding gene	MP:0001606	impaired hematopoiesis
Ctc1	current symbol	MGI:1916214	Ctc1	CTS telomere maintenance complex component 1	protein coding gene	MP:0002083	premature death
Ctc1	current symbol	MGI:1916214	Ctc1	CTS telomere maintenance complex component 1	protein coding gene	MP:0000692	small spleen
Ctc1	current symbol	MGI:1916214	Ctc1	CTS telomere maintenance complex component 1	protein coding gene	MP:0000706	small thymus
Ctc1	current symbol	MGI:1916214	Ctc1	CTS telomere maintenance complex component 1	protein coding gene	MP:0000416	sparse hair
Aurkb	current symbol	MGI:107168	Aurkb	aurora kinase B	protein coding gene	MP:0000358	abnormal cell morphology
Aurkb	current symbol	MGI:107168	Aurkb	aurora kinase B	protein coding gene	MP:0003111	abnormal cell nucleus morphology
Aurkb	current symbol	MGI:107168	Aurkb	aurora kinase B	protein coding gene	MP:0005032	abnormal ectoplacental cone morphology
Aurkb	current symbol	MGI:107168	Aurkb	aurora kinase B	protein coding gene	MP:0002085	abnormal embryonic tissue morphology
Aurkb	current symbol	MGI:107168	Aurkb	aurora kinase B	protein coding gene	MP:0002718	abnormal inner cell mass morphology
Aurkb	current symbol	MGI:107168	Aurkb	aurora kinase B	protein coding gene	MP:0005169	abnormal male meiosis
Aurkb	current symbol	MGI:107168	Aurkb	aurora kinase B	protein coding gene	MP:0004046	abnormal mitosis
Aurkb	current symbol	MGI:107168	Aurkb	aurora kinase B	protein coding gene	MP:0009760	abnormal mitotic spindle morphology
Aurkb	current symbol	MGI:107168	Aurkb	aurora kinase B	protein coding gene	MP:0006380	abnormal spermatid morphology
Aurkb	current symbol	MGI:107168	Aurkb	aurora kinase B	protein coding gene	MP:0001156	abnormal spermatogenesis
Aurkb	current symbol	MGI:107168	Aurkb	aurora kinase B	protein coding gene	MP:0005033	abnormal trophoblast giant cells
Aurkb	current symbol	MGI:107168	Aurkb	aurora kinase B	protein coding gene	MP:0001698	decreased embryo size
Aurkb	current symbol	MGI:107168	Aurkb	aurora kinase B	protein coding gene	MP:0001713	decreased trophoblast giant cell number
Aurkb	current symbol	MGI:107168	Aurkb	aurora kinase B	protein coding gene	MP:0001785	edema
Aurkb	current symbol	MGI:107168	Aurkb	aurora kinase B	protein coding gene	MP:0008762	embryonic lethality
Aurkb	current symbol	MGI:107168	Aurkb	aurora kinase B	protein coding gene	MP:0001914	hemorrhage
Aurkb	current symbol	MGI:107168	Aurkb	aurora kinase B	protein coding gene	MP:0009308	increased adenocarcinoma incidence
Aurkb	current symbol	MGI:107168	Aurkb	aurora kinase B	protein coding gene	MP:0003707	increased cell nucleus count
Aurkb	current symbol	MGI:107168	Aurkb	aurora kinase B	protein coding gene	MP:0013504	increased embryonic tissue cell apoptosis
Aurkb	current symbol	MGI:107168	Aurkb	aurora kinase B	protein coding gene	MP:0013501	increased fibroblast apoptosis
Aurkb	current symbol	MGI:107168	Aurkb	aurora kinase B	protein coding gene	MP:0009591	increased liver adenocarcinoma incidence
Aurkb	current symbol	MGI:107168	Aurkb	aurora kinase B	protein coding gene	MP:0002051	increased skin papilloma incidence
Aurkb	current symbol	MGI:107168	Aurkb	aurora kinase B	protein coding gene	MP:0002020	increased tumor incidence
Aurkb	current symbol	MGI:107168	Aurkb	aurora kinase B	protein coding gene	MP:0002169	no abnormal phenotype detected
Aurkb	current symbol	MGI:107168	Aurkb	aurora kinase B	protein coding gene	MP:0002687	oligozoospermia
Aurkb	current symbol	MGI:107168	Aurkb	aurora kinase B	protein coding gene	MP:0004025	polyploidy
Aurkb	current symbol	MGI:107168	Aurkb	aurora kinase B	protein coding gene	MP:0002083	premature death
Aurkb	current symbol	MGI:107168	Aurkb	aurora kinase B	protein coding gene	MP:0001922	reduced male fertility
2310047M10Rik	old symbol	MGI:1919173	Borcs6	BLOC-1 related complex subunit 6	protein coding gene
Tmem107	current symbol	MGI:1914160	Tmem107	transmembrane protein 107	protein coding gene	MP:0000079	abnormal basioccipital bone morphology
Tmem107	current symbol	MGI:1914160	Tmem107	transmembrane protein 107	protein coding gene	MP:0000358	abnormal cell morphology
Tmem107	current symbol	MGI:1914160	Tmem107	transmembrane protein 107	protein coding gene	MP:0000080	abnormal exoccipital bone morphology
Tmem107	current symbol	MGI:1914160	Tmem107	transmembrane protein 107	protein coding gene	MP:0006279	abnormal limb development
Tmem107	current symbol	MGI:1914160	Tmem107	transmembrane protein 107	protein coding gene	MP:0002151	abnormal neural tube morphology/development
Tmem107	current symbol	MGI:1914160	Tmem107	transmembrane protein 107	protein coding gene	MP:0000926	absent floor plate
Tmem107	current symbol	MGI:1914160	Tmem107	transmembrane protein 107	protein coding gene	MP:0004449	absent presphenoid bone
Tmem107	current symbol	MGI:1914160	Tmem107	transmembrane protein 107	protein coding gene	MP:0004463	basisphenoid bone foramen
Tmem107	current symbol	MGI:1914160	Tmem107	transmembrane protein 107	protein coding gene	MP:0004574	broad limb buds
Tmem107	current symbol	MGI:1914160	Tmem107	transmembrane protein 107	protein coding gene	MP:0011505	camptomelia
Tmem107	current symbol	MGI:1914160	Tmem107	transmembrane protein 107	protein coding gene	MP:0000111	cleft palate
Tmem107	current symbol	MGI:1914160	Tmem107	transmembrane protein 107	protein coding gene	MP:0011091	complete prenatal lethality
Tmem107	current symbol	MGI:1914160	Tmem107	transmembrane protein 107	protein coding gene	MP:0003420	delayed intramembranous bone ossification
Tmem107	current symbol	MGI:1914160	Tmem107	transmembrane protein 107	protein coding gene	MP:0000568	ectopic digits
Tmem107	current symbol	MGI:1914160	Tmem107	transmembrane protein 107	protein coding gene	MP:0005380	embryogenesis phenotype
Tmem107	current symbol	MGI:1914160	Tmem107	transmembrane protein 107	protein coding gene	MP:0000914	exencephaly
Tmem107	current symbol	MGI:1914160	Tmem107	transmembrane protein 107	protein coding gene	MP:0005370	liver/biliary system phenotype
Tmem107	current symbol	MGI:1914160	Tmem107	transmembrane protein 107	protein coding gene	MP:0001297	microphthalmia
Tmem107	current symbol	MGI:1914160	Tmem107	transmembrane protein 107	protein coding gene	MP:0009883	palatal shelf hypoplasia
Tmem107	current symbol	MGI:1914160	Tmem107	transmembrane protein 107	protein coding gene	MP:0011102	partial embryonic lethality
Tmem107	current symbol	MGI:1914160	Tmem107	transmembrane protein 107	protein coding gene	MP:0009743	preaxial polydactyly
Tmem107	current symbol	MGI:1914160	Tmem107	transmembrane protein 107	protein coding gene	MP:0005367	renal/urinary system phenotype
Tmem107	current symbol	MGI:1914160	Tmem107	transmembrane protein 107	protein coding gene	MP:0000153	rib bifurcation
Tmem107	current symbol	MGI:1914160	Tmem107	transmembrane protein 107	protein coding gene	MP:0004451	short presphenoid bone
Tmem107	current symbol	MGI:1914160	Tmem107	transmembrane protein 107	protein coding gene	MP:0004321	short sternum
Tmem107	current symbol	MGI:1914160	Tmem107	transmembrane protein 107	protein coding gene	MP:0004462	small basisphenoid bone
Tmem107	current symbol	MGI:1914160	Tmem107	transmembrane protein 107	protein coding gene	MP:0004320	split sternum
Vamp2	current symbol	MGI:1313277	Vamp2	vesicle-associated membrane protein 2	protein coding gene	MP:0008504	abnormal adrenal chromaffin cell morphology
Vamp2	current symbol	MGI:1313277	Vamp2	vesicle-associated membrane protein 2	protein coding gene	MP:0004753	abnormal miniature excitatory postsynaptic currents
Vamp2	current symbol	MGI:1313277	Vamp2	vesicle-associated membrane protein 2	protein coding gene	MP:0002089	abnormal postnatal growth/weight/body size
Vamp2	current symbol	MGI:1313277	Vamp2	vesicle-associated membrane protein 2	protein coding gene	MP:0011087	complete neonatal lethality
Vamp2	current symbol	MGI:1313277	Vamp2	vesicle-associated membrane protein 2	protein coding gene	MP:0003990	decreased neurotransmitter release
Vamp2	current symbol	MGI:1313277	Vamp2	vesicle-associated membrane protein 2	protein coding gene	MP:0005397	hematopoietic system phenotype
Vamp2	current symbol	MGI:1313277	Vamp2	vesicle-associated membrane protein 2	protein coding gene	MP:0005387	immune system phenotype
Vamp2	current symbol	MGI:1313277	Vamp2	vesicle-associated membrane protein 2	protein coding gene	MP:0002169	no abnormal phenotype detected
Vamp2	current symbol	MGI:1313277	Vamp2	vesicle-associated membrane protein 2	protein coding gene	MP:0002082	postnatal lethality
Per1	current symbol	MGI:1098283	Per1	period circadian clock 1	protein coding gene	MP:0008961	abnormal basal metabolism
Per1	current symbol	MGI:1098283	Per1	period circadian clock 1	protein coding gene	MP:0001259	abnormal body weight
Per1	current symbol	MGI:1098283	Per1	period circadian clock 1	protein coding gene	MP:0004994	abnormal brain wave pattern
Per1	current symbol	MGI:1098283	Per1	period circadian clock 1	protein coding gene	MP:0002561	abnormal circadian phase
Per1	current symbol	MGI:1098283	Per1	period circadian clock 1	protein coding gene	MP:0001502	abnormal circadian rhythm
Per1	current symbol	MGI:1098283	Per1	period circadian clock 1	protein coding gene	MP:0001927	abnormal estrous cycle
Per1	current symbol	MGI:1098283	Per1	period circadian clock 1	protein coding gene	MP:0005449	abnormal food intake
Per1	current symbol	MGI:1098283	Per1	period circadian clock 1	protein coding gene	MP:0001432	abnormal food preference
Per1	current symbol	MGI:1098283	Per1	period circadian clock 1	protein coding gene	MP:0010698	abnormal impulsive behavior control
Per1	current symbol	MGI:1098283	Per1	period circadian clock 1	protein coding gene	MP:0002063	abnormal learning/memory/conditioning
Per1	current symbol	MGI:1098283	Per1	period circadian clock 1	protein coding gene	MP:0009661	abnormal pregnancy
Per1	current symbol	MGI:1098283	Per1	period circadian clock 1	protein coding gene	MP:0001501	abnormal sleep pattern
Per1	current symbol	MGI:1098283	Per1	period circadian clock 1	protein coding gene	MP:0009009	absent estrous cycle
Per1	current symbol	MGI:1098283	Per1	period circadian clock 1	protein coding gene	MP:0002560	arrhythmic circadian persistence
Per1	current symbol	MGI:1098283	Per1	period circadian clock 1	protein coding gene	MP:0001262	decreased body weight
Per1	current symbol	MGI:1098283	Per1	period circadian clock 1	protein coding gene	MP:0005643	decreased dopamine level
Per1	current symbol	MGI:1098283	Per1	period circadian clock 1	protein coding gene	MP:0001935	decreased litter size
Per1	current symbol	MGI:1098283	Per1	period circadian clock 1	protein coding gene	MP:0008995	early reproductive senescence
Per1	current symbol	MGI:1098283	Per1	period circadian clock 1	protein coding gene	MP:0001399	hyperactivity
Per1	current symbol	MGI:1098283	Per1	period circadian clock 1	protein coding gene	MP:0001729	impaired embryo implantation
Per1	current symbol	MGI:1098283	Per1	period circadian clock 1	protein coding gene	MP:0005605	increased bone mass
Per1	current symbol	MGI:1098283	Per1	period circadian clock 1	protein coding gene	MP:0004988	increased osteoblast cell number
Per1	current symbol	MGI:1098283	Per1	period circadian clock 1	protein coding gene	MP:0002574	increased vertical activity
Per1	current symbol	MGI:1098283	Per1	period circadian clock 1	protein coding gene	MP:0002562	prolonged circadian period
Per1	current symbol	MGI:1098283	Per1	period circadian clock 1	protein coding gene	MP:0001923	reduced female fertility
Per1	current symbol	MGI:1098283	Per1	period circadian clock 1	protein coding gene	MP:0002563	shortened circadian period
Hes7	current symbol	MGI:2135679	Hes7	hairy and enhancer of split 7 (Drosophila)	protein coding gene	MP:0005223	abnormal dorsal-ventral polarity of the somites
Hes7	current symbol	MGI:2135679	Hes7	hairy and enhancer of split 7 (Drosophila)	protein coding gene	MP:0005229	abnormal intervertebral disk development
Hes7	current symbol	MGI:2135679	Hes7	hairy and enhancer of split 7 (Drosophila)	protein coding gene	MP:0005224	abnormal left-right axis symmetry of the somites
Hes7	current symbol	MGI:2135679	Hes7	hairy and enhancer of split 7 (Drosophila)	protein coding gene	MP:0000150	abnormal rib morphology
Hes7	current symbol	MGI:2135679	Hes7	hairy and enhancer of split 7 (Drosophila)	protein coding gene	MP:0003050	abnormal sacral vertebrae morphology
Hes7	current symbol	MGI:2135679	Hes7	hairy and enhancer of split 7 (Drosophila)	protein coding gene	MP:0005508	abnormal skeleton morphology
Hes7	current symbol	MGI:2135679	Hes7	hairy and enhancer of split 7 (Drosophila)	protein coding gene	MP:0001688	abnormal somite development
Hes7	current symbol	MGI:2135679	Hes7	hairy and enhancer of split 7 (Drosophila)	protein coding gene	MP:0001691	abnormal somite shape
Hes7	current symbol	MGI:2135679	Hes7	hairy and enhancer of split 7 (Drosophila)	protein coding gene	MP:0005222	abnormal somite size
Hes7	current symbol	MGI:2135679	Hes7	hairy and enhancer of split 7 (Drosophila)	protein coding gene	MP:0000137	abnormal vertebrae morphology
Hes7	current symbol	MGI:2135679	Hes7	hairy and enhancer of split 7 (Drosophila)	protein coding gene	MP:0004599	abnormal vertebral arch morphology
Hes7	current symbol	MGI:2135679	Hes7	hairy and enhancer of split 7 (Drosophila)	protein coding gene	MP:0005227	abnormal vertebral body development
Hes7	current symbol	MGI:2135679	Hes7	hairy and enhancer of split 7 (Drosophila)	protein coding gene	MP:0000141	abnormal vertebral body morphology
Hes7	current symbol	MGI:2135679	Hes7	hairy and enhancer of split 7 (Drosophila)	protein coding gene	MP:0004703	abnormal vertebral column morphology
Hes7	current symbol	MGI:2135679	Hes7	hairy and enhancer of split 7 (Drosophila)	protein coding gene	MP:0011087	complete neonatal lethality
Hes7	current symbol	MGI:2135679	Hes7	hairy and enhancer of split 7 (Drosophila)	protein coding gene	MP:0011085	complete postnatal lethality
Hes7	current symbol	MGI:2135679	Hes7	hairy and enhancer of split 7 (Drosophila)	protein coding gene	MP:0001258	decreased body length
Hes7	current symbol	MGI:2135679	Hes7	hairy and enhancer of split 7 (Drosophila)	protein coding gene	MP:0003345	decreased rib number
Hes7	current symbol	MGI:2135679	Hes7	hairy and enhancer of split 7 (Drosophila)	protein coding gene	MP:0008770	decreased survivor rate
Hes7	current symbol	MGI:2135679	Hes7	hairy and enhancer of split 7 (Drosophila)	protein coding gene	MP:0011733	fused somites
Hes7	current symbol	MGI:2135679	Hes7	hairy and enhancer of split 7 (Drosophila)	protein coding gene	MP:0004613	fusion of vertebral arches
Hes7	current symbol	MGI:2135679	Hes7	hairy and enhancer of split 7 (Drosophila)	protein coding gene	MP:0004612	fusion of vertebral bodies
Hes7	current symbol	MGI:2135679	Hes7	hairy and enhancer of split 7 (Drosophila)	protein coding gene	MP:0001689	incomplete somite formation
Hes7	current symbol	MGI:2135679	Hes7	hairy and enhancer of split 7 (Drosophila)	protein coding gene	MP:0000585	kinked tail
Hes7	current symbol	MGI:2135679	Hes7	hairy and enhancer of split 7 (Drosophila)	protein coding gene	MP:0011086	partial postnatal lethality
Hes7	current symbol	MGI:2135679	Hes7	hairy and enhancer of split 7 (Drosophila)	protein coding gene	MP:0000153	rib bifurcation
Hes7	current symbol	MGI:2135679	Hes7	hairy and enhancer of split 7 (Drosophila)	protein coding gene	MP:0000154	rib fusion
Hes7	current symbol	MGI:2135679	Hes7	hairy and enhancer of split 7 (Drosophila)	protein coding gene	MP:0000592	short tail
Hes7	current symbol	MGI:2135679	Hes7	hairy and enhancer of split 7 (Drosophila)	protein coding gene	MP:0004609	vertebral fusion
Aloxe3	chicken symbol	MGI:1098228	Alox8	arachidonate 8-lipoxygenase	protein coding gene
Aloxe3	current symbol	MGI:1345140	Aloxe3	arachidonate lipoxygenase 3	protein coding gene	MP:0001240	abnormal epidermis stratum corneum morphology
Aloxe3	current symbol	MGI:1345140	Aloxe3	arachidonate lipoxygenase 3	protein coding gene	MP:0001547	abnormal lipid level
Aloxe3	current symbol	MGI:1345140	Aloxe3	arachidonate lipoxygenase 3	protein coding gene	MP:0011087	complete neonatal lethality
Aloxe3	current symbol	MGI:1345140	Aloxe3	arachidonate lipoxygenase 3	protein coding gene	MP:0001429	dehydration
Aloxe3	current symbol	MGI:1345140	Aloxe3	arachidonate lipoxygenase 3	protein coding gene	MP:0001242	hyperkeratosis
Aloxe3	current symbol	MGI:1345140	Aloxe3	arachidonate lipoxygenase 3	protein coding gene	MP:0002796	impaired skin barrier function
Aloxe3	current symbol	MGI:1345140	Aloxe3	arachidonate lipoxygenase 3	protein coding gene	MP:0009597	impaired stratum corneum desquamation
Aloxe3	current symbol	MGI:1345140	Aloxe3	arachidonate lipoxygenase 3	protein coding gene	MP:0001263	weight loss
Alox12b	current symbol	MGI:1274782	Alox12b	arachidonate 12-lipoxygenase, 12R type	protein coding gene	MP:0001240	abnormal epidermis stratum corneum morphology
Alox12b	current symbol	MGI:1274782	Alox12b	arachidonate 12-lipoxygenase, 12R type	protein coding gene	MP:0001239	abnormal epidermis stratum granulosum morphology
Alox12b	current symbol	MGI:1274782	Alox12b	arachidonate 12-lipoxygenase, 12R type	protein coding gene	MP:0001547	abnormal lipid level
Alox12b	current symbol	MGI:1274782	Alox12b	arachidonate 12-lipoxygenase, 12R type	protein coding gene	MP:0001191	abnormal skin condition
Alox12b	current symbol	MGI:1274782	Alox12b	arachidonate 12-lipoxygenase, 12R type	protein coding gene	MP:0011087	complete neonatal lethality
Alox12b	current symbol	MGI:1274782	Alox12b	arachidonate 12-lipoxygenase, 12R type	protein coding gene	MP:0001429	dehydration
Alox12b	current symbol	MGI:1274782	Alox12b	arachidonate 12-lipoxygenase, 12R type	protein coding gene	MP:0003853	dry skin
Alox12b	current symbol	MGI:1274782	Alox12b	arachidonate 12-lipoxygenase, 12R type	protein coding gene	MP:0002796	impaired skin barrier function
Alox12b	current symbol	MGI:1274782	Alox12b	arachidonate 12-lipoxygenase, 12R type	protein coding gene	MP:0001190	reddish skin
Alox12b	current symbol	MGI:1274782	Alox12b	arachidonate 12-lipoxygenase, 12R type	protein coding gene	MP:0001192	scaly skin
Alox12b	current symbol	MGI:1274782	Alox12b	arachidonate 12-lipoxygenase, 12R type	protein coding gene	MP:0001196	shiny skin
Alox12b	western clawed frog symbol	MGI:1345140	Aloxe3	arachidonate lipoxygenase 3	protein coding gene	MP:0001240	abnormal epidermis stratum corneum morphology
Alox12b	western clawed frog symbol	MGI:1345140	Aloxe3	arachidonate lipoxygenase 3	protein coding gene	MP:0001547	abnormal lipid level
Alox12b	western clawed frog symbol	MGI:1345140	Aloxe3	arachidonate lipoxygenase 3	protein coding gene	MP:0011087	complete neonatal lethality
Alox12b	western clawed frog symbol	MGI:1345140	Aloxe3	arachidonate lipoxygenase 3	protein coding gene	MP:0001429	dehydration
Alox12b	western clawed frog symbol	MGI:1345140	Aloxe3	arachidonate lipoxygenase 3	protein coding gene	MP:0001242	hyperkeratosis
Alox12b	western clawed frog symbol	MGI:1345140	Aloxe3	arachidonate lipoxygenase 3	protein coding gene	MP:0002796	impaired skin barrier function
Alox12b	western clawed frog symbol	MGI:1345140	Aloxe3	arachidonate lipoxygenase 3	protein coding gene	MP:0009597	impaired stratum corneum desquamation
Alox12b	western clawed frog symbol	MGI:1345140	Aloxe3	arachidonate lipoxygenase 3	protein coding gene	MP:0001263	weight loss
Alox8	current symbol	MGI:1098228	Alox8	arachidonate 8-lipoxygenase	protein coding gene
Gucy2e	current symbol	MGI:105123	Gucy2e	guanylate cyclase 2e	protein coding gene	MP:0004022	abnormal cone electrophysiology
Gucy2e	current symbol	MGI:105123	Gucy2e	guanylate cyclase 2e	protein coding gene	MP:0005551	abnormal eye electrophysiology
Gucy2e	current symbol	MGI:105123	Gucy2e	guanylate cyclase 2e	protein coding gene	MP:0005253	abnormal eye physiology
Gucy2e	current symbol	MGI:105123	Gucy2e	guanylate cyclase 2e	protein coding gene	MP:0008448	abnormal retinal cone cell inner segment morphology
Gucy2e	current symbol	MGI:105123	Gucy2e	guanylate cyclase 2e	protein coding gene	MP:0001006	abnormal retinal cone cell morphology
Gucy2e	current symbol	MGI:105123	Gucy2e	guanylate cyclase 2e	protein coding gene	MP:0008449	abnormal retinal cone cell outer segment morphology
Gucy2e	current symbol	MGI:105123	Gucy2e	guanylate cyclase 2e	protein coding gene	MP:0004021	abnormal rod electrophysiology
Gucy2e	current symbol	MGI:105123	Gucy2e	guanylate cyclase 2e	protein coding gene	MP:0008446	decreased retinal cone cell number
Gucy2e	current symbol	MGI:105123	Gucy2e	guanylate cyclase 2e	protein coding gene	MP:0008444	retinal cone cell degeneration
Gucy2e	current symbol	MGI:105123	Gucy2e	guanylate cyclase 2e	protein coding gene	MP:0001326	retinal degeneration
Gucy2e	cattle symbol	MGI:106030	Gucy2d	guanylate cyclase 2d	protein coding gene	MP:0009943	abnormal olfactory bulb periglomerular cell morphology
Gucy2e	cattle symbol	MGI:106030	Gucy2d	guanylate cyclase 2d	protein coding gene	MP:0001983	abnormal olfactory system physiology
Cntrob	current symbol	MGI:2443290	Cntrob	centrobin, centrosomal BRCA2 interacting protein	protein coding gene
Trappc1	current symbol	MGI:1098727	Trappc1	trafficking protein particle complex 1	protein coding gene
Kcnab3	current symbol	MGI:1336208	Kcnab3	potassium voltage-gated channel, shaker-related subfamily, beta member 3	protein coding gene
Chd3	current symbol	MGI:1344395	Chd3	chromodomain helicase DNA binding protein 3	protein coding gene
Cyb5d1	current symbol	MGI:2685586	Cyb5d1	cytochrome b5 domain containing 1	protein coding gene
Naa38	current symbol	MGI:1925554	Naa38	N(alpha)-acetyltransferase 38, NatC auxiliary subunit	protein coding gene
Naa38	old symbol	MGI:1923772	Lsm8	LSM8 homolog, U6 small nuclear RNA associated (S. cerevisiae)	protein coding gene
Tmem88	current symbol	MGI:1914270	Tmem88	transmembrane protein 88	protein coding gene
Kdm6b	current symbol	MGI:2448492	Kdm6b	KDM1 lysine (K)-specific demethylase 6B	protein coding gene	MP:0001175	abnormal lung morphology
Kdm6b	current symbol	MGI:2448492	Kdm6b	KDM1 lysine (K)-specific demethylase 6B	protein coding gene	MP:0003633	abnormal nervous system physiology
Kdm6b	current symbol	MGI:2448492	Kdm6b	KDM1 lysine (K)-specific demethylase 6B	protein coding gene	MP:0010745	abnormal pre-Botzinger complex morphology
Kdm6b	current symbol	MGI:2448492	Kdm6b	KDM1 lysine (K)-specific demethylase 6B	protein coding gene	MP:0010746	abnormal pre-Botzinger complex physiology
Kdm6b	current symbol	MGI:2448492	Kdm6b	KDM1 lysine (K)-specific demethylase 6B	protein coding gene	MP:0005025	abnormal response to infection
Kdm6b	current symbol	MGI:2448492	Kdm6b	KDM1 lysine (K)-specific demethylase 6B	protein coding gene	MP:0006378	abnormal spermatogonia morphology
Kdm6b	current symbol	MGI:2448492	Kdm6b	KDM1 lysine (K)-specific demethylase 6B	protein coding gene	MP:0005385	cardiovascular system phenotype
Kdm6b	current symbol	MGI:2448492	Kdm6b	KDM1 lysine (K)-specific demethylase 6B	protein coding gene	MP:0011087	complete neonatal lethality
Kdm6b	current symbol	MGI:2448492	Kdm6b	KDM1 lysine (K)-specific demethylase 6B	protein coding gene	MP:0011085	complete postnatal lethality
Kdm6b	current symbol	MGI:2448492	Kdm6b	KDM1 lysine (K)-specific demethylase 6B	protein coding gene	MP:0001575	cyanosis
Kdm6b	current symbol	MGI:2448492	Kdm6b	KDM1 lysine (K)-specific demethylase 6B	protein coding gene	MP:0010143	enhanced fertility
Kdm6b	current symbol	MGI:2448492	Kdm6b	KDM1 lysine (K)-specific demethylase 6B	protein coding gene	MP:0001148	enlarged testis
Kdm6b	current symbol	MGI:2448492	Kdm6b	KDM1 lysine (K)-specific demethylase 6B	protein coding gene	MP:0008723	impaired eosinophil recruitment
Kdm6b	current symbol	MGI:2448492	Kdm6b	KDM1 lysine (K)-specific demethylase 6B	protein coding gene	MP:0002081	perinatal lethality
Kdm6b	current symbol	MGI:2448492	Kdm6b	KDM1 lysine (K)-specific demethylase 6B	protein coding gene	MP:0002082	postnatal lethality
Kdm6b	current symbol	MGI:2448492	Kdm6b	KDM1 lysine (K)-specific demethylase 6B	protein coding gene	MP:0005388	respiratory system phenotype
Kdm6b	current symbol	MGI:2448492	Kdm6b	KDM1 lysine (K)-specific demethylase 6B	protein coding gene	MP:0001179	thick pulmonary interalveolar septum
Dnah2	current symbol	MGI:107731	Dnah2	dynein, axonemal, heavy chain 2	protein coding gene
Efnb3	current symbol	MGI:109196	Efnb3	ephrin B3	protein coding gene	MP:0005404	abnormal axon morphology
Efnb3	current symbol	MGI:109196	Efnb3	ephrin B3	protein coding gene	MP:0008960	abnormal axon pruning
Efnb3	current symbol	MGI:109196	Efnb3	ephrin B3	protein coding gene	MP:0003880	abnormal central pattern generator function
Efnb3	current symbol	MGI:109196	Efnb3	ephrin B3	protein coding gene	MP:0002878	abnormal corticospinal tract morphology
Efnb3	current symbol	MGI:109196	Efnb3	ephrin B3	protein coding gene	MP:0001406	abnormal gait
Efnb3	current symbol	MGI:109196	Efnb3	ephrin B3	protein coding gene	MP:0002184	abnormal innervation
Efnb3	current symbol	MGI:109196	Efnb3	ephrin B3	protein coding gene	MP:0001898	abnormal long term depression
Efnb3	current symbol	MGI:109196	Efnb3	ephrin B3	protein coding gene	MP:0000940	abnormal motor neuron innervation pattern
Efnb3	current symbol	MGI:109196	Efnb3	ephrin B3	protein coding gene	MP:0002862	altered righting response
Efnb3	current symbol	MGI:109196	Efnb3	ephrin B3	protein coding gene	MP:0001393	ataxia
Efnb3	current symbol	MGI:109196	Efnb3	ephrin B3	protein coding gene	MP:0005377	hearing/vestibular/ear phenotype
Efnb3	current symbol	MGI:109196	Efnb3	ephrin B3	protein coding gene	MP:0001405	impaired coordination
Efnb3	current symbol	MGI:109196	Efnb3	ephrin B3	protein coding gene	MP:0001524	impaired limb coordination
Efnb3	current symbol	MGI:109196	Efnb3	ephrin B3	protein coding gene	MP:0001523	impaired righting response
Efnb3	current symbol	MGI:109196	Efnb3	ephrin B3	protein coding gene	MP:0010768	mortality/aging
Efnb3	current symbol	MGI:109196	Efnb3	ephrin B3	protein coding gene	MP:0003631	nervous system phenotype
Efnb3	current symbol	MGI:109196	Efnb3	ephrin B3	protein coding gene	MP:0002169	no abnormal phenotype detected
Efnb3	current symbol	MGI:109196	Efnb3	ephrin B3	protein coding gene	MP:0011101	partial prenatal lethality
Efnb3	current symbol	MGI:109196	Efnb3	ephrin B3	protein coding gene	MP:0001473	reduced long term potentiation
Efnb3	current symbol	MGI:109196	Efnb3	ephrin B3	protein coding gene	MP:0005391	vision/eye phenotype
Wrap53	current symbol	MGI:2384933	Wrap53	WD repeat containing, antisense to Trp53	protein coding gene
Trp53	current symbol	MGI:98834	Trp53	transformation related protein 53	protein coding gene	MP:0009625	abnormal abdominal lymph node morphology
Trp53	current symbol	MGI:98834	Trp53	transformation related protein 53	protein coding gene	MP:0005666	abnormal adipose tissue physiology
Trp53	current symbol	MGI:98834	Trp53	transformation related protein 53	protein coding gene	MP:0001648	abnormal apoptosis
Trp53	current symbol	MGI:98834	Trp53	transformation related protein 53	protein coding gene	MP:0001544	abnormal cardiovascular system physiology
Trp53	current symbol	MGI:98834	Trp53	transformation related protein 53	protein coding gene	MP:0003077	abnormal cell cycle
Trp53	current symbol	MGI:98834	Trp53	transformation related protein 53	protein coding gene	MP:0004045	abnormal cell cycle checkpoint function
Trp53	current symbol	MGI:98834	Trp53	transformation related protein 53	protein coding gene	MP:0000313	abnormal cell death
Trp53	current symbol	MGI:98834	Trp53	transformation related protein 53	protein coding gene	MP:0003091	abnormal cell migration
Trp53	current symbol	MGI:98834	Trp53	transformation related protein 53	protein coding gene	MP:0005621	abnormal cell physiology
Trp53	current symbol	MGI:98834	Trp53	transformation related protein 53	protein coding gene	MP:0000350	abnormal cell proliferation
Trp53	current symbol	MGI:98834	Trp53	transformation related protein 53	protein coding gene	MP:0004097	abnormal cerebellar cortex morphology
Trp53	current symbol	MGI:98834	Trp53	transformation related protein 53	protein coding gene	MP:0000857	abnormal cerebellar foliation
Trp53	current symbol	MGI:98834	Trp53	transformation related protein 53	protein coding gene	MP:0000875	abnormal cerebellar Purkinje cell layer
Trp53	current symbol	MGI:98834	Trp53	transformation related protein 53	protein coding gene	MP:0004023	abnormal chromosome number
Trp53	current symbol	MGI:98834	Trp53	transformation related protein 53	protein coding gene	MP:0000367	abnormal coat/ hair morphology
Trp53	current symbol	MGI:98834	Trp53	transformation related protein 53	protein coding gene	MP:0006410	abnormal common myeloid progenitor cell morphology
Trp53	current symbol	MGI:98834	Trp53	transformation related protein 53	protein coding gene	MP:0002661	abnormal corpus epididymis morphology
Trp53	current symbol	MGI:98834	Trp53	transformation related protein 53	protein coding gene	MP:0002123	abnormal definitive hematopoiesis
Trp53	current symbol	MGI:98834	Trp53	transformation related protein 53	protein coding gene	MP:0000569	abnormal digit pigmentation
Trp53	current symbol	MGI:98834	Trp53	transformation related protein 53	protein coding gene	MP:0008057	abnormal DNA replication
Trp53	current symbol	MGI:98834	Trp53	transformation related protein 53	protein coding gene	MP:0004896	abnormal endometrium morphology
Trp53	current symbol	MGI:98834	Trp53	transformation related protein 53	protein coding gene	MP:0008884	abnormal enterocyte apoptosis
Trp53	current symbol	MGI:98834	Trp53	transformation related protein 53	protein coding gene	MP:0000377	abnormal hair follicle morphology
Trp53	current symbol	MGI:98834	Trp53	transformation related protein 53	protein coding gene	MP:0010763	abnormal hematopoietic stem cell physiology
Trp53	current symbol	MGI:98834	Trp53	transformation related protein 53	protein coding gene	MP:0001545	abnormal hematopoietic system physiology
Trp53	current symbol	MGI:98834	Trp53	transformation related protein 53	protein coding gene	MP:0002109	abnormal limb morphology
Trp53	current symbol	MGI:98834	Trp53	transformation related protein 53	protein coding gene	MP:0002619	abnormal lymphocyte morphology
Trp53	current symbol	MGI:98834	Trp53	transformation related protein 53	protein coding gene	MP:0008280	abnormal male germ cell apoptosis
Trp53	current symbol	MGI:98834	Trp53	transformation related protein 53	protein coding gene	MP:0000628	abnormal mammary gland development
Trp53	current symbol	MGI:98834	Trp53	transformation related protein 53	protein coding gene	MP:0006270	abnormal mammary gland growth during lactation
Trp53	current symbol	MGI:98834	Trp53	transformation related protein 53	protein coding gene	MP:0001881	abnormal mammary gland physiology
Trp53	current symbol	MGI:98834	Trp53	transformation related protein 53	protein coding gene	MP:0002413	abnormal megakaryocyte progenitor cell morphology
Trp53	current symbol	MGI:98834	Trp53	transformation related protein 53	protein coding gene	MP:0009937	abnormal neuron differentiation
Trp53	current symbol	MGI:98834	Trp53	transformation related protein 53	protein coding gene	MP:0002864	abnormal ocular fundus morphology
Trp53	current symbol	MGI:98834	Trp53	transformation related protein 53	protein coding gene	MP:0001330	abnormal optic nerve morphology
Trp53	current symbol	MGI:98834	Trp53	transformation related protein 53	protein coding gene	MP:0000696	abnormal Peyer's patch morphology
Trp53	current symbol	MGI:98834	Trp53	transformation related protein 53	protein coding gene	MP:0008872	abnormal physiological response to xenobiotic
Trp53	current symbol	MGI:98834	Trp53	transformation related protein 53	protein coding gene	MP:0005195	abnormal posterior eye segment morphology
Trp53	current symbol	MGI:98834	Trp53	transformation related protein 53	protein coding gene	MP:0002792	abnormal retinal vasculature morphology
Trp53	current symbol	MGI:98834	Trp53	transformation related protein 53	protein coding gene	MP:0001325	abnormal retina morphology
Trp53	current symbol	MGI:98834	Trp53	transformation related protein 53	protein coding gene	MP:0001156	abnormal spermatogenesis
Trp53	current symbol	MGI:98834	Trp53	transformation related protein 53	protein coding gene	MP:0004174	abnormal spine curvature
Trp53	current symbol	MGI:98834	Trp53	transformation related protein 53	protein coding gene	MP:0002362	abnormal spleen marginal zone morphology
Trp53	current symbol	MGI:98834	Trp53	transformation related protein 53	protein coding gene	MP:0000689	abnormal spleen morphology
Trp53	current symbol	MGI:98834	Trp53	transformation related protein 53	protein coding gene	MP:0002357	abnormal spleen white pulp morphology
Trp53	current symbol	MGI:98834	Trp53	transformation related protein 53	protein coding gene	MP:0013177	abnormal tail tip morphology
Trp53	current symbol	MGI:98834	Trp53	transformation related protein 53	protein coding gene	MP:0003155	abnormal telomere length
Trp53	current symbol	MGI:98834	Trp53	transformation related protein 53	protein coding gene	MP:0009258	abnormal thymocyte apoptosis
Trp53	current symbol	MGI:98834	Trp53	transformation related protein 53	protein coding gene	MP:0000703	abnormal thymus morphology
Trp53	current symbol	MGI:98834	Trp53	transformation related protein 53	protein coding gene	MP:0003763	abnormal thymus physiology
Trp53	current symbol	MGI:98834	Trp53	transformation related protein 53	protein coding gene	MP:0000558	abnormal tibia morphology
Trp53	current symbol	MGI:98834	Trp53	transformation related protein 53	protein coding gene	MP:0000762	abnormal tongue morphology
Trp53	current symbol	MGI:98834	Trp53	transformation related protein 53	protein coding gene	MP:0002019	abnormal tumor incidence
Trp53	current symbol	MGI:98834	Trp53	transformation related protein 53	protein coding gene	MP:0010307	abnormal tumor latency
Trp53	current symbol	MGI:98834	Trp53	transformation related protein 53	protein coding gene	MP:0000865	absent cerebellum vermis
Trp53	current symbol	MGI:98834	Trp53	transformation related protein 53	protein coding gene	MP:0001333	absent optic nerve
Trp53	current symbol	MGI:98834	Trp53	transformation related protein 53	protein coding gene	MP:0000414	alopecia
Trp53	current symbol	MGI:98834	Trp53	transformation related protein 53	protein coding gene	MP:0000343	altered response to myocardial infarction
Trp53	current symbol	MGI:98834	Trp53	transformation related protein 53	protein coding gene	MP:0003448	altered tumor morphology
Trp53	current symbol	MGI:98834	Trp53	transformation related protein 53	protein coding gene	MP:0010639	altered tumor pathology
Trp53	current symbol	MGI:98834	Trp53	transformation related protein 53	protein coding gene	MP:0001577	anemia
Trp53	current symbol	MGI:98834	Trp53	transformation related protein 53	protein coding gene	MP:0004024	aneuploidy
Trp53	current symbol	MGI:98834	Trp53	transformation related protein 53	protein coding gene	MP:0001393	ataxia
Trp53	current symbol	MGI:98834	Trp53	transformation related protein 53	protein coding gene	MP:0001625	cardiac hypertrophy
Trp53	current symbol	MGI:98834	Trp53	transformation related protein 53	protein coding gene	MP:0005385	cardiovascular system phenotype
Trp53	current symbol	MGI:98834	Trp53	transformation related protein 53	protein coding gene	MP:0005384	cellular phenotype
Trp53	current symbol	MGI:98834	Trp53	transformation related protein 53	protein coding gene	MP:0000851	cerebellum hypoplasia
Trp53	current symbol	MGI:98834	Trp53	transformation related protein 53	protein coding gene	MP:0008866	chromosomal instability
Trp53	current symbol	MGI:98834	Trp53	transformation related protein 53	protein coding gene	MP:0003269	colon polyps
Trp53	current symbol	MGI:98834	Trp53	transformation related protein 53	protein coding gene	MP:0011098	complete embryonic lethality during organogenesis
Trp53	current symbol	MGI:98834	Trp53	transformation related protein 53	protein coding gene	MP:0011085	complete postnatal lethality
Trp53	current symbol	MGI:98834	Trp53	transformation related protein 53	protein coding gene	MP:0011091	complete prenatal lethality
Trp53	current symbol	MGI:98834	Trp53	transformation related protein 53	protein coding gene	MP:0011100	complete preweaning lethality
Trp53	current symbol	MGI:98834	Trp53	transformation related protein 53	protein coding gene	MP:0005409	darkened coat color
Trp53	current symbol	MGI:98834	Trp53	transformation related protein 53	protein coding gene	MP:0000575	dark foot pads
Trp53	current symbol	MGI:98834	Trp53	transformation related protein 53	protein coding gene	MP:0006043	decreased apoptosis
Trp53	current symbol	MGI:98834	Trp53	transformation related protein 53	protein coding gene	MP:0006043	decreased apoptosis
Trp53	current symbol	MGI:98834	Trp53	transformation related protein 53	protein coding gene	MP:0001265	decreased body size
Trp53	current symbol	MGI:98834	Trp53	transformation related protein 53	protein coding gene	MP:0001262	decreased body weight
Trp53	current symbol	MGI:98834	Trp53	transformation related protein 53	protein coding gene	MP:0000333	decreased bone marrow cell number
Trp53	current symbol	MGI:98834	Trp53	transformation related protein 53	protein coding gene	MP:0000063	decreased bone mineral density
Trp53	current symbol	MGI:98834	Trp53	transformation related protein 53	protein coding gene	MP:0000774	decreased brain size
Trp53	current symbol	MGI:98834	Trp53	transformation related protein 53	protein coding gene	MP:0000352	decreased cell proliferation
Trp53	current symbol	MGI:98834	Trp53	transformation related protein 53	protein coding gene	MP:0003207	decreased cellular sensitivity to gamma-irradiation
Trp53	current symbol	MGI:98834	Trp53	transformation related protein 53	protein coding gene	MP:0004228	decreased cellular sensitivity to ionizing radiation
Trp53	current symbol	MGI:98834	Trp53	transformation related protein 53	protein coding gene	MP:0008411	decreased cellular sensitivity to ultraviolet irradiation
Trp53	current symbol	MGI:98834	Trp53	transformation related protein 53	protein coding gene	MP:0004701	decreased circulating insulin-like growth factor I level
Trp53	current symbol	MGI:98834	Trp53	transformation related protein 53	protein coding gene	MP:0008813	decreased common myeloid progenitor cell number
Trp53	current symbol	MGI:98834	Trp53	transformation related protein 53	protein coding gene	MP:0002875	decreased erythrocyte cell number
Trp53	current symbol	MGI:98834	Trp53	transformation related protein 53	protein coding gene	MP:0008973	decreased erythroid progenitor cell number
Trp53	current symbol	MGI:98834	Trp53	transformation related protein 53	protein coding gene	MP:0013502	decreased fibroblast apoptosis
Trp53	current symbol	MGI:98834	Trp53	transformation related protein 53	protein coding gene	MP:0000208	decreased hematocrit
Trp53	current symbol	MGI:98834	Trp53	transformation related protein 53	protein coding gene	MP:0004810	decreased hematopoietic stem cell number
Trp53	current symbol	MGI:98834	Trp53	transformation related protein 53	protein coding gene	MP:0011903	decreased hematopoietic stem cell proliferation
Trp53	current symbol	MGI:98834	Trp53	transformation related protein 53	protein coding gene	MP:0004502	decreased incidence of tumors by chemical induction
Trp53	current symbol	MGI:98834	Trp53	transformation related protein 53	protein coding gene	MP:0003918	decreased kidney weight
Trp53	current symbol	MGI:98834	Trp53	transformation related protein 53	protein coding gene	MP:0000221	decreased leukocyte cell number
Trp53	current symbol	MGI:98834	Trp53	transformation related protein 53	protein coding gene	MP:0003402	decreased liver weight
Trp53	current symbol	MGI:98834	Trp53	transformation related protein 53	protein coding gene	MP:0003010	decreased mortality induced by ionizing radiation
Trp53	current symbol	MGI:98834	Trp53	transformation related protein 53	protein coding gene	MP:0004981	decreased neuronal precursor cell number
Trp53	current symbol	MGI:98834	Trp53	transformation related protein 53	protein coding gene	MP:0003204	decreased neuron apoptosis
Trp53	current symbol	MGI:98834	Trp53	transformation related protein 53	protein coding gene	MP:0003204	decreased neuron apoptosis
Trp53	current symbol	MGI:98834	Trp53	transformation related protein 53	protein coding gene	MP:0000222	decreased neutrophil cell number
Trp53	current symbol	MGI:98834	Trp53	transformation related protein 53	protein coding gene	MP:0008944	decreased sensitivity to induced cell death
Trp53	current symbol	MGI:98834	Trp53	transformation related protein 53	protein coding gene	MP:0009764	decreased sensitivity to induced morbidity/mortality
Trp53	current symbol	MGI:98834	Trp53	transformation related protein 53	protein coding gene	MP:0001204	decreased sensitivity to skin irradiation
Trp53	current symbol	MGI:98834	Trp53	transformation related protein 53	protein coding gene	MP:0004819	decreased skeletal muscle mass
Trp53	current symbol	MGI:98834	Trp53	transformation related protein 53	protein coding gene	MP:0008477	decreased spleen red pulp amount
Trp53	current symbol	MGI:98834	Trp53	transformation related protein 53	protein coding gene	MP:0004953	decreased spleen weight
Trp53	current symbol	MGI:98834	Trp53	transformation related protein 53	protein coding gene	MP:0009341	decreased splenocyte apoptosis
Trp53	current symbol	MGI:98834	Trp53	transformation related protein 53	protein coding gene	MP:0008844	decreased subcutaneous adipose tissue amount
Trp53	current symbol	MGI:98834	Trp53	transformation related protein 53	protein coding gene	MP:0008770	decreased survivor rate
Trp53	current symbol	MGI:98834	Trp53	transformation related protein 53	protein coding gene	MP:0006414	decreased T cell apoptosis
Trp53	current symbol	MGI:98834	Trp53	transformation related protein 53	protein coding gene	MP:0005095	decreased T cell proliferation
Trp53	current symbol	MGI:98834	Trp53	transformation related protein 53	protein coding gene	MP:0004852	decreased testis weight
Trp53	current symbol	MGI:98834	Trp53	transformation related protein 53	protein coding gene	MP:0009542	decreased thymocyte apoptosis
Trp53	current symbol	MGI:98834	Trp53	transformation related protein 53	protein coding gene	MP:0003447	decreased tumor growth/size
Trp53	current symbol	MGI:98834	Trp53	transformation related protein 53	protein coding gene	MP:0002052	decreased tumor incidence
Trp53	current symbol	MGI:98834	Trp53	transformation related protein 53	protein coding gene	MP:0010308	decreased tumor latency
Trp53	current symbol	MGI:98834	Trp53	transformation related protein 53	protein coding gene	MP:0008009	delayed cellular replicative senescence
Trp53	current symbol	MGI:98834	Trp53	transformation related protein 53	protein coding gene	MP:0000423	delayed hair regrowth
Trp53	current symbol	MGI:98834	Trp53	transformation related protein 53	protein coding gene	MP:0002908	delayed wound healing
Trp53	current symbol	MGI:98834	Trp53	transformation related protein 53	protein coding gene	MP:0008008	early cellular replicative senescence
Trp53	current symbol	MGI:98834	Trp53	transformation related protein 53	protein coding gene	MP:0005379	endocrine/exocrine gland phenotype
Trp53	current symbol	MGI:98834	Trp53	transformation related protein 53	protein coding gene	MP:0003927	enhanced cellular glucose import
Trp53	current symbol	MGI:98834	Trp53	transformation related protein 53	protein coding gene	MP:0002724	enhanced wound healing
Trp53	current symbol	MGI:98834	Trp53	transformation related protein 53	protein coding gene	MP:0000274	enlarged heart
Trp53	current symbol	MGI:98834	Trp53	transformation related protein 53	protein coding gene	MP:0000599	enlarged liver
Trp53	current symbol	MGI:98834	Trp53	transformation related protein 53	protein coding gene	MP:0000691	enlarged spleen
Trp53	current symbol	MGI:98834	Trp53	transformation related protein 53	protein coding gene	MP:0000914	exencephaly
Trp53	current symbol	MGI:98834	Trp53	transformation related protein 53	protein coding gene	MP:0001661	extended life span
Trp53	current symbol	MGI:98834	Trp53	transformation related protein 53	protein coding gene	MP:0000240	extramedullary hematopoiesis
Trp53	current symbol	MGI:98834	Trp53	transformation related protein 53	protein coding gene	MP:0003299	gastric polyps
Trp53	current symbol	MGI:98834	Trp53	transformation related protein 53	protein coding gene	MP:0005378	growth/size/body region phenotype
Trp53	current symbol	MGI:98834	Trp53	transformation related protein 53	protein coding gene	MP:0005397	hematopoietic system phenotype
Trp53	current symbol	MGI:98834	Trp53	transformation related protein 53	protein coding gene	MP:0001914	hemorrhage
Trp53	current symbol	MGI:98834	Trp53	transformation related protein 53	protein coding gene	MP:0002628	hepatic steatosis
Trp53	current symbol	MGI:98834	Trp53	transformation related protein 53	protein coding gene	MP:0005387	immune system phenotype
Trp53	current symbol	MGI:98834	Trp53	transformation related protein 53	protein coding gene	MP:0001525	impaired balance
Trp53	current symbol	MGI:98834	Trp53	transformation related protein 53	protein coding gene	MP:0009308	increased adenocarcinoma incidence
Trp53	current symbol	MGI:98834	Trp53	transformation related protein 53	protein coding gene	MP:0010383	increased adenoma incidence
Trp53	current symbol	MGI:98834	Trp53	transformation related protein 53	protein coding gene	MP:0005601	increased angiogenesis
Trp53	current symbol	MGI:98834	Trp53	transformation related protein 53	protein coding gene	MP:0010277	increased astrocytoma incidence
Trp53	current symbol	MGI:98834	Trp53	transformation related protein 53	protein coding gene	MP:0002023	increased B cell derived lymphoma incidence
Trp53	current symbol	MGI:98834	Trp53	transformation related protein 53	protein coding gene	MP:0005238	increased brain size
Trp53	current symbol	MGI:98834	Trp53	transformation related protein 53	protein coding gene	MP:0009277	increased brain tumor incidence
Trp53	current symbol	MGI:98834	Trp53	transformation related protein 53	protein coding gene	MP:0002038	increased carcinoma incidence
Trp53	current symbol	MGI:98834	Trp53	transformation related protein 53	protein coding gene	MP:0000351	increased cell proliferation
Trp53	current symbol	MGI:98834	Trp53	transformation related protein 53	protein coding gene	MP:0004227	increased cellular sensitivity to ionizing radiation
Trp53	current symbol	MGI:98834	Trp53	transformation related protein 53	protein coding gene	MP:0008410	increased cellular sensitivity to ultraviolet irradiation
Trp53	current symbol	MGI:98834	Trp53	transformation related protein 53	protein coding gene	MP:0008577	increased circulating interferon-gamma level
Trp53	current symbol	MGI:98834	Trp53	transformation related protein 53	protein coding gene	MP:0008623	increased circulating interleukin-3 level
Trp53	current symbol	MGI:98834	Trp53	transformation related protein 53	protein coding gene	MP:0008626	increased circulating interleukin-5 level
Trp53	current symbol	MGI:98834	Trp53	transformation related protein 53	protein coding gene	MP:0008596	increased circulating interleukin-6 level
Trp53	current symbol	MGI:98834	Trp53	transformation related protein 53	protein coding gene	MP:0008553	increased circulating tumor necrosis factor level
Trp53	current symbol	MGI:98834	Trp53	transformation related protein 53	protein coding gene	MP:0004868	increased endometrial carcinoma incidence
Trp53	current symbol	MGI:98834	Trp53	transformation related protein 53	protein coding gene	MP:0008885	increased enterocyte apoptosis
Trp53	current symbol	MGI:98834	Trp53	transformation related protein 53	protein coding gene	MP:0011703	increased fibroblast proliferation
Trp53	current symbol	MGI:98834	Trp53	transformation related protein 53	protein coding gene	MP:0010363	increased fibrosarcoma incidence
Trp53	current symbol	MGI:98834	Trp53	transformation related protein 53	protein coding gene	MP:0009317	increased follicular lymphoma incidence
Trp53	current symbol	MGI:98834	Trp53	transformation related protein 53	protein coding gene	MP:0010278	increased glioma incidence
Trp53	current symbol	MGI:98834	Trp53	transformation related protein 53	protein coding gene	MP:0010306	increased hamartoma incidence
Trp53	current symbol	MGI:98834	Trp53	transformation related protein 53	protein coding gene	MP:0002833	increased heart weight
Trp53	current symbol	MGI:98834	Trp53	transformation related protein 53	protein coding gene	MP:0002947	increased hemangioma incidence
Trp53	current symbol	MGI:98834	Trp53	transformation related protein 53	protein coding gene	MP:0003667	increased hemangiosarcoma incidence
Trp53	current symbol	MGI:98834	Trp53	transformation related protein 53	protein coding gene	MP:0003331	increased hepatocellular carcinoma incidence
Trp53	current symbol	MGI:98834	Trp53	transformation related protein 53	protein coding gene	MP:0010344	increased hibernoma incidence
Trp53	current symbol	MGI:98834	Trp53	transformation related protein 53	protein coding gene	MP:0009321	increased histiocytic sarcoma incidence
Trp53	current symbol	MGI:98834	Trp53	transformation related protein 53	protein coding gene	MP:0004499	increased incidence of tumors by chemical induction
Trp53	current symbol	MGI:98834	Trp53	transformation related protein 53	protein coding gene	MP:0004500	increased incidence of tumors by ionizing radiation induction
Trp53	current symbol	MGI:98834	Trp53	transformation related protein 53	protein coding gene	MP:0001846	increased inflammatory response
Trp53	current symbol	MGI:98834	Trp53	transformation related protein 53	protein coding gene	MP:0002404	increased intestinal adenoma incidence
Trp53	current symbol	MGI:98834	Trp53	transformation related protein 53	protein coding gene	MP:0002035	increased leiomyosarcoma incidence
Trp53	current symbol	MGI:98834	Trp53	transformation related protein 53	protein coding gene	MP:0002026	increased leukemia incidence
Trp53	current symbol	MGI:98834	Trp53	transformation related protein 53	protein coding gene	MP:0010343	increased lipoma incidence
Trp53	current symbol	MGI:98834	Trp53	transformation related protein 53	protein coding gene	MP:0008019	increased liver tumor incidence
Trp53	current symbol	MGI:98834	Trp53	transformation related protein 53	protein coding gene	MP:0002027	increased lung adenocarcinoma incidence
Trp53	current symbol	MGI:98834	Trp53	transformation related protein 53	protein coding gene	MP:0002048	increased lung adenoma incidence
Trp53	current symbol	MGI:98834	Trp53	transformation related protein 53	protein coding gene	MP:0008014	increased lung tumor incidence
Trp53	current symbol	MGI:98834	Trp53	transformation related protein 53	protein coding gene	MP:0012431	increased lymphoma incidence
Trp53	current symbol	MGI:98834	Trp53	transformation related protein 53	protein coding gene	MP:0001883	increased mammary adenocarcinoma incidence
Trp53	current symbol	MGI:98834	Trp53	transformation related protein 53	protein coding gene	MP:0010299	increased mammary gland tumor incidence
Trp53	current symbol	MGI:98834	Trp53	transformation related protein 53	protein coding gene	MP:0006283	increased medulloblastoma incidence
Trp53	current symbol	MGI:98834	Trp53	transformation related protein 53	protein coding gene	MP:0001272	increased metastatic potential
Trp53	current symbol	MGI:98834	Trp53	transformation related protein 53	protein coding gene	MP:0001658	increased mortality induced by gamma-irradiation
Trp53	current symbol	MGI:98834	Trp53	transformation related protein 53	protein coding gene	MP:0003992	increased mortality induced by ionizing radiation
Trp53	current symbol	MGI:98834	Trp53	transformation related protein 53	protein coding gene	MP:0003789	increased osteosarcoma incidence
Trp53	current symbol	MGI:98834	Trp53	transformation related protein 53	protein coding gene	MP:0008000	increased ovary tumor incidence
Trp53	current symbol	MGI:98834	Trp53	transformation related protein 53	protein coding gene	MP:0009153	increased pancreas tumor incidence
Trp53	current symbol	MGI:98834	Trp53	transformation related protein 53	protein coding gene	MP:0002013	increased pilomatricoma incidence
Trp53	current symbol	MGI:98834	Trp53	transformation related protein 53	protein coding gene	MP:0008186	increased pro-B cell number
Trp53	current symbol	MGI:98834	Trp53	transformation related protein 53	protein coding gene	MP:0002036	increased rhabdomyosarcoma incidence
Trp53	current symbol	MGI:98834	Trp53	transformation related protein 53	protein coding gene	MP:0002032	increased sarcoma incidence
Trp53	current symbol	MGI:98834	Trp53	transformation related protein 53	protein coding gene	MP:0008943	increased sensitivity to induced cell death
Trp53	current symbol	MGI:98834	Trp53	transformation related protein 53	protein coding gene	MP:0009766	increased sensitivity to xenobiotic induced morbidity/mortality
Trp53	current symbol	MGI:98834	Trp53	transformation related protein 53	protein coding gene	MP:0002051	increased skin papilloma incidence
Trp53	current symbol	MGI:98834	Trp53	transformation related protein 53	protein coding gene	MP:0009704	increased skin squamous cell carcinoma incidence
Trp53	current symbol	MGI:98834	Trp53	transformation related protein 53	protein coding gene	MP:0010300	increased skin tumor incidence
Trp53	current symbol	MGI:98834	Trp53	transformation related protein 53	protein coding gene	MP:0010367	increased spindle cell carcinoma incidence
Trp53	current symbol	MGI:98834	Trp53	transformation related protein 53	protein coding gene	MP:0009318	increased splenic marginal zone lymphoma incidence
Trp53	current symbol	MGI:98834	Trp53	transformation related protein 53	protein coding gene	MP:0009336	increased splenocyte proliferation
Trp53	current symbol	MGI:98834	Trp53	transformation related protein 53	protein coding gene	MP:0004207	increased squamous cell carcinoma incidence
Trp53	current symbol	MGI:98834	Trp53	transformation related protein 53	protein coding gene	MP:0011276	increased tail pigmentation
Trp53	current symbol	MGI:98834	Trp53	transformation related protein 53	protein coding gene	MP:0002024	increased T cell derived lymphoma incidence
Trp53	current symbol	MGI:98834	Trp53	transformation related protein 53	protein coding gene	MP:0002627	increased teratoma incidence
Trp53	current symbol	MGI:98834	Trp53	transformation related protein 53	protein coding gene	MP:0004478	increased testicular teratoma incidence
Trp53	current symbol	MGI:98834	Trp53	transformation related protein 53	protein coding gene	MP:0009541	increased thymocyte apoptosis
Trp53	current symbol	MGI:98834	Trp53	transformation related protein 53	protein coding gene	MP:0002020	increased tumor incidence
Trp53	current symbol	MGI:98834	Trp53	transformation related protein 53	protein coding gene	MP:0002020	increased tumor incidence
Trp53	current symbol	MGI:98834	Trp53	transformation related protein 53	protein coding gene	MP:0009828	increased tumor latency
Trp53	current symbol	MGI:98834	Trp53	transformation related protein 53	protein coding gene	MP:0010289	increased urinary system tumor incidence
Trp53	current symbol	MGI:98834	Trp53	transformation related protein 53	protein coding gene	MP:0010771	integument phenotype
Trp53	current symbol	MGI:98834	Trp53	transformation related protein 53	protein coding gene	MP:0000512	intestinal ulcer
Trp53	current symbol	MGI:98834	Trp53	transformation related protein 53	protein coding gene	MP:0008011	intestine polyps
Trp53	current symbol	MGI:98834	Trp53	transformation related protein 53	protein coding gene	MP:0000585	kinked tail
Trp53	current symbol	MGI:98834	Trp53	transformation related protein 53	protein coding gene	MP:0000160	kyphosis
Trp53	current symbol	MGI:98834	Trp53	transformation related protein 53	protein coding gene	MP:0010249	lactation failure
Trp53	current symbol	MGI:98834	Trp53	transformation related protein 53	protein coding gene	MP:0005202	lethargy
Trp53	current symbol	MGI:98834	Trp53	transformation related protein 53	protein coding gene	MP:0003046	liver cirrhosis
Trp53	current symbol	MGI:98834	Trp53	transformation related protein 53	protein coding gene	MP:0005141	liver hyperplasia
Trp53	current symbol	MGI:98834	Trp53	transformation related protein 53	protein coding gene	MP:0000600	liver hypoplasia
Trp53	current symbol	MGI:98834	Trp53	transformation related protein 53	protein coding gene	MP:0001860	liver inflammation
Trp53	current symbol	MGI:98834	Trp53	transformation related protein 53	protein coding gene	MP:0000162	lordosis
Trp53	current symbol	MGI:98834	Trp53	transformation related protein 53	protein coding gene	MP:0001861	lung inflammation
Trp53	current symbol	MGI:98834	Trp53	transformation related protein 53	protein coding gene	MP:0010768	mortality/aging
Trp53	current symbol	MGI:98834	Trp53	transformation related protein 53	protein coding gene	MP:0002269	muscular atrophy
Trp53	current symbol	MGI:98834	Trp53	transformation related protein 53	protein coding gene	MP:0012400	nail dystrophy
Trp53	current symbol	MGI:98834	Trp53	transformation related protein 53	protein coding gene	MP:0003631	nervous system phenotype
Trp53	current symbol	MGI:98834	Trp53	transformation related protein 53	protein coding gene	MP:0002169	no abnormal phenotype detected
Trp53	current symbol	MGI:98834	Trp53	transformation related protein 53	protein coding gene	MP:0002700	opacity of vitreous body
Trp53	current symbol	MGI:98834	Trp53	transformation related protein 53	protein coding gene	MP:0006219	optic nerve degeneration
Trp53	current symbol	MGI:98834	Trp53	transformation related protein 53	protein coding gene	MP:0006221	optic nerve hypoplasia
Trp53	current symbol	MGI:98834	Trp53	transformation related protein 53	protein coding gene	MP:0003751	oral leukoplakia
Trp53	current symbol	MGI:98834	Trp53	transformation related protein 53	protein coding gene	MP:0000067	osteopetrosis
Trp53	current symbol	MGI:98834	Trp53	transformation related protein 53	protein coding gene	MP:0000066	osteoporosis
Trp53	current symbol	MGI:98834	Trp53	transformation related protein 53	protein coding gene	MP:0002016	ovary cysts
Trp53	current symbol	MGI:98834	Trp53	transformation related protein 53	protein coding gene	MP:0013236	ovary degeneration
Trp53	current symbol	MGI:98834	Trp53	transformation related protein 53	protein coding gene	MP:0003674	oxidative stress
Trp53	current symbol	MGI:98834	Trp53	transformation related protein 53	protein coding gene	MP:0003717	pallor
Trp53	current symbol	MGI:98834	Trp53	transformation related protein 53	protein coding gene	MP:0005152	pancytopenia
Trp53	current symbol	MGI:98834	Trp53	transformation related protein 53	protein coding gene	MP:0011108	partial embryonic lethality during organogenesis
Trp53	current symbol	MGI:98834	Trp53	transformation related protein 53	protein coding gene	MP:0011109	partial lethality throughout fetal growth and development
Trp53	current symbol	MGI:98834	Trp53	transformation related protein 53	protein coding gene	MP:0011086	partial postnatal lethality
Trp53	current symbol	MGI:98834	Trp53	transformation related protein 53	protein coding gene	MP:0011101	partial prenatal lethality
Trp53	current symbol	MGI:98834	Trp53	transformation related protein 53	protein coding gene	MP:0011110	partial preweaning lethality
Trp53	current symbol	MGI:98834	Trp53	transformation related protein 53	protein coding gene	MP:0004025	polyploidy
Trp53	current symbol	MGI:98834	Trp53	transformation related protein 53	protein coding gene	MP:0001732	postnatal growth retardation
Trp53	current symbol	MGI:98834	Trp53	transformation related protein 53	protein coding gene	MP:0003786	premature aging
Trp53	current symbol	MGI:98834	Trp53	transformation related protein 53	protein coding gene	MP:0002083	premature death
Trp53	current symbol	MGI:98834	Trp53	transformation related protein 53	protein coding gene	MP:0002080	prenatal lethality
Trp53	current symbol	MGI:98834	Trp53	transformation related protein 53	protein coding gene	MP:0006050	pulmonary fibrosis
Trp53	current symbol	MGI:98834	Trp53	transformation related protein 53	protein coding gene	MP:0003446	renal hypoplasia
Trp53	current symbol	MGI:98834	Trp53	transformation related protein 53	protein coding gene	MP:0005367	renal/urinary system phenotype
Trp53	current symbol	MGI:98834	Trp53	transformation related protein 53	protein coding gene	MP:0005389	reproductive system phenotype
Trp53	current symbol	MGI:98834	Trp53	transformation related protein 53	protein coding gene	MP:0000420	ruffled hair
Trp53	current symbol	MGI:98834	Trp53	transformation related protein 53	protein coding gene	MP:0002064	seizures
Trp53	current symbol	MGI:98834	Trp53	transformation related protein 53	protein coding gene	MP:0001212	skin lesions
Trp53	current symbol	MGI:98834	Trp53	transformation related protein 53	protein coding gene	MP:0001116	small gonad
Trp53	current symbol	MGI:98834	Trp53	transformation related protein 53	protein coding gene	MP:0000692	small spleen
Trp53	current symbol	MGI:98834	Trp53	transformation related protein 53	protein coding gene	MP:0001147	small testis
Trp53	current symbol	MGI:98834	Trp53	transformation related protein 53	protein coding gene	MP:0000706	small thymus
Trp53	current symbol	MGI:98834	Trp53	transformation related protein 53	protein coding gene	MP:0000416	sparse hair
Trp53	current symbol	MGI:98834	Trp53	transformation related protein 53	protein coding gene	MP:0000693	spleen hyperplasia
Trp53	current symbol	MGI:98834	Trp53	transformation related protein 53	protein coding gene	MP:0000694	spleen hypoplasia
Trp53	current symbol	MGI:98834	Trp53	transformation related protein 53	protein coding gene	MP:0004029	spontaneous chromosome breakage
Trp53	current symbol	MGI:98834	Trp53	transformation related protein 53	protein coding gene	MP:0001940	testis hypoplasia
Trp53	current symbol	MGI:98834	Trp53	transformation related protein 53	protein coding gene	MP:0006099	thin cerebellar granule layer
Trp53	current symbol	MGI:98834	Trp53	transformation related protein 53	protein coding gene	MP:0001244	thin dermal layer
Trp53	current symbol	MGI:98834	Trp53	transformation related protein 53	protein coding gene	MP:0003179	thrombocytopenia
Trp53	current symbol	MGI:98834	Trp53	transformation related protein 53	protein coding gene	MP:0000745	tremors
Trp53	current symbol	MGI:98834	Trp53	transformation related protein 53	protein coding gene	MP:0002006	tumorigenesis
Trp53	current symbol	MGI:98834	Trp53	transformation related protein 53	protein coding gene	MP:0010537	tumor regression
Trp53	current symbol	MGI:98834	Trp53	transformation related protein 53	protein coding gene	MP:0001864	vasculitis
Trp53	current symbol	MGI:98834	Trp53	transformation related protein 53	protein coding gene	MP:0001263	weight loss
Atp1b2	current symbol	MGI:88109	Atp1b2	ATPase, Na+/K+ transporting, beta 2 polypeptide	protein coding gene	MP:0005277	abnormal brainstem morphology
Atp1b2	current symbol	MGI:88109	Atp1b2	ATPase, Na+/K+ transporting, beta 2 polypeptide	protein coding gene	MP:0000886	abnormal cerebellar granule layer morphology
Atp1b2	current symbol	MGI:88109	Atp1b2	ATPase, Na+/K+ transporting, beta 2 polypeptide	protein coding gene	MP:0005449	abnormal food intake
Atp1b2	current symbol	MGI:88109	Atp1b2	ATPase, Na+/K+ transporting, beta 2 polypeptide	protein coding gene	MP:0001004	abnormal retinal photoreceptor morphology
Atp1b2	current symbol	MGI:88109	Atp1b2	ATPase, Na+/K+ transporting, beta 2 polypeptide	protein coding gene	MP:0011085	complete postnatal lethality
Atp1b2	current symbol	MGI:88109	Atp1b2	ATPase, Na+/K+ transporting, beta 2 polypeptide	protein coding gene	MP:0008535	enlarged lateral ventricles
Atp1b2	current symbol	MGI:88109	Atp1b2	ATPase, Na+/K+ transporting, beta 2 polypeptide	protein coding gene	MP:0008536	enlarged third ventricle
Atp1b2	current symbol	MGI:88109	Atp1b2	ATPase, Na+/K+ transporting, beta 2 polypeptide	protein coding gene	MP:0005176	eyelids fail to open
Atp1b2	current symbol	MGI:88109	Atp1b2	ATPase, Na+/K+ transporting, beta 2 polypeptide	protein coding gene	MP:0000756	forelimb paralysis
Atp1b2	current symbol	MGI:88109	Atp1b2	ATPase, Na+/K+ transporting, beta 2 polypeptide	protein coding gene	MP:0001405	impaired coordination
Atp1b2	current symbol	MGI:88109	Atp1b2	ATPase, Na+/K+ transporting, beta 2 polypeptide	protein coding gene	MP:0001523	impaired righting response
Atp1b2	current symbol	MGI:88109	Atp1b2	ATPase, Na+/K+ transporting, beta 2 polypeptide	protein coding gene	MP:0003631	nervous system phenotype
Atp1b2	current symbol	MGI:88109	Atp1b2	ATPase, Na+/K+ transporting, beta 2 polypeptide	protein coding gene	MP:0001326	retinal degeneration
Atp1b2	current symbol	MGI:88109	Atp1b2	ATPase, Na+/K+ transporting, beta 2 polypeptide	protein coding gene	MP:0008518	retinal outer nuclear layer degeneration
Atp1b2	current symbol	MGI:88109	Atp1b2	ATPase, Na+/K+ transporting, beta 2 polypeptide	protein coding gene	MP:0008450	retinal photoreceptor degeneration
Atp1b2	current symbol	MGI:88109	Atp1b2	ATPase, Na+/K+ transporting, beta 2 polypeptide	protein coding gene	MP:0008582	short photoreceptor inner segment
Atp1b2	current symbol	MGI:88109	Atp1b2	ATPase, Na+/K+ transporting, beta 2 polypeptide	protein coding gene	MP:0008587	short photoreceptor outer segment
Atp1b2	current symbol	MGI:88109	Atp1b2	ATPase, Na+/K+ transporting, beta 2 polypeptide	protein coding gene	MP:0008515	thin retinal outer nuclear layer
Atp1b2	current symbol	MGI:88109	Atp1b2	ATPase, Na+/K+ transporting, beta 2 polypeptide	protein coding gene	MP:0000745	tremors
Atp1b2	current symbol	MGI:88109	Atp1b2	ATPase, Na+/K+ transporting, beta 2 polypeptide	protein coding gene	MP:0005391	vision/eye phenotype
Shbg	current symbol	MGI:98295	Shbg	sex hormone binding globulin	protein coding gene
Sat2	human synonym	MGI:1915010	Slc38a2	solute carrier family 38, member 2	protein coding gene
Sat2	current symbol	MGI:1916465	Sat2	spermidine/spermine N1-acetyl transferase 2	protein coding gene
Fxr2	current symbol	MGI:1346074	Fxr2	fragile X mental retardation, autosomal homolog 2	protein coding gene	MP:0002066	abnormal motor capabilities/coordination/movement
Fxr2	current symbol	MGI:1346074	Fxr2	fragile X mental retardation, autosomal homolog 2	protein coding gene	MP:0001463	abnormal spatial learning
Fxr2	current symbol	MGI:1346074	Fxr2	fragile X mental retardation, autosomal homolog 2	protein coding gene	MP:0003460	decreased fear-related response
Fxr2	current symbol	MGI:1346074	Fxr2	fragile X mental retardation, autosomal homolog 2	protein coding gene	MP:0009142	decreased prepulse inhibition
Fxr2	current symbol	MGI:1346074	Fxr2	fragile X mental retardation, autosomal homolog 2	protein coding gene	MP:0001399	hyperactivity
Fxr2	current symbol	MGI:1346074	Fxr2	fragile X mental retardation, autosomal homolog 2	protein coding gene	MP:0001405	impaired coordination
Fxr2	current symbol	MGI:1346074	Fxr2	fragile X mental retardation, autosomal homolog 2	protein coding gene	MP:0001973	increased thermal nociceptive threshold
Fxr2	current symbol	MGI:1346074	Fxr2	fragile X mental retardation, autosomal homolog 2	protein coding gene	MP:0005389	reproductive system phenotype
Sox15	current symbol	MGI:98363	Sox15	SRY (sex determining region Y)-box 15	protein coding gene	MP:0000750	abnormal muscle regeneration
Sox15	current symbol	MGI:98363	Sox15	SRY (sex determining region Y)-box 15	protein coding gene	MP:0000729	abnormal myogenesis
Sox15	current symbol	MGI:98363	Sox15	SRY (sex determining region Y)-box 15	protein coding gene	MP:0000730	increased satellite cell number
Sox15	current symbol	MGI:98363	Sox15	SRY (sex determining region Y)-box 15	protein coding gene	MP:0002169	no abnormal phenotype detected
Mpdu1	current symbol	MGI:1346040	Mpdu1	mannose-P-dolichol utilization defect 1	protein coding gene
Cd68	current symbol	MGI:88342	Cd68	CD68 antigen	protein coding gene	MP:0002896	abnormal bone mineralization
Cd68	current symbol	MGI:88342	Cd68	CD68 antigen	protein coding gene	MP:0002455	abnormal dendritic cell antigen presentation
Cd68	current symbol	MGI:88342	Cd68	CD68 antigen	protein coding gene	MP:0004982	abnormal osteoclast morphology
Cd68	current symbol	MGI:88342	Cd68	CD68 antigen	protein coding gene	MP:0001541	abnormal osteoclast physiology
Cd68	current symbol	MGI:88342	Cd68	CD68 antigen	protein coding gene	MP:0000130	abnormal trabecular bone morphology
Cd68	current symbol	MGI:88342	Cd68	CD68 antigen	protein coding gene	MP:0000063	decreased bone mineral density
Cd68	current symbol	MGI:88342	Cd68	CD68 antigen	protein coding gene	MP:0004993	decreased bone resorption
Cd68	current symbol	MGI:88342	Cd68	CD68 antigen	protein coding gene	MP:0010868	increased bone trabecula number
Cd68	current symbol	MGI:88342	Cd68	CD68 antigen	protein coding gene	MP:0010875	increased bone volume
Eif4a1	current symbol	MGI:95303	Eif4a1	eukaryotic translation initiation factor 4A1	protein coding gene
Senp3	current symbol	MGI:2158736	Senp3	SUMO/sentrin specific peptidase 3	protein coding gene
Tnfsfm13	current symbol	MGI:3845075	Tnfsfm13	tumor necrosis factor (ligand) superfamily, membrane-bound member 13	protein coding gene
Tnfsf13	current symbol	MGI:1916833	Tnfsf13	tumor necrosis factor (ligand) superfamily, member 13	protein coding gene	MP:0004816	abnormal class switch recombination
Tnfsf13	current symbol	MGI:1916833	Tnfsf13	tumor necrosis factor (ligand) superfamily, member 13	protein coding gene	MP:0008568	abnormal interleukin secretion
Tnfsf13	current symbol	MGI:1916833	Tnfsf13	tumor necrosis factor (ligand) superfamily, member 13	protein coding gene	MP:0001807	decreased IgA level
Tnfsf13	current symbol	MGI:1916833	Tnfsf13	tumor necrosis factor (ligand) superfamily, member 13	protein coding gene	MP:0008496	decreased IgG2a level
Tnfsf13	current symbol	MGI:1916833	Tnfsf13	tumor necrosis factor (ligand) superfamily, member 13	protein coding gene	MP:0001806	decreased IgM level
Tnfsf13	current symbol	MGI:1916833	Tnfsf13	tumor necrosis factor (ligand) superfamily, member 13	protein coding gene	MP:0008661	decreased interleukin-10 secretion
Tnfsf13	current symbol	MGI:1916833	Tnfsf13	tumor necrosis factor (ligand) superfamily, member 13	protein coding gene	MP:0008682	decreased interleukin-17 secretion
Tnfsf13	current symbol	MGI:1916833	Tnfsf13	tumor necrosis factor (ligand) superfamily, member 13	protein coding gene	MP:0003436	decreased susceptibility to induced arthritis
Tnfsf13	current symbol	MGI:1916833	Tnfsf13	tumor necrosis factor (ligand) superfamily, member 13	protein coding gene	MP:0005387	immune system phenotype
Tnfsf13	current symbol	MGI:1916833	Tnfsf13	tumor necrosis factor (ligand) superfamily, member 13	protein coding gene	MP:0008499	increased IgG1 level
Tnfsf13	current symbol	MGI:1916833	Tnfsf13	tumor necrosis factor (ligand) superfamily, member 13	protein coding gene	MP:0002493	increased IgG level
Tnfsf13	current symbol	MGI:1916833	Tnfsf13	tumor necrosis factor (ligand) superfamily, member 13	protein coding gene	MP:0008566	increased interferon-gamma secretion
Tnfsf13	current symbol	MGI:1916833	Tnfsf13	tumor necrosis factor (ligand) superfamily, member 13	protein coding gene	MP:0008672	increased interleukin-13 secretion
Tnfsf13	current symbol	MGI:1916833	Tnfsf13	tumor necrosis factor (ligand) superfamily, member 13	protein coding gene	MP:0008681	increased interleukin-17 secretion
Tnfsf13	current symbol	MGI:1916833	Tnfsf13	tumor necrosis factor (ligand) superfamily, member 13	protein coding gene	MP:0008699	increased interleukin-4 secretion
Tnfsf13	current symbol	MGI:1916833	Tnfsf13	tumor necrosis factor (ligand) superfamily, member 13	protein coding gene	MP:0008702	increased interleukin-5 secretion
Tnfsf13	current symbol	MGI:1916833	Tnfsf13	tumor necrosis factor (ligand) superfamily, member 13	protein coding gene	MP:0008049	increased memory T cell number
Tnfsf13	current symbol	MGI:1916833	Tnfsf13	tumor necrosis factor (ligand) superfamily, member 13	protein coding gene	MP:0008481	increased spleen germinal center number
Tnfsf13	current symbol	MGI:1916833	Tnfsf13	tumor necrosis factor (ligand) superfamily, member 13	protein coding gene	MP:0008483	increased spleen germinal center size
Tnfsf13	current symbol	MGI:1916833	Tnfsf13	tumor necrosis factor (ligand) superfamily, member 13	protein coding gene	MP:0005348	increased T cell proliferation
Tnfsf13	current symbol	MGI:1916833	Tnfsf13	tumor necrosis factor (ligand) superfamily, member 13	protein coding gene	MP:0002169	no abnormal phenotype detected
Tnfsf13	zebrafish symbol	MGI:3845075	Tnfsfm13	tumor necrosis factor (ligand) superfamily, membrane-bound member 13	protein coding gene
Tnfsf12	current symbol	MGI:1196259	Tnfsf12	tumor necrosis factor (ligand) superfamily, member 12	protein coding gene	MP:0003009	abnormal cytokine secretion
Tnfsf12	current symbol	MGI:1196259	Tnfsf12	tumor necrosis factor (ligand) superfamily, member 12	protein coding gene	MP:0002722	abnormal immune system organ morphology
Tnfsf12	current symbol	MGI:1196259	Tnfsf12	tumor necrosis factor (ligand) superfamily, member 12	protein coding gene	MP:0008246	abnormal leukocyte morphology
Tnfsf12	current symbol	MGI:1196259	Tnfsf12	tumor necrosis factor (ligand) superfamily, member 12	protein coding gene	MP:0000609	abnormal liver physiology
Tnfsf12	current symbol	MGI:1196259	Tnfsf12	tumor necrosis factor (ligand) superfamily, member 12	protein coding gene	MP:0010040	abnormal oval cell morphology
Tnfsf12	current symbol	MGI:1196259	Tnfsf12	tumor necrosis factor (ligand) superfamily, member 12	protein coding gene	MP:0010042	abnormal oval cell physiology
Tnfsf12	current symbol	MGI:1196259	Tnfsf12	tumor necrosis factor (ligand) superfamily, member 12	protein coding gene	MP:0008661	decreased interleukin-10 secretion
Tnfsf12	current symbol	MGI:1196259	Tnfsf12	tumor necrosis factor (ligand) superfamily, member 12	protein coding gene	MP:0000702	enlarged lymph nodes
Tnfsf12	current symbol	MGI:1196259	Tnfsf12	tumor necrosis factor (ligand) superfamily, member 12	protein coding gene	MP:0000691	enlarged spleen
Tnfsf12	current symbol	MGI:1196259	Tnfsf12	tumor necrosis factor (ligand) superfamily, member 12	protein coding gene	MP:0005091	increased double-positive T cell number
Tnfsf12	current symbol	MGI:1196259	Tnfsf12	tumor necrosis factor (ligand) superfamily, member 12	protein coding gene	MP:0003887	increased hepatocyte apoptosis
Tnfsf12	current symbol	MGI:1196259	Tnfsf12	tumor necrosis factor (ligand) superfamily, member 12	protein coding gene	MP:0008566	increased interferon-gamma secretion
Tnfsf12	current symbol	MGI:1196259	Tnfsf12	tumor necrosis factor (ligand) superfamily, member 12	protein coding gene	MP:0008663	increased interleukin-12 secretion
Tnfsf12	current symbol	MGI:1196259	Tnfsf12	tumor necrosis factor (ligand) superfamily, member 12	protein coding gene	MP:0008049	increased memory T cell number
Tnfsf12	current symbol	MGI:1196259	Tnfsf12	tumor necrosis factor (ligand) superfamily, member 12	protein coding gene	MP:0008044	increased NK cell number
Tnfsf12	current symbol	MGI:1196259	Tnfsf12	tumor necrosis factor (ligand) superfamily, member 12	protein coding gene	MP:0002412	increased susceptibility to bacterial infection
Tnfsf12	current symbol	MGI:1196259	Tnfsf12	tumor necrosis factor (ligand) superfamily, member 12	protein coding gene	MP:0008086	increased T-helper 1 cell number
Polr2a	current symbol	MGI:98086	Polr2a	polymerase (RNA) II (DNA directed) polypeptide A	protein coding gene	MP:0011091	complete prenatal lethality
Polr2a	current symbol	MGI:98086	Polr2a	polymerase (RNA) II (DNA directed) polypeptide A	protein coding gene	MP:0001262	decreased body weight
Polr2a	current symbol	MGI:98086	Polr2a	polymerase (RNA) II (DNA directed) polypeptide A	protein coding gene	MP:0004200	decreased fetal size
Polr2a	current symbol	MGI:98086	Polr2a	polymerase (RNA) II (DNA directed) polypeptide A	protein coding gene	MP:0002169	no abnormal phenotype detected
Polr2a	current symbol	MGI:98086	Polr2a	polymerase (RNA) II (DNA directed) polypeptide A	protein coding gene	MP:0011086	partial postnatal lethality
Polr2a	current symbol	MGI:98086	Polr2a	polymerase (RNA) II (DNA directed) polypeptide A	protein coding gene	MP:0001732	postnatal growth retardation
Slc35g3	current symbol	MGI:1927128	Slc35g3	solute carrier family 35, member G3	protein coding gene
Zbtb4	current symbol	MGI:1922830	Zbtb4	zinc finger and BTB domain containing 4	protein coding gene
Chrnb1	current symbol	MGI:87890	Chrnb1	cholinergic receptor, nicotinic, beta polypeptide 1 (muscle)	protein coding gene	MP:0004835	abnormal miniature endplate potential
Chrnb1	current symbol	MGI:87890	Chrnb1	cholinergic receptor, nicotinic, beta polypeptide 1 (muscle)	protein coding gene	MP:0001053	abnormal neuromuscular synapse morphology
Fgf11	current symbol	MGI:109167	Fgf11	fibroblast growth factor 11	protein coding gene	MP:0001317	abnormal pupil morphology
Fgf11	current symbol	MGI:109167	Fgf11	fibroblast growth factor 11	protein coding gene	MP:0005316	abnormal response to tactile stimuli
Fgf11	current symbol	MGI:109167	Fgf11	fibroblast growth factor 11	protein coding gene	MP:0001486	abnormal startle reflex
H2-DMb2	current symbol	MGI:95923	H2-DMb2	histocompatibility 2, class II, locus Mb2	protein coding gene
H2-DMb1	current symbol	MGI:95922	H2-DMb1	histocompatibility 2, class II, locus Mb1	protein coding gene
Psmb9	current symbol	MGI:1346526	Psmb9	proteasome (prosome, macropain) subunit, beta type 9 (large multifunctional peptidase 2)	protein coding gene	MP:0002436	abnormal CD8-positive, alpha-beta cytotoxic T cell morphology
Psmb9	current symbol	MGI:1346526	Psmb9	proteasome (prosome, macropain) subunit, beta type 9 (large multifunctional peptidase 2)	protein coding gene	MP:0001790	abnormal immune system physiology
Psmb9	current symbol	MGI:1346526	Psmb9	proteasome (prosome, macropain) subunit, beta type 9 (large multifunctional peptidase 2)	protein coding gene	MP:0008079	decreased CD8-positive, alpha-beta T cell number
Psmb9	current symbol	MGI:1346526	Psmb9	proteasome (prosome, macropain) subunit, beta type 9 (large multifunctional peptidase 2)	protein coding gene	MP:0003331	increased hepatocellular carcinoma incidence
Psmb9	current symbol	MGI:1346526	Psmb9	proteasome (prosome, macropain) subunit, beta type 9 (large multifunctional peptidase 2)	protein coding gene	MP:0002035	increased leiomyosarcoma incidence
Psmb9	current symbol	MGI:1346526	Psmb9	proteasome (prosome, macropain) subunit, beta type 9 (large multifunctional peptidase 2)	protein coding gene	MP:0008014	increased lung tumor incidence
Psmb9	current symbol	MGI:1346526	Psmb9	proteasome (prosome, macropain) subunit, beta type 9 (large multifunctional peptidase 2)	protein coding gene	MP:0002418	increased susceptibility to viral infection
Tap1	human synonym	MGI:1915065	Sec14l2	SEC14-like lipid binding 2	protein coding gene	MP:0005179	decreased circulating cholesterol level
Tap1	human synonym	MGI:1915065	Sec14l2	SEC14-like lipid binding 2	protein coding gene	MP:0005146	decreased circulating VLDL cholesterol level
Tap1	current symbol	MGI:98483	Tap1	transporter 1, ATP-binding cassette, sub-family B (MDR/TAP)	protein coding gene	MP:0001835	abnormal antigen presentation
Tap1	current symbol	MGI:98483	Tap1	transporter 1, ATP-binding cassette, sub-family B (MDR/TAP)	protein coding gene	MP:0001836	abnormal antigen presentation via MHC class I
Tap1	current symbol	MGI:98483	Tap1	transporter 1, ATP-binding cassette, sub-family B (MDR/TAP)	protein coding gene	MP:0002455	abnormal dendritic cell antigen presentation
Tap1	current symbol	MGI:98483	Tap1	transporter 1, ATP-binding cassette, sub-family B (MDR/TAP)	protein coding gene	MP:0003945	abnormal lymphocyte physiology
Tap1	current symbol	MGI:98483	Tap1	transporter 1, ATP-binding cassette, sub-family B (MDR/TAP)	protein coding gene	MP:0000727	absent CD8-positive, alpha-beta T cells
Tap1	current symbol	MGI:98483	Tap1	transporter 1, ATP-binding cassette, sub-family B (MDR/TAP)	protein coding gene	MP:0008079	decreased CD8-positive, alpha-beta T cell number
Tap1	current symbol	MGI:98483	Tap1	transporter 1, ATP-binding cassette, sub-family B (MDR/TAP)	protein coding gene	MP:0005079	decreased cytotoxic T cell cytolysis
Tap1	current symbol	MGI:98483	Tap1	transporter 1, ATP-binding cassette, sub-family B (MDR/TAP)	protein coding gene	MP:0005089	decreased double-negative T cell number
Tap1	current symbol	MGI:98483	Tap1	transporter 1, ATP-binding cassette, sub-family B (MDR/TAP)	protein coding gene	MP:0001841	decreased level of surface class I molecules
Tap1	current symbol	MGI:98483	Tap1	transporter 1, ATP-binding cassette, sub-family B (MDR/TAP)	protein coding gene	MP:0002411	decreased susceptibility to bacterial infection
Tap1	current symbol	MGI:98483	Tap1	transporter 1, ATP-binding cassette, sub-family B (MDR/TAP)	protein coding gene	MP:0009789	decreased susceptibility to bacterial infection induced morbidity/mortality
Tap1	current symbol	MGI:98483	Tap1	transporter 1, ATP-binding cassette, sub-family B (MDR/TAP)	protein coding gene	MP:0001837	defective assembly of class I molecules
Tap1	current symbol	MGI:98483	Tap1	transporter 1, ATP-binding cassette, sub-family B (MDR/TAP)	protein coding gene	MP:0001838	defective intracellular transport of class I molecules
Tap1	current symbol	MGI:98483	Tap1	transporter 1, ATP-binding cassette, sub-family B (MDR/TAP)	protein coding gene	MP:0005387	immune system phenotype
Tap1	current symbol	MGI:98483	Tap1	transporter 1, ATP-binding cassette, sub-family B (MDR/TAP)	protein coding gene	MP:0008086	increased T-helper 1 cell number
Psmb8	current symbol	MGI:1346527	Psmb8	proteasome (prosome, macropain) subunit, beta type 8 (large multifunctional peptidase 7)	protein coding gene	MP:0002455	abnormal dendritic cell antigen presentation
Psmb8	current symbol	MGI:1346527	Psmb8	proteasome (prosome, macropain) subunit, beta type 8 (large multifunctional peptidase 7)	protein coding gene	MP:0002166	altered tumor susceptibility
Psmb8	current symbol	MGI:1346527	Psmb8	proteasome (prosome, macropain) subunit, beta type 8 (large multifunctional peptidase 7)	protein coding gene	MP:0001841	decreased level of surface class I molecules
Psmb8	current symbol	MGI:1346527	Psmb8	proteasome (prosome, macropain) subunit, beta type 8 (large multifunctional peptidase 7)	protein coding gene	MP:0001838	defective intracellular transport of class I molecules
Tap2	human synonym	MGI:3617848	Sec14l3	SEC14-like lipid binding 3	protein coding gene
Tap2	rat synonym	MGI:98483	Tap1	transporter 1, ATP-binding cassette, sub-family B (MDR/TAP)	protein coding gene	MP:0001835	abnormal antigen presentation
Tap2	rat synonym	MGI:98483	Tap1	transporter 1, ATP-binding cassette, sub-family B (MDR/TAP)	protein coding gene	MP:0001836	abnormal antigen presentation via MHC class I
Tap2	rat synonym	MGI:98483	Tap1	transporter 1, ATP-binding cassette, sub-family B (MDR/TAP)	protein coding gene	MP:0002455	abnormal dendritic cell antigen presentation
Tap2	rat synonym	MGI:98483	Tap1	transporter 1, ATP-binding cassette, sub-family B (MDR/TAP)	protein coding gene	MP:0003945	abnormal lymphocyte physiology
Tap2	rat synonym	MGI:98483	Tap1	transporter 1, ATP-binding cassette, sub-family B (MDR/TAP)	protein coding gene	MP:0000727	absent CD8-positive, alpha-beta T cells
Tap2	rat synonym	MGI:98483	Tap1	transporter 1, ATP-binding cassette, sub-family B (MDR/TAP)	protein coding gene	MP:0008079	decreased CD8-positive, alpha-beta T cell number
Tap2	rat synonym	MGI:98483	Tap1	transporter 1, ATP-binding cassette, sub-family B (MDR/TAP)	protein coding gene	MP:0005079	decreased cytotoxic T cell cytolysis
Tap2	rat synonym	MGI:98483	Tap1	transporter 1, ATP-binding cassette, sub-family B (MDR/TAP)	protein coding gene	MP:0005089	decreased double-negative T cell number
Tap2	rat synonym	MGI:98483	Tap1	transporter 1, ATP-binding cassette, sub-family B (MDR/TAP)	protein coding gene	MP:0001841	decreased level of surface class I molecules
Tap2	rat synonym	MGI:98483	Tap1	transporter 1, ATP-binding cassette, sub-family B (MDR/TAP)	protein coding gene	MP:0002411	decreased susceptibility to bacterial infection
Tap2	rat synonym	MGI:98483	Tap1	transporter 1, ATP-binding cassette, sub-family B (MDR/TAP)	protein coding gene	MP:0009789	decreased susceptibility to bacterial infection induced morbidity/mortality
Tap2	rat synonym	MGI:98483	Tap1	transporter 1, ATP-binding cassette, sub-family B (MDR/TAP)	protein coding gene	MP:0001837	defective assembly of class I molecules
Tap2	rat synonym	MGI:98483	Tap1	transporter 1, ATP-binding cassette, sub-family B (MDR/TAP)	protein coding gene	MP:0001838	defective intracellular transport of class I molecules
Tap2	rat synonym	MGI:98483	Tap1	transporter 1, ATP-binding cassette, sub-family B (MDR/TAP)	protein coding gene	MP:0005387	immune system phenotype
Tap2	rat synonym	MGI:98483	Tap1	transporter 1, ATP-binding cassette, sub-family B (MDR/TAP)	protein coding gene	MP:0008086	increased T-helper 1 cell number
Tap2	current symbol	MGI:98484	Tap2	transporter 2, ATP-binding cassette, sub-family B (MDR/TAP)	protein coding gene	MP:0005078	abnormal cytotoxic T cell physiology
Tap2	current symbol	MGI:98484	Tap2	transporter 2, ATP-binding cassette, sub-family B (MDR/TAP)	protein coding gene	MP:0010766	abnormal NK cell physiology
Tap2	current symbol	MGI:98484	Tap2	transporter 2, ATP-binding cassette, sub-family B (MDR/TAP)	protein coding gene	MP:0000727	absent CD8-positive, alpha-beta T cells
Tap2	current symbol	MGI:98484	Tap2	transporter 2, ATP-binding cassette, sub-family B (MDR/TAP)	protein coding gene	MP:0008079	decreased CD8-positive, alpha-beta T cell number
Tap2	current symbol	MGI:98484	Tap2	transporter 2, ATP-binding cassette, sub-family B (MDR/TAP)	protein coding gene	MP:0001841	decreased level of surface class I molecules
Tap2	current symbol	MGI:98484	Tap2	transporter 2, ATP-binding cassette, sub-family B (MDR/TAP)	protein coding gene	MP:0001837	defective assembly of class I molecules
Tap2	current symbol	MGI:98484	Tap2	transporter 2, ATP-binding cassette, sub-family B (MDR/TAP)	protein coding gene	MP:0008074	increased CD4-positive, alpha beta T cell number
H2-Ob	current symbol	MGI:95925	H2-Ob	histocompatibility 2, O region beta locus	protein coding gene
H2-Ab1	current symbol	MGI:103070	H2-Ab1	histocompatibility 2, class II antigen A, beta 1	protein coding gene	MP:0003410	abnormal artery development
H2-Ab1	current symbol	MGI:103070	H2-Ab1	histocompatibility 2, class II antigen A, beta 1	protein coding gene	MP:0002459	abnormal B cell physiology
H2-Ab1	current symbol	MGI:103070	H2-Ab1	histocompatibility 2, class II antigen A, beta 1	protein coding gene	MP:0002432	abnormal CD4-positive, alpha beta T cell morphology
H2-Ab1	current symbol	MGI:103070	H2-Ab1	histocompatibility 2, class II antigen A, beta 1	protein coding gene	MP:0005463	abnormal CD4-positive, alpha-beta T cell physiology
H2-Ab1	current symbol	MGI:103070	H2-Ab1	histocompatibility 2, class II antigen A, beta 1	protein coding gene	MP:0008397	abnormal CD4-positive, CD25-positive, alpha-beta regulatory T cell morphology
H2-Ab1	current symbol	MGI:103070	H2-Ab1	histocompatibility 2, class II antigen A, beta 1	protein coding gene	MP:0008076	abnormal CD4-positive T cell differentiation
H2-Ab1	current symbol	MGI:103070	H2-Ab1	histocompatibility 2, class II antigen A, beta 1	protein coding gene	MP:0003009	abnormal cytokine secretion
H2-Ab1	current symbol	MGI:103070	H2-Ab1	histocompatibility 2, class II antigen A, beta 1	protein coding gene	MP:0002455	abnormal dendritic cell antigen presentation
H2-Ab1	current symbol	MGI:103070	H2-Ab1	histocompatibility 2, class II antigen A, beta 1	protein coding gene	MP:0002376	abnormal dendritic cell physiology
H2-Ab1	current symbol	MGI:103070	H2-Ab1	histocompatibility 2, class II antigen A, beta 1	protein coding gene	MP:0001800	abnormal humoral immune response
H2-Ab1	current symbol	MGI:103070	H2-Ab1	histocompatibility 2, class II antigen A, beta 1	protein coding gene	MP:0000716	abnormal immune system cell morphology
H2-Ab1	current symbol	MGI:103070	H2-Ab1	histocompatibility 2, class II antigen A, beta 1	protein coding gene	MP:0000685	abnormal immune system morphology
H2-Ab1	current symbol	MGI:103070	H2-Ab1	histocompatibility 2, class II antigen A, beta 1	protein coding gene	MP:0002722	abnormal immune system organ morphology
H2-Ab1	current symbol	MGI:103070	H2-Ab1	histocompatibility 2, class II antigen A, beta 1	protein coding gene	MP:0001790	abnormal immune system physiology
H2-Ab1	current symbol	MGI:103070	H2-Ab1	histocompatibility 2, class II antigen A, beta 1	protein coding gene	MP:0002490	abnormal immunoglobulin level
H2-Ab1	current symbol	MGI:103070	H2-Ab1	histocompatibility 2, class II antigen A, beta 1	protein coding gene	MP:0005042	abnormal level of surface class II molecules
H2-Ab1	current symbol	MGI:103070	H2-Ab1	histocompatibility 2, class II antigen A, beta 1	protein coding gene	MP:0008828	abnormal lymph node cell ratio
H2-Ab1	current symbol	MGI:103070	H2-Ab1	histocompatibility 2, class II antigen A, beta 1	protein coding gene	MP:0003945	abnormal lymphocyte physiology
H2-Ab1	current symbol	MGI:103070	H2-Ab1	histocompatibility 2, class II antigen A, beta 1	protein coding gene	MP:0002454	abnormal macrophage antigen presentation
H2-Ab1	current symbol	MGI:103070	H2-Ab1	histocompatibility 2, class II antigen A, beta 1	protein coding gene	MP:0009967	abnormal neuron proliferation
H2-Ab1	current symbol	MGI:103070	H2-Ab1	histocompatibility 2, class II antigen A, beta 1	protein coding gene	MP:0002452	abnormal professional antigen presenting cell physiology
H2-Ab1	current symbol	MGI:103070	H2-Ab1	histocompatibility 2, class II antigen A, beta 1	protein coding gene	MP:0003638	abnormal response/metabolism to endogenous compounds
H2-Ab1	current symbol	MGI:103070	H2-Ab1	histocompatibility 2, class II antigen A, beta 1	protein coding gene	MP:0005671	abnormal response to transplant
H2-Ab1	current symbol	MGI:103070	H2-Ab1	histocompatibility 2, class II antigen A, beta 1	protein coding gene	MP:0008470	abnormal spleen B cell follicle morphology
H2-Ab1	current symbol	MGI:103070	H2-Ab1	histocompatibility 2, class II antigen A, beta 1	protein coding gene	MP:0002362	abnormal spleen marginal zone morphology
H2-Ab1	current symbol	MGI:103070	H2-Ab1	histocompatibility 2, class II antigen A, beta 1	protein coding gene	MP:0000689	abnormal spleen morphology
H2-Ab1	current symbol	MGI:103070	H2-Ab1	histocompatibility 2, class II antigen A, beta 1	protein coding gene	MP:0002358	abnormal spleen periarteriolar lymphoid sheath morphology
H2-Ab1	current symbol	MGI:103070	H2-Ab1	histocompatibility 2, class II antigen A, beta 1	protein coding gene	MP:0001828	abnormal T cell activation
H2-Ab1	current symbol	MGI:103070	H2-Ab1	histocompatibility 2, class II antigen A, beta 1	protein coding gene	MP:0002145	abnormal T cell differentiation
H2-Ab1	current symbol	MGI:103070	H2-Ab1	histocompatibility 2, class II antigen A, beta 1	protein coding gene	MP:0002444	abnormal T cell physiology
H2-Ab1	current symbol	MGI:103070	H2-Ab1	histocompatibility 2, class II antigen A, beta 1	protein coding gene	MP:0003790	absent CD4-positive, alpha beta T cells
H2-Ab1	current symbol	MGI:103070	H2-Ab1	histocompatibility 2, class II antigen A, beta 1	protein coding gene	MP:0008474	absent spleen germinal center
H2-Ab1	current symbol	MGI:103070	H2-Ab1	histocompatibility 2, class II antigen A, beta 1	protein coding gene	MP:0001844	autoimmune response
H2-Ab1	current symbol	MGI:103070	H2-Ab1	histocompatibility 2, class II antigen A, beta 1	protein coding gene	MP:0005385	cardiovascular system phenotype
H2-Ab1	current symbol	MGI:103070	H2-Ab1	histocompatibility 2, class II antigen A, beta 1	protein coding gene	MP:0008075	decreased CD4-positive, alpha beta T cell number
H2-Ab1	current symbol	MGI:103070	H2-Ab1	histocompatibility 2, class II antigen A, beta 1	protein coding gene	MP:0010169	decreased CD4-positive, CD25-positive, alpha-beta regulatory T cell number
H2-Ab1	current symbol	MGI:103070	H2-Ab1	histocompatibility 2, class II antigen A, beta 1	protein coding gene	MP:0008079	decreased CD8-positive, alpha-beta T cell number
H2-Ab1	current symbol	MGI:103070	H2-Ab1	histocompatibility 2, class II antigen A, beta 1	protein coding gene	MP:0008495	decreased IgG1 level
H2-Ab1	current symbol	MGI:103070	H2-Ab1	histocompatibility 2, class II antigen A, beta 1	protein coding gene	MP:0001805	decreased IgG level
H2-Ab1	current symbol	MGI:103070	H2-Ab1	histocompatibility 2, class II antigen A, beta 1	protein coding gene	MP:0001806	decreased IgM level
H2-Ab1	current symbol	MGI:103070	H2-Ab1	histocompatibility 2, class II antigen A, beta 1	protein coding gene	MP:0008664	decreased interleukin-12 secretion
H2-Ab1	current symbol	MGI:103070	H2-Ab1	histocompatibility 2, class II antigen A, beta 1	protein coding gene	MP:0010539	decreased level of surface class II molecules
H2-Ab1	current symbol	MGI:103070	H2-Ab1	histocompatibility 2, class II antigen A, beta 1	protein coding gene	MP:0004974	decreased regulatory T cell number
H2-Ab1	current symbol	MGI:103070	H2-Ab1	histocompatibility 2, class II antigen A, beta 1	protein coding gene	MP:0008083	decreased single-positive T cell number
H2-Ab1	current symbol	MGI:103070	H2-Ab1	histocompatibility 2, class II antigen A, beta 1	protein coding gene	MP:0005351	decreased susceptibility to autoimmune disorder
H2-Ab1	current symbol	MGI:103070	H2-Ab1	histocompatibility 2, class II antigen A, beta 1	protein coding gene	MP:0004800	decreased susceptibility to experimental autoimmune encephalomyelitis
H2-Ab1	current symbol	MGI:103070	H2-Ab1	histocompatibility 2, class II antigen A, beta 1	protein coding gene	MP:0004824	decreased susceptibility to experimental autoimmune myasthenia gravis
H2-Ab1	current symbol	MGI:103070	H2-Ab1	histocompatibility 2, class II antigen A, beta 1	protein coding gene	MP:0005026	decreased susceptibility to parasitic infection
H2-Ab1	current symbol	MGI:103070	H2-Ab1	histocompatibility 2, class II antigen A, beta 1	protein coding gene	MP:0008561	decreased tumor necrosis factor secretion
H2-Ab1	current symbol	MGI:103070	H2-Ab1	histocompatibility 2, class II antigen A, beta 1	protein coding gene	MP:0001585	hemolytic anemia
H2-Ab1	current symbol	MGI:103070	H2-Ab1	histocompatibility 2, class II antigen A, beta 1	protein coding gene	MP:0005387	immune system phenotype
H2-Ab1	current symbol	MGI:103070	H2-Ab1	histocompatibility 2, class II antigen A, beta 1	protein coding gene	MP:0004762	increased anti-double stranded DNA antibody level
H2-Ab1	current symbol	MGI:103070	H2-Ab1	histocompatibility 2, class II antigen A, beta 1	protein coding gene	MP:0004797	increased anti-erythrocyte antigen antibody level
H2-Ab1	current symbol	MGI:103070	H2-Ab1	histocompatibility 2, class II antigen A, beta 1	protein coding gene	MP:0004771	increased anti-single stranded DNA antibody level
H2-Ab1	current symbol	MGI:103070	H2-Ab1	histocompatibility 2, class II antigen A, beta 1	protein coding gene	MP:0005014	increased B cell number
H2-Ab1	current symbol	MGI:103070	H2-Ab1	histocompatibility 2, class II antigen A, beta 1	protein coding gene	MP:0008074	increased CD4-positive, alpha beta T cell number
H2-Ab1	current symbol	MGI:103070	H2-Ab1	histocompatibility 2, class II antigen A, beta 1	protein coding gene	MP:0008078	increased CD8-positive, alpha-beta T cell number
H2-Ab1	current symbol	MGI:103070	H2-Ab1	histocompatibility 2, class II antigen A, beta 1	protein coding gene	MP:0005090	increased double-negative T cell number
H2-Ab1	current symbol	MGI:103070	H2-Ab1	histocompatibility 2, class II antigen A, beta 1	protein coding gene	MP:0002494	increased IgM level
H2-Ab1	current symbol	MGI:103070	H2-Ab1	histocompatibility 2, class II antigen A, beta 1	protein coding gene	MP:0005027	increased susceptibility to parasitic infection
H2-Ab1	current symbol	MGI:103070	H2-Ab1	histocompatibility 2, class II antigen A, beta 1	protein coding gene	MP:0002962	increased urine protein level
H2-Ab1	current symbol	MGI:103070	H2-Ab1	histocompatibility 2, class II antigen A, beta 1	protein coding gene	MP:0004031	insulitis
H2-Ab1	current symbol	MGI:103070	H2-Ab1	histocompatibility 2, class II antigen A, beta 1	protein coding gene	MP:0002169	no abnormal phenotype detected
H2-Ab1	current symbol	MGI:103070	H2-Ab1	histocompatibility 2, class II antigen A, beta 1	protein coding gene	MP:0002169	no abnormal phenotype detected
H2-Ab1	current symbol	MGI:103070	H2-Ab1	histocompatibility 2, class II antigen A, beta 1	protein coding gene	MP:0001732	postnatal growth retardation
H2-Ab1	current symbol	MGI:103070	H2-Ab1	histocompatibility 2, class II antigen A, beta 1	protein coding gene	MP:0002083	premature death
H2-Ab1	current symbol	MGI:103070	H2-Ab1	histocompatibility 2, class II antigen A, beta 1	protein coding gene	MP:0001921	reduced fertility
H2-Aa	current symbol	MGI:95895	H2-Aa	histocompatibility 2, class II antigen A, alpha	protein coding gene	MP:0005040	abnormal MHC II cell surface expression on macrophages
H2-Aa	current symbol	MGI:95895	H2-Aa	histocompatibility 2, class II antigen A, alpha	protein coding gene	MP:0009333	abnormal splenocyte physiology
H2-Aa	current symbol	MGI:95895	H2-Aa	histocompatibility 2, class II antigen A, alpha	protein coding gene	MP:0008037	abnormal T cell morphology
H2-Aa	current symbol	MGI:95895	H2-Aa	histocompatibility 2, class II antigen A, alpha	protein coding gene	MP:0008075	decreased CD4-positive, alpha beta T cell number
H2-Aa	current symbol	MGI:95895	H2-Aa	histocompatibility 2, class II antigen A, alpha	protein coding gene	MP:0000702	enlarged lymph nodes
H2-Aa	current symbol	MGI:95895	H2-Aa	histocompatibility 2, class II antigen A, alpha	protein coding gene	MP:0000709	enlarged thymus
H2-Aa	current symbol	MGI:95895	H2-Aa	histocompatibility 2, class II antigen A, alpha	protein coding gene	MP:0008078	increased CD8-positive, alpha-beta T cell number
H2-Aa	current symbol	MGI:95895	H2-Aa	histocompatibility 2, class II antigen A, alpha	protein coding gene	MP:0000708	thymus hyperplasia
H2-Eb1	current symbol	MGI:95901	H2-Eb1	histocompatibility 2, class II antigen E beta	protein coding gene	MP:0004174	abnormal spine curvature
H2-Eb2	current symbol	MGI:95902	H2-Eb2	histocompatibility 2, class II antigen E beta2	protein coding gene
Btnl2	current symbol	MGI:1859549	Btnl2	butyrophilin-like 2	protein coding gene
Btnl1	current symbol	MGI:1932027	Btnl1	butyrophilin-like 1	protein coding gene
BC051142	current symbol	MGI:3039565	BC051142	cDNA sequence BC051142	protein coding gene
BC051142	GenBank	MGI:3039565	BC051142	cDNA sequence BC051142	protein coding gene
Btnl4	current symbol	MGI:1932036	Btnl4	butyrophilin-like 4	protein coding gene
Btnl4	rat synonym	MGI:1932038	Btnl6	butyrophilin-like 6	protein coding gene
Btnl6	current symbol	MGI:1932038	Btnl6	butyrophilin-like 6	protein coding gene
Notch4	current symbol	MGI:107471	Notch4	notch 4	protein coding gene	MP:0000249	abnormal blood vessel physiology
Notch4	current symbol	MGI:107471	Notch4	notch 4	protein coding gene	MP:0002152	abnormal brain morphology
Notch4	current symbol	MGI:107471	Notch4	notch 4	protein coding gene	MP:0004950	abnormal brain vasculature morphology
Notch4	current symbol	MGI:107471	Notch4	notch 4	protein coding gene	MP:0000849	abnormal cerebellum morphology
Notch4	current symbol	MGI:107471	Notch4	notch 4	protein coding gene	MP:0004933	abnormal epididymis epithelium morphology
Notch4	current symbol	MGI:107471	Notch4	notch 4	protein coding gene	MP:0002163	abnormal gland morphology
Notch4	current symbol	MGI:107471	Notch4	notch 4	protein coding gene	MP:0000628	abnormal mammary gland development
Notch4	current symbol	MGI:107471	Notch4	notch 4	protein coding gene	MP:0000627	abnormal mammary gland morphology
Notch4	current symbol	MGI:107471	Notch4	notch 4	protein coding gene	MP:0000897	abnormal midbrain morphology
Notch4	current symbol	MGI:107471	Notch4	notch 4	protein coding gene	MP:0008969	abnormal nasolacrimal duct morphology
Notch4	current symbol	MGI:107471	Notch4	notch 4	protein coding gene	MP:0008547	abnormal neocortex morphology
Notch4	current symbol	MGI:107471	Notch4	notch 4	protein coding gene	MP:0003633	abnormal nervous system physiology
Notch4	current symbol	MGI:107471	Notch4	notch 4	protein coding gene	MP:0003452	abnormal parotid gland morphology
Notch4	current symbol	MGI:107471	Notch4	notch 4	protein coding gene	MP:0009517	abnormal salivary gland duct morphology
Notch4	current symbol	MGI:107471	Notch4	notch 4	protein coding gene	MP:0004035	abnormal sublingual gland morphology
Notch4	current symbol	MGI:107471	Notch4	notch 4	protein coding gene	MP:0006093	arteriovenous malformation
Notch4	current symbol	MGI:107471	Notch4	notch 4	protein coding gene	MP:0001393	ataxia
Notch4	current symbol	MGI:107471	Notch4	notch 4	protein coding gene	MP:0006052	cerebellum hemorrhage
Notch4	current symbol	MGI:107471	Notch4	notch 4	protein coding gene	MP:0010530	cerebral arteriovenous malformation
Notch4	current symbol	MGI:107471	Notch4	notch 4	protein coding gene	MP:0004931	enlarged epididymis
Notch4	current symbol	MGI:107471	Notch4	notch 4	protein coding gene	MP:0013443	Harderian gland hyperplasia
Notch4	current symbol	MGI:107471	Notch4	notch 4	protein coding gene	MP:0001914	hemorrhage
Notch4	current symbol	MGI:107471	Notch4	notch 4	protein coding gene	MP:0001883	increased mammary adenocarcinoma incidence
Notch4	current symbol	MGI:107471	Notch4	notch 4	protein coding gene	MP:0001272	increased metastatic potential
Notch4	current symbol	MGI:107471	Notch4	notch 4	protein coding gene	MP:0003203	increased neuron apoptosis
Notch4	current symbol	MGI:107471	Notch4	notch 4	protein coding gene	MP:0000621	increased salivary adenocarcinoma incidence
Notch4	current symbol	MGI:107471	Notch4	notch 4	protein coding gene	MP:0001917	intraventricular hemorrhage
Notch4	current symbol	MGI:107471	Notch4	notch 4	protein coding gene	MP:0010249	lactation failure
Notch4	current symbol	MGI:107471	Notch4	notch 4	protein coding gene	MP:0001925	male infertility
Notch4	current symbol	MGI:107471	Notch4	notch 4	protein coding gene	MP:0001885	mammary gland duct hyperplasia
Notch4	current symbol	MGI:107471	Notch4	notch 4	protein coding gene	MP:0002169	no abnormal phenotype detected
Notch4	current symbol	MGI:107471	Notch4	notch 4	protein coding gene	MP:0002169	no abnormal phenotype detected
Notch4	current symbol	MGI:107471	Notch4	notch 4	protein coding gene	MP:0002687	oligozoospermia
Notch4	current symbol	MGI:107471	Notch4	notch 4	protein coding gene	MP:0002083	premature death
Notch4	current symbol	MGI:107471	Notch4	notch 4	protein coding gene	MP:0002064	seizures
Notch4	current symbol	MGI:107471	Notch4	notch 4	protein coding gene	MP:0009523	submandibular gland hyperplasia
Notch4	current symbol	MGI:107471	Notch4	notch 4	protein coding gene	MP:0005048	thrombosis
Gpsm3	current symbol	MGI:2146785	Gpsm3	G-protein signalling modulator 3 (AGS3-like, C. elegans)	protein coding gene	MP:0003156	abnormal leukocyte migration
Gpsm3	current symbol	MGI:2146785	Gpsm3	G-protein signalling modulator 3 (AGS3-like, C. elegans)	protein coding gene	MP:0002442	abnormal leukocyte physiology
Gpsm3	current symbol	MGI:2146785	Gpsm3	G-protein signalling modulator 3 (AGS3-like, C. elegans)	protein coding gene	MP:0000223	decreased monocyte cell number
Gpsm3	current symbol	MGI:2146785	Gpsm3	G-protein signalling modulator 3 (AGS3-like, C. elegans)	protein coding gene	MP:0003436	decreased susceptibility to induced arthritis
Pbx2	current symbol	MGI:1341793	Pbx2	pre B cell leukemia homeobox 2	protein coding gene	MP:0005397	hematopoietic system phenotype
Pbx2	current symbol	MGI:1341793	Pbx2	pre B cell leukemia homeobox 2	protein coding gene	MP:0005387	immune system phenotype
Pbx2	current symbol	MGI:1341793	Pbx2	pre B cell leukemia homeobox 2	protein coding gene	MP:0002169	no abnormal phenotype detected
Pbx2	current symbol	MGI:1341793	Pbx2	pre B cell leukemia homeobox 2	protein coding gene	MP:0005390	skeleton phenotype
Ager	current symbol	MGI:893592	Ager	advanced glycosylation end product-specific receptor	protein coding gene	MP:0000260	abnormal angiogenesis
Ager	current symbol	MGI:893592	Ager	advanced glycosylation end product-specific receptor	protein coding gene	MP:0009642	abnormal blood homeostasis
Ager	current symbol	MGI:893592	Ager	advanced glycosylation end product-specific receptor	protein coding gene	MP:0010867	abnormal bone trabecula morphology
Ager	current symbol	MGI:893592	Ager	advanced glycosylation end product-specific receptor	protein coding gene	MP:0011518	abnormal cell chemotaxis
Ager	current symbol	MGI:893592	Ager	advanced glycosylation end product-specific receptor	protein coding gene	MP:0000350	abnormal cell proliferation
Ager	current symbol	MGI:893592	Ager	advanced glycosylation end product-specific receptor	protein coding gene	MP:0003009	abnormal cytokine secretion
Ager	current symbol	MGI:893592	Ager	advanced glycosylation end product-specific receptor	protein coding gene	MP:0001790	abnormal immune system physiology
Ager	current symbol	MGI:893592	Ager	advanced glycosylation end product-specific receptor	protein coding gene	MP:0002707	abnormal kidney weight
Ager	current symbol	MGI:893592	Ager	advanced glycosylation end product-specific receptor	protein coding gene	MP:0011338	abnormal mesangial matrix morphology
Ager	current symbol	MGI:893592	Ager	advanced glycosylation end product-specific receptor	protein coding gene	MP:0011349	abnormal renal glomerulus basement membrane thickness
Ager	current symbol	MGI:893592	Ager	advanced glycosylation end product-specific receptor	protein coding gene	MP:0005325	abnormal renal glomerulus morphology
Ager	current symbol	MGI:893592	Ager	advanced glycosylation end product-specific receptor	protein coding gene	MP:0002733	abnormal thermal nociception
Ager	current symbol	MGI:893592	Ager	advanced glycosylation end product-specific receptor	protein coding gene	MP:0005595	abnormal vascular smooth muscle physiology
Ager	current symbol	MGI:893592	Ager	advanced glycosylation end product-specific receptor	protein coding gene	MP:0004883	abnormal vascular wound healing
Ager	current symbol	MGI:893592	Ager	advanced glycosylation end product-specific receptor	protein coding gene	MP:0006043	decreased apoptosis
Ager	current symbol	MGI:893592	Ager	advanced glycosylation end product-specific receptor	protein coding gene	MP:0001262	decreased body weight
Ager	current symbol	MGI:893592	Ager	advanced glycosylation end product-specific receptor	protein coding gene	MP:0004993	decreased bone resorption
Ager	current symbol	MGI:893592	Ager	advanced glycosylation end product-specific receptor	protein coding gene	MP:0008127	decreased dendritic cell number
Ager	current symbol	MGI:893592	Ager	advanced glycosylation end product-specific receptor	protein coding gene	MP:0004985	decreased osteoclast cell number
Ager	current symbol	MGI:893592	Ager	advanced glycosylation end product-specific receptor	protein coding gene	MP:0008124	decreased plasmacytoid dendritic cell number
Ager	current symbol	MGI:893592	Ager	advanced glycosylation end product-specific receptor	protein coding gene	MP:0005605	increased bone mass
Ager	current symbol	MGI:893592	Ager	advanced glycosylation end product-specific receptor	protein coding gene	MP:0010123	increased bone mineral content
Ager	current symbol	MGI:893592	Ager	advanced glycosylation end product-specific receptor	protein coding gene	MP:0000062	increased bone mineral density
Ager	current symbol	MGI:893592	Ager	advanced glycosylation end product-specific receptor	protein coding gene	MP:0004149	increased bone strength
Ager	current symbol	MGI:893592	Ager	advanced glycosylation end product-specific receptor	protein coding gene	MP:0005559	increased circulating glucose level
Ager	current symbol	MGI:893592	Ager	advanced glycosylation end product-specific receptor	protein coding gene	MP:0004148	increased compact bone thickness
Ager	current symbol	MGI:893592	Ager	advanced glycosylation end product-specific receptor	protein coding gene	MP:0009347	increased trabecular bone thickness
Ager	current symbol	MGI:893592	Ager	advanced glycosylation end product-specific receptor	protein coding gene	MP:0010878	increased trabecular bone volume
Ager	current symbol	MGI:893592	Ager	advanced glycosylation end product-specific receptor	protein coding gene	MP:0002169	no abnormal phenotype detected
Rnf5	current symbol	MGI:1860076	Rnf5	ring finger protein 5	protein coding gene	MP:0000750	abnormal muscle regeneration
Agpat1	current symbol	MGI:1932075	Agpat1	1-acylglycerol-3-phosphate O-acyltransferase 1 (lysophosphatidic acid acyltransferase, alpha)	protein coding gene
Egfl8	current symbol	MGI:1932094	Egfl8	EGF-like domain 8	protein coding gene
Ppt2	current symbol	MGI:1860075	Ppt2	palmitoyl-protein thioesterase 2	protein coding gene	MP:0002398	abnormal bone marrow cell morphology/development
Ppt2	current symbol	MGI:1860075	Ppt2	palmitoyl-protein thioesterase 2	protein coding gene	MP:0002152	abnormal brain morphology
Ppt2	current symbol	MGI:1860075	Ppt2	palmitoyl-protein thioesterase 2	protein coding gene	MP:0000886	abnormal cerebellar granule layer morphology
Ppt2	current symbol	MGI:1860075	Ppt2	palmitoyl-protein thioesterase 2	protein coding gene	MP:0009978	abnormal cerebellum white matter morphology
Ppt2	current symbol	MGI:1860075	Ppt2	palmitoyl-protein thioesterase 2	protein coding gene	MP:0000788	abnormal cerebral cortex morphology
Ppt2	current symbol	MGI:1860075	Ppt2	palmitoyl-protein thioesterase 2	protein coding gene	MP:0005220	abnormal exocrine pancreas morphology
Ppt2	current symbol	MGI:1860075	Ppt2	palmitoyl-protein thioesterase 2	protein coding gene	MP:0003892	abnormal gastric gland morphology
Ppt2	current symbol	MGI:1860075	Ppt2	palmitoyl-protein thioesterase 2	protein coding gene	MP:0000598	abnormal liver morphology
Ppt2	current symbol	MGI:1860075	Ppt2	palmitoyl-protein thioesterase 2	protein coding gene	MP:0001944	abnormal pancreas morphology
Ppt2	current symbol	MGI:1860075	Ppt2	palmitoyl-protein thioesterase 2	protein coding gene	MP:0009160	abnormal pancreatic acinar cell zymogen granule morphology
Ppt2	current symbol	MGI:1860075	Ppt2	palmitoyl-protein thioesterase 2	protein coding gene	MP:0010797	abnormal pyloric gastric gland morphology
Ppt2	current symbol	MGI:1860075	Ppt2	palmitoyl-protein thioesterase 2	protein coding gene	MP:0005201	abnormal retinal pigment epithelium morphology
Ppt2	current symbol	MGI:1860075	Ppt2	palmitoyl-protein thioesterase 2	protein coding gene	MP:0008470	abnormal spleen B cell follicle morphology
Ppt2	current symbol	MGI:1860075	Ppt2	palmitoyl-protein thioesterase 2	protein coding gene	MP:0000689	abnormal spleen morphology
Ppt2	current symbol	MGI:1860075	Ppt2	palmitoyl-protein thioesterase 2	protein coding gene	MP:0011416	abnormal testis interstitial tissue morphology
Ppt2	current symbol	MGI:1860075	Ppt2	palmitoyl-protein thioesterase 2	protein coding gene	MP:0000540	abnormal urinary bladder urothelium morphology
Ppt2	current symbol	MGI:1860075	Ppt2	palmitoyl-protein thioesterase 2	protein coding gene	MP:0001393	ataxia
Ppt2	current symbol	MGI:1860075	Ppt2	palmitoyl-protein thioesterase 2	protein coding gene	MP:0002175	decreased brain weight
Ppt2	current symbol	MGI:1860075	Ppt2	palmitoyl-protein thioesterase 2	protein coding gene	MP:0000599	enlarged liver
Ppt2	current symbol	MGI:1860075	Ppt2	palmitoyl-protein thioesterase 2	protein coding gene	MP:0003450	enlarged pancreas
Ppt2	current symbol	MGI:1860075	Ppt2	palmitoyl-protein thioesterase 2	protein coding gene	MP:0000691	enlarged spleen
Ppt2	current symbol	MGI:1860075	Ppt2	palmitoyl-protein thioesterase 2	protein coding gene	MP:0000240	extramedullary hematopoiesis
Ppt2	current symbol	MGI:1860075	Ppt2	palmitoyl-protein thioesterase 2	protein coding gene	MP:0005397	hematopoietic system phenotype
Ppt2	current symbol	MGI:1860075	Ppt2	palmitoyl-protein thioesterase 2	protein coding gene	MP:0005425	increased macrophage cell number
Ppt2	current symbol	MGI:1860075	Ppt2	palmitoyl-protein thioesterase 2	protein coding gene	MP:0003203	increased neuron apoptosis
Ppt2	current symbol	MGI:1860075	Ppt2	palmitoyl-protein thioesterase 2	protein coding gene	MP:0004952	increased spleen weight
Ppt2	current symbol	MGI:1860075	Ppt2	palmitoyl-protein thioesterase 2	protein coding gene	MP:0005424	jerky movement
Ppt2	current symbol	MGI:1860075	Ppt2	palmitoyl-protein thioesterase 2	protein coding gene	MP:0001513	limb grasping
Ppt2	current symbol	MGI:1860075	Ppt2	palmitoyl-protein thioesterase 2	protein coding gene	MP:0008842	lipofuscinosis
Ppt2	current symbol	MGI:1860075	Ppt2	palmitoyl-protein thioesterase 2	protein coding gene	MP:0000743	muscle spasm
Ppt2	current symbol	MGI:1860075	Ppt2	palmitoyl-protein thioesterase 2	protein coding gene	MP:0002083	premature death
Prrt1	current symbol	MGI:1932118	Prrt1	proline-rich transmembrane protein 1	protein coding gene
Fkbpl	current symbol	MGI:1932127	Fkbpl	FK506 binding protein-like	protein coding gene
Atf6b	current symbol	MGI:105121	Atf6b	activating transcription factor 6 beta	protein coding gene	MP:0011967	increased or absent threshold for auditory brainstem response
Atf6b	current symbol	MGI:105121	Atf6b	activating transcription factor 6 beta	protein coding gene	MP:0008943	increased sensitivity to induced cell death
Atf6b	current symbol	MGI:105121	Atf6b	activating transcription factor 6 beta	protein coding gene	MP:0011110	partial preweaning lethality
Tnxb	current symbol	MGI:1932137	Tnxb	tenascin XB	protein coding gene	MP:0008438	abnormal cutaneous collagen fibril morphology
Tnxb	current symbol	MGI:1932137	Tnxb	tenascin XB	protein coding gene	MP:0005275	abnormal skin tensile strength
Tnxb	current symbol	MGI:1932137	Tnxb	tenascin XB	protein coding gene	MP:0002166	altered tumor susceptibility
Tnxb	current symbol	MGI:1932137	Tnxb	tenascin XB	protein coding gene	MP:0009763	increased sensitivity to induced morbidity/mortality
C4b	current symbol	MGI:88228	C4b	complement component 4B (Chido blood group)	protein coding gene	MP:0002551	abnormal blood coagulation
C4b	current symbol	MGI:88228	C4b	complement component 4B (Chido blood group)	protein coding gene	MP:0001800	abnormal humoral immune response
C4b	current symbol	MGI:88228	C4b	complement component 4B (Chido blood group)	protein coding gene	MP:0001790	abnormal immune system physiology
C4b	current symbol	MGI:88228	C4b	complement component 4B (Chido blood group)	protein coding gene	MP:0000477	abnormal intestine morphology
C4b	current symbol	MGI:88228	C4b	complement component 4B (Chido blood group)	protein coding gene	MP:0002359	abnormal spleen germinal center morphology
C4b	current symbol	MGI:88228	C4b	complement component 4B (Chido blood group)	protein coding gene	MP:0000523	cortical renal glomerulopathies
C4b	current symbol	MGI:88228	C4b	complement component 4B (Chido blood group)	protein coding gene	MP:0008482	decreased spleen germinal center number
C4b	current symbol	MGI:88228	C4b	complement component 4B (Chido blood group)	protein coding gene	MP:0008484	decreased spleen germinal center size
C4b	current symbol	MGI:88228	C4b	complement component 4B (Chido blood group)	protein coding gene	MP:0002411	decreased susceptibility to bacterial infection
C4b	current symbol	MGI:88228	C4b	complement component 4B (Chido blood group)	protein coding gene	MP:0003071	decreased vascular permeability
C4b	current symbol	MGI:88228	C4b	complement component 4B (Chido blood group)	protein coding gene	MP:0002743	glomerulonephritis
C4b	current symbol	MGI:88228	C4b	complement component 4B (Chido blood group)	protein coding gene	MP:0005376	homeostasis/metabolism phenotype
C4b	current symbol	MGI:88228	C4b	complement component 4B (Chido blood group)	protein coding gene	MP:0005387	immune system phenotype
C4b	current symbol	MGI:88228	C4b	complement component 4B (Chido blood group)	protein coding gene	MP:0004762	increased anti-double stranded DNA antibody level
C4b	current symbol	MGI:88228	C4b	complement component 4B (Chido blood group)	protein coding gene	MP:0004794	increased anti-nuclear antigen antibody level
C4b	current symbol	MGI:88228	C4b	complement component 4B (Chido blood group)	protein coding gene	MP:0004771	increased anti-single stranded DNA antibody level
C4b	current symbol	MGI:88228	C4b	complement component 4B (Chido blood group)	protein coding gene	MP:0005425	increased macrophage cell number
C4b	current symbol	MGI:88228	C4b	complement component 4B (Chido blood group)	protein coding gene	MP:0000219	increased neutrophil cell number
C4b	current symbol	MGI:88228	C4b	complement component 4B (Chido blood group)	protein coding gene	MP:0009763	increased sensitivity to induced morbidity/mortality
C4b	current symbol	MGI:88228	C4b	complement component 4B (Chido blood group)	protein coding gene	MP:0008481	increased spleen germinal center number
C4b	current symbol	MGI:88228	C4b	complement component 4B (Chido blood group)	protein coding gene	MP:0004952	increased spleen weight
C4b	current symbol	MGI:88228	C4b	complement component 4B (Chido blood group)	protein coding gene	MP:0009788	increased susceptibility to bacterial infection induced morbidity/mortality
C4b	current symbol	MGI:88228	C4b	complement component 4B (Chido blood group)	protein coding gene	MP:0001860	liver inflammation
C4b	rat synonym	MGI:98320	C4a	complement component 4A (Rodgers blood group)	protein coding gene
Cyp21a1	current symbol	MGI:88591	Cyp21a1	cytochrome P450, family 21, subfamily a, polypeptide 1	protein coding gene
Stk19	current symbol	MGI:1860085	Stk19	serine/threonine kinase 19	protein coding gene
Dxo	current symbol	MGI:1890444	Dxo	decapping exoribonuclease	protein coding gene
Skiv2l	current symbol	MGI:1099835	Skiv2l	superkiller viralicidic activity 2-like (S. cerevisiae)	protein coding gene
Nelfe	current symbol	MGI:102744	Nelfe	negative elongation factor complex member E, Rdbp	protein coding gene
Cfb	current symbol	MGI:105975	Cfb	complement factor B	protein coding gene	MP:0002471	abnormal complement pathway
Cfb	current symbol	MGI:105975	Cfb	complement factor B	protein coding gene	MP:0003436	decreased susceptibility to induced arthritis
Cfb	current symbol	MGI:105975	Cfb	complement factor B	protein coding gene	MP:0002472	impaired complement alternative pathway
Cfb	current symbol	MGI:105975	Cfb	complement factor B	protein coding gene	MP:0002473	impaired complement classical pathway
Cfb	current symbol	MGI:105975	Cfb	complement factor B	protein coding gene	MP:0002412	increased susceptibility to bacterial infection
Cfb	current symbol	MGI:105975	Cfb	complement factor B	protein coding gene	MP:0001921	reduced fertility
C2	current symbol	MGI:88226	C2	complement component 2 (within H-2S)	protein coding gene
C2	synonym	MGI:1347005	Psma1	proteasome (prosome, macropain) subunit, alpha type 1	protein coding gene
C2	human synonym	MGI:107795	Hnrnpc	heterogeneous nuclear ribonucleoprotein C	protein coding gene	MP:0011096	complete embryonic lethality between implantation and somite formation
C2	human synonym	MGI:107795	Hnrnpc	heterogeneous nuclear ribonucleoprotein C	protein coding gene	MP:0011091	complete prenatal lethality
C2	human synonym	MGI:107795	Hnrnpc	heterogeneous nuclear ribonucleoprotein C	protein coding gene	MP:0001730	embryonic growth arrest
C2	human synonym	MGI:107795	Hnrnpc	heterogeneous nuclear ribonucleoprotein C	protein coding gene	MP:0001696	failure to gastrulate
Zbtb12	current symbol	MGI:88133	Zbtb12	zinc finger and BTB domain containing 12	protein coding gene
Ehmt2	current symbol	MGI:2148922	Ehmt2	euchromatic histone lysine N-methyltransferase 2	protein coding gene	MP:0001648	abnormal apoptosis
Ehmt2	current symbol	MGI:2148922	Ehmt2	euchromatic histone lysine N-methyltransferase 2	protein coding gene	MP:0005621	abnormal cell physiology
Ehmt2	current symbol	MGI:2148922	Ehmt2	euchromatic histone lysine N-methyltransferase 2	protein coding gene	MP:0005168	abnormal female meiosis
Ehmt2	current symbol	MGI:2148922	Ehmt2	euchromatic histone lysine N-methyltransferase 2	protein coding gene	MP:0002161	abnormal fertility/fecundity
Ehmt2	current symbol	MGI:2148922	Ehmt2	euchromatic histone lysine N-methyltransferase 2	protein coding gene	MP:0001929	abnormal gametogenesis
Ehmt2	current symbol	MGI:2148922	Ehmt2	euchromatic histone lysine N-methyltransferase 2	protein coding gene	MP:0003787	abnormal imprinting
Ehmt2	current symbol	MGI:2148922	Ehmt2	euchromatic histone lysine N-methyltransferase 2	protein coding gene	MP:0003449	abnormal intestinal goblet cell morphology
Ehmt2	current symbol	MGI:2148922	Ehmt2	euchromatic histone lysine N-methyltransferase 2	protein coding gene	MP:0001423	abnormal liquid preference
Ehmt2	current symbol	MGI:2148922	Ehmt2	euchromatic histone lysine N-methyltransferase 2	protein coding gene	MP:0004811	abnormal neuron physiology
Ehmt2	current symbol	MGI:2148922	Ehmt2	euchromatic histone lysine N-methyltransferase 2	protein coding gene	MP:0008261	arrest of male meiosis
Ehmt2	current symbol	MGI:2148922	Ehmt2	euchromatic histone lysine N-methyltransferase 2	protein coding gene	MP:0005159	azoospermia
Ehmt2	current symbol	MGI:2148922	Ehmt2	euchromatic histone lysine N-methyltransferase 2	protein coding gene	MP:0011098	complete embryonic lethality during organogenesis
Ehmt2	current symbol	MGI:2148922	Ehmt2	euchromatic histone lysine N-methyltransferase 2	protein coding gene	MP:0011091	complete prenatal lethality
Ehmt2	current symbol	MGI:2148922	Ehmt2	euchromatic histone lysine N-methyltransferase 2	protein coding gene	MP:0001364	decreased anxiety-related response
Ehmt2	current symbol	MGI:2148922	Ehmt2	euchromatic histone lysine N-methyltransferase 2	protein coding gene	MP:0001698	decreased embryo size
Ehmt2	current symbol	MGI:2148922	Ehmt2	euchromatic histone lysine N-methyltransferase 2	protein coding gene	MP:0001417	decreased exploration in new environment
Ehmt2	current symbol	MGI:2148922	Ehmt2	euchromatic histone lysine N-methyltransferase 2	protein coding gene	MP:0008495	decreased IgG1 level
Ehmt2	current symbol	MGI:2148922	Ehmt2	euchromatic histone lysine N-methyltransferase 2	protein coding gene	MP:0008673	decreased interleukin-13 secretion
Ehmt2	current symbol	MGI:2148922	Ehmt2	euchromatic histone lysine N-methyltransferase 2	protein coding gene	MP:0008700	decreased interleukin-4 secretion
Ehmt2	current symbol	MGI:2148922	Ehmt2	euchromatic histone lysine N-methyltransferase 2	protein coding gene	MP:0008703	decreased interleukin-5 secretion
Ehmt2	current symbol	MGI:2148922	Ehmt2	euchromatic histone lysine N-methyltransferase 2	protein coding gene	MP:0001935	decreased litter size
Ehmt2	current symbol	MGI:2148922	Ehmt2	euchromatic histone lysine N-methyltransferase 2	protein coding gene	MP:0004901	decreased male germ cell number
Ehmt2	current symbol	MGI:2148922	Ehmt2	euchromatic histone lysine N-methyltransferase 2	protein coding gene	MP:0005431	decreased oocyte number
Ehmt2	current symbol	MGI:2148922	Ehmt2	euchromatic histone lysine N-methyltransferase 2	protein coding gene	MP:0001713	decreased trophoblast giant cell number
Ehmt2	current symbol	MGI:2148922	Ehmt2	euchromatic histone lysine N-methyltransferase 2	protein coding gene	MP:0002757	decreased vertical activity
Ehmt2	current symbol	MGI:2148922	Ehmt2	euchromatic histone lysine N-methyltransferase 2	protein coding gene	MP:0001730	embryonic growth arrest
Ehmt2	current symbol	MGI:2148922	Ehmt2	euchromatic histone lysine N-methyltransferase 2	protein coding gene	MP:0009746	enhanced behavioral response to xenobiotic
Ehmt2	current symbol	MGI:2148922	Ehmt2	euchromatic histone lysine N-methyltransferase 2	protein coding gene	MP:0001926	female infertility
Ehmt2	current symbol	MGI:2148922	Ehmt2	euchromatic histone lysine N-methyltransferase 2	protein coding gene	MP:0001402	hypoactivity
Ehmt2	current symbol	MGI:2148922	Ehmt2	euchromatic histone lysine N-methyltransferase 2	protein coding gene	MP:0009747	impaired behavioral response to xenobiotic
Ehmt2	current symbol	MGI:2148922	Ehmt2	euchromatic histone lysine N-methyltransferase 2	protein coding gene	MP:0008500	increased IgG2a level
Ehmt2	current symbol	MGI:2148922	Ehmt2	euchromatic histone lysine N-methyltransferase 2	protein coding gene	MP:0008566	increased interferon-gamma secretion
Ehmt2	current symbol	MGI:2148922	Ehmt2	euchromatic histone lysine N-methyltransferase 2	protein coding gene	MP:0008681	increased interleukin-17 secretion
Ehmt2	current symbol	MGI:2148922	Ehmt2	euchromatic histone lysine N-methyltransferase 2	protein coding gene	MP:0005027	increased susceptibility to parasitic infection
Ehmt2	current symbol	MGI:2148922	Ehmt2	euchromatic histone lysine N-methyltransferase 2	protein coding gene	MP:0008911	induced hyperactivity
Ehmt2	current symbol	MGI:2148922	Ehmt2	euchromatic histone lysine N-methyltransferase 2	protein coding gene	MP:0001925	male infertility
Ehmt2	current symbol	MGI:2148922	Ehmt2	euchromatic histone lysine N-methyltransferase 2	protein coding gene	MP:0003631	nervous system phenotype
Ehmt2	current symbol	MGI:2148922	Ehmt2	euchromatic histone lysine N-methyltransferase 2	protein coding gene	MP:0001261	obese
Ehmt2	current symbol	MGI:2148922	Ehmt2	euchromatic histone lysine N-methyltransferase 2	protein coding gene	MP:0000929	open neural tube
Ehmt2	current symbol	MGI:2148922	Ehmt2	euchromatic histone lysine N-methyltransferase 2	protein coding gene	MP:0004259	small placenta
Ehmt2	current symbol	MGI:2148922	Ehmt2	euchromatic histone lysine N-methyltransferase 2	protein coding gene	MP:0001147	small testis
Slc44a4	current symbol	MGI:1917379	Slc44a4	solute carrier family 44, member 4	protein coding gene
Neu1	human synonym	MGI:2449923	Egfl7	EGF-like domain 7	protein coding gene	MP:0001614	abnormal blood vessel morphology
Neu1	human synonym	MGI:2449923	Egfl7	EGF-like domain 7	protein coding gene	MP:0002792	abnormal retinal vasculature morphology
Neu1	human synonym	MGI:2449923	Egfl7	EGF-like domain 7	protein coding gene	MP:0000259	abnormal vascular development
Neu1	human synonym	MGI:2449923	Egfl7	EGF-like domain 7	protein coding gene	MP:0004086	absent heartbeat
Neu1	human synonym	MGI:2449923	Egfl7	EGF-like domain 7	protein coding gene	MP:0005602	decreased angiogenesis
Neu1	human synonym	MGI:2449923	Egfl7	EGF-like domain 7	protein coding gene	MP:0001785	edema
Neu1	human synonym	MGI:2449923	Egfl7	EGF-like domain 7	protein coding gene	MP:0005039	hypoxia
Neu1	human synonym	MGI:2449923	Egfl7	EGF-like domain 7	protein coding gene	MP:0002169	no abnormal phenotype detected
Neu1	human synonym	MGI:2449923	Egfl7	EGF-like domain 7	protein coding gene	MP:0011109	partial lethality throughout fetal growth and development
Neu1	synonym	MGI:1334263	Neurl1a	neuralized E3 ubiquitin protein ligase 1A	protein coding gene	MP:0003312	abnormal locomotor coordination
Neu1	synonym	MGI:1334263	Neurl1a	neuralized E3 ubiquitin protein ligase 1A	protein coding gene	MP:0006270	abnormal mammary gland growth during lactation
Neu1	synonym	MGI:1334263	Neurl1a	neuralized E3 ubiquitin protein ligase 1A	protein coding gene	MP:0006269	abnormal mammary gland growth during pregnancy
Neu1	synonym	MGI:1334263	Neurl1a	neuralized E3 ubiquitin protein ligase 1A	protein coding gene	MP:0004047	abnormal milk composition
Neu1	synonym	MGI:1334263	Neurl1a	neuralized E3 ubiquitin protein ligase 1A	protein coding gene	MP:0001382	abnormal nursing
Neu1	synonym	MGI:1334263	Neurl1a	neuralized E3 ubiquitin protein ligase 1A	protein coding gene	MP:0001460	abnormal olfactory -discrimination memory
Neu1	synonym	MGI:1334263	Neurl1a	neuralized E3 ubiquitin protein ligase 1A	protein coding gene	MP:0006380	abnormal spermatid morphology
Neu1	synonym	MGI:1334263	Neurl1a	neuralized E3 ubiquitin protein ligase 1A	protein coding gene	MP:0009838	abnormal sperm axoneme morphology
Neu1	synonym	MGI:1334263	Neurl1a	neuralized E3 ubiquitin protein ligase 1A	protein coding gene	MP:0009830	abnormal sperm connecting piece morphology
Neu1	synonym	MGI:1334263	Neurl1a	neuralized E3 ubiquitin protein ligase 1A	protein coding gene	MP:0009836	abnormal sperm principal piece morphology
Neu1	synonym	MGI:1334263	Neurl1a	neuralized E3 ubiquitin protein ligase 1A	protein coding gene	MP:0009546	absent gastric milk in neonates
Neu1	synonym	MGI:1334263	Neurl1a	neuralized E3 ubiquitin protein ligase 1A	protein coding gene	MP:0009234	absent sperm head
Neu1	synonym	MGI:1334263	Neurl1a	neuralized E3 ubiquitin protein ligase 1A	protein coding gene	MP:0002675	asthenozoospermia
Neu1	synonym	MGI:1334263	Neurl1a	neuralized E3 ubiquitin protein ligase 1A	protein coding gene	MP:0005386	behavior/neurological phenotype
Neu1	synonym	MGI:1334263	Neurl1a	neuralized E3 ubiquitin protein ligase 1A	protein coding gene	MP:0005380	embryogenesis phenotype
Neu1	synonym	MGI:1334263	Neurl1a	neuralized E3 ubiquitin protein ligase 1A	protein coding gene	MP:0005376	homeostasis/metabolism phenotype
Neu1	synonym	MGI:1334263	Neurl1a	neuralized E3 ubiquitin protein ligase 1A	protein coding gene	MP:0013716	hypolactation
Neu1	synonym	MGI:1334263	Neurl1a	neuralized E3 ubiquitin protein ligase 1A	protein coding gene	MP:0001925	male infertility
Neu1	synonym	MGI:1334263	Neurl1a	neuralized E3 ubiquitin protein ligase 1A	protein coding gene	MP:0009839	multiflagellated sperm
Neu1	synonym	MGI:1334263	Neurl1a	neuralized E3 ubiquitin protein ligase 1A	protein coding gene	MP:0003631	nervous system phenotype
Neu1	synonym	MGI:1334263	Neurl1a	neuralized E3 ubiquitin protein ligase 1A	protein coding gene	MP:0005389	reproductive system phenotype
Neu1	synonym	MGI:1334263	Neurl1a	neuralized E3 ubiquitin protein ligase 1A	protein coding gene	MP:0005578	teratozoospermia
Neu1	synonym	MGI:1334263	Neurl1a	neuralized E3 ubiquitin protein ligase 1A	protein coding gene	MP:0002006	tumorigenesis
Neu1	current symbol	MGI:97305	Neu1	neuraminidase 1	protein coding gene	MP:0000820	abnormal choroid plexus morphology
Neu1	current symbol	MGI:97305	Neu1	neuraminidase 1	protein coding gene	MP:0005584	abnormal enzyme/coenzyme activity
Neu1	current symbol	MGI:97305	Neu1	neuraminidase 1	protein coding gene	MP:0001406	abnormal gait
Neu1	current symbol	MGI:97305	Neu1	neuraminidase 1	protein coding gene	MP:0008114	abnormal Kupffer cell morphology
Neu1	current symbol	MGI:97305	Neu1	neuraminidase 1	protein coding gene	MP:0005058	abnormal lysosome morphology
Neu1	current symbol	MGI:97305	Neu1	neuraminidase 1	protein coding gene	MP:0000136	abnormal microglial cell morphology
Neu1	current symbol	MGI:97305	Neu1	neuraminidase 1	protein coding gene	MP:0002882	abnormal neuron morphology
Neu1	current symbol	MGI:97305	Neu1	neuraminidase 1	protein coding gene	MP:0004756	abnormal proximal convoluted tubule morphology
Neu1	current symbol	MGI:97305	Neu1	neuraminidase 1	protein coding gene	MP:0009643	abnormal urine homeostasis
Neu1	current symbol	MGI:97305	Neu1	neuraminidase 1	protein coding gene	MP:0005060	accumulation of giant lysosomes in kidney/renal tubule cells
Neu1	current symbol	MGI:97305	Neu1	neuraminidase 1	protein coding gene	MP:0001262	decreased body weight
Neu1	current symbol	MGI:97305	Neu1	neuraminidase 1	protein coding gene	MP:0005567	decreased circulating total protein level
Neu1	current symbol	MGI:97305	Neu1	neuraminidase 1	protein coding gene	MP:0000539	distended urinary bladder
Neu1	current symbol	MGI:97305	Neu1	neuraminidase 1	protein coding gene	MP:0001785	edema
Neu1	current symbol	MGI:97305	Neu1	neuraminidase 1	protein coding gene	MP:0000691	enlarged spleen
Neu1	current symbol	MGI:97305	Neu1	neuraminidase 1	protein coding gene	MP:0000240	extramedullary hematopoiesis
Neu1	current symbol	MGI:97305	Neu1	neuraminidase 1	protein coding gene	MP:0003201	extremity edema
Neu1	current symbol	MGI:97305	Neu1	neuraminidase 1	protein coding gene	MP:0006167	eyelid edema
Neu1	current symbol	MGI:97305	Neu1	neuraminidase 1	protein coding gene	MP:0000519	hydronephrosis
Neu1	current symbol	MGI:97305	Neu1	neuraminidase 1	protein coding gene	MP:0001242	hyperkeratosis
Neu1	current symbol	MGI:97305	Neu1	neuraminidase 1	protein coding gene	MP:0003622	ischuria
Neu1	current symbol	MGI:97305	Neu1	neuraminidase 1	protein coding gene	MP:0000160	kyphosis
Neu1	current symbol	MGI:97305	Neu1	neuraminidase 1	protein coding gene	MP:0000162	lordosis
Neu1	current symbol	MGI:97305	Neu1	neuraminidase 1	protein coding gene	MP:0000243	myoclonus
Neu1	current symbol	MGI:97305	Neu1	neuraminidase 1	protein coding gene	MP:0002083	premature death
Neu1	current symbol	MGI:97305	Neu1	neuraminidase 1	protein coding gene	MP:0001954	respiratory distress
Neu1	current symbol	MGI:97305	Neu1	neuraminidase 1	protein coding gene	MP:0001786	skin edema
Neu1	current symbol	MGI:97305	Neu1	neuraminidase 1	protein coding gene	MP:0000693	spleen hyperplasia
Neu1	current symbol	MGI:97305	Neu1	neuraminidase 1	protein coding gene	MP:0000745	tremors
Hspa1b	rat synonym	MGI:96244	Hspa1a	heat shock protein 1A	protein coding gene	MP:0005621	abnormal cell physiology
Hspa1b	rat synonym	MGI:96244	Hspa1a	heat shock protein 1A	protein coding gene	MP:0008943	increased sensitivity to induced cell death
Hspa1b	current symbol	MGI:99517	Hspa1b	heat shock protein 1B	protein coding gene	MP:0005621	abnormal cell physiology
Hspa1b	current symbol	MGI:99517	Hspa1b	heat shock protein 1B	protein coding gene	MP:0003957	abnormal nitric oxide homeostasis
Hspa1b	current symbol	MGI:99517	Hspa1b	heat shock protein 1B	protein coding gene	MP:0003638	abnormal response/metabolism to endogenous compounds
Hspa1b	current symbol	MGI:99517	Hspa1b	heat shock protein 1B	protein coding gene	MP:0005534	decreased body temperature
Hspa1b	current symbol	MGI:99517	Hspa1b	heat shock protein 1B	protein coding gene	MP:0008412	increased cellular sensitivity to oxidative stress
Hspa1b	current symbol	MGI:99517	Hspa1b	heat shock protein 1B	protein coding gene	MP:0006060	increased cerebral infarction size
Hspa1b	current symbol	MGI:99517	Hspa1b	heat shock protein 1B	protein coding gene	MP:0008705	increased interleukin-6 secretion
Hspa1b	current symbol	MGI:99517	Hspa1b	heat shock protein 1B	protein coding gene	MP:0011368	increased kidney apoptosis
Hspa1b	current symbol	MGI:99517	Hspa1b	heat shock protein 1B	protein coding gene	MP:0008943	increased sensitivity to induced cell death
Hspa1b	current symbol	MGI:99517	Hspa1b	heat shock protein 1B	protein coding gene	MP:0009763	increased sensitivity to induced morbidity/mortality
Hspa1b	current symbol	MGI:99517	Hspa1b	heat shock protein 1B	protein coding gene	MP:0003076	increased susceptibility to ischemic brain injury
Hspa1a	current symbol	MGI:96244	Hspa1a	heat shock protein 1A	protein coding gene	MP:0005621	abnormal cell physiology
Hspa1a	current symbol	MGI:96244	Hspa1a	heat shock protein 1A	protein coding gene	MP:0008943	increased sensitivity to induced cell death
Hspa1l	current symbol	MGI:96231	Hspa1l	heat shock protein 1-like	protein coding gene
Hspa1l	western clawed frog symbol	MGI:96244	Hspa1a	heat shock protein 1A	protein coding gene	MP:0005621	abnormal cell physiology
Hspa1l	western clawed frog symbol	MGI:96244	Hspa1a	heat shock protein 1A	protein coding gene	MP:0008943	increased sensitivity to induced cell death
Lsm2	current symbol	MGI:90676	Lsm2	LSM2 homolog, U6 small nuclear RNA associated (S. cerevisiae)	protein coding gene
Vars	current symbol	MGI:90675	Vars	valyl-tRNA synthetase	protein coding gene
Vwa7	current symbol	MGI:1306798	Vwa7	von Willebrand factor A domain containing 7	protein coding gene
Sapcd1	current symbol	MGI:2388100	Sapcd1	suppressor APC domain containing 1	protein coding gene
Sapcd1	western clawed frog symbol	MGI:1919330	Sapcd2	suppressor APC domain containing 2	protein coding gene	MP:0003631	nervous system phenotype
Sapcd1	western clawed frog symbol	MGI:1919330	Sapcd2	suppressor APC domain containing 2	protein coding gene	MP:0002169	no abnormal phenotype detected
Msh5	current symbol	MGI:1329021	Msh5	mutS homolog 5 (E. coli)	protein coding gene	MP:0005168	abnormal female meiosis
Msh5	current symbol	MGI:1329021	Msh5	mutS homolog 5 (E. coli)	protein coding gene	MP:0008280	abnormal male germ cell apoptosis
Msh5	current symbol	MGI:1329021	Msh5	mutS homolog 5 (E. coli)	protein coding gene	MP:0005169	abnormal male meiosis
Msh5	current symbol	MGI:1329021	Msh5	mutS homolog 5 (E. coli)	protein coding gene	MP:0013605	abnormal ovarian bursa morphology
Msh5	current symbol	MGI:1329021	Msh5	mutS homolog 5 (E. coli)	protein coding gene	MP:0004805	absent oocytes
Msh5	current symbol	MGI:1329021	Msh5	mutS homolog 5 (E. coli)	protein coding gene	MP:0002777	absent ovarian follicles
Msh5	current symbol	MGI:1329021	Msh5	mutS homolog 5 (E. coli)	protein coding gene	MP:0008261	arrest of male meiosis
Msh5	current symbol	MGI:1329021	Msh5	mutS homolog 5 (E. coli)	protein coding gene	MP:0005159	azoospermia
Msh5	current symbol	MGI:1329021	Msh5	mutS homolog 5 (E. coli)	protein coding gene	MP:0005431	decreased oocyte number
Msh5	current symbol	MGI:1329021	Msh5	mutS homolog 5 (E. coli)	protein coding gene	MP:0004852	decreased testis weight
Msh5	current symbol	MGI:1329021	Msh5	mutS homolog 5 (E. coli)	protein coding gene	MP:0001926	female infertility
Msh5	current symbol	MGI:1329021	Msh5	mutS homolog 5 (E. coli)	protein coding gene	MP:0001925	male infertility
Msh5	current symbol	MGI:1329021	Msh5	mutS homolog 5 (E. coli)	protein coding gene	MP:0002016	ovary cysts
Msh5	current symbol	MGI:1329021	Msh5	mutS homolog 5 (E. coli)	protein coding gene	MP:0013236	ovary degeneration
Msh5	current symbol	MGI:1329021	Msh5	mutS homolog 5 (E. coli)	protein coding gene	MP:0001127	small ovary
Msh5	current symbol	MGI:1329021	Msh5	mutS homolog 5 (E. coli)	protein coding gene	MP:0001147	small testis
Msh5	synonym	MGI:96231	Hspa1l	heat shock protein 1-like	protein coding gene
Clic1	current symbol	MGI:2148924	Clic1	chloride intracellular channel 1	protein coding gene	MP:0006298	abnormal platelet activation
Clic1	current symbol	MGI:2148924	Clic1	chloride intracellular channel 1	protein coding gene	MP:0009549	decreased platelet aggregation
Clic1	current symbol	MGI:2148924	Clic1	chloride intracellular channel 1	protein coding gene	MP:0005606	increased bleeding time
Clic1	current symbol	MGI:2148924	Clic1	chloride intracellular channel 1	protein coding gene	MP:0005505	thrombocytosis
Ddah2	current symbol	MGI:1859016	Ddah2	dimethylarginine dimethylaminohydrolase 2	protein coding gene	MP:0010768	mortality/aging
G6b	current symbol	MGI:2146995	G6b	immunoreceptor tyrosine-based inhibitory motif (ITIM) containing platelet receptor	protein coding gene	MP:0002397	abnormal bone marrow morphology
G6b	current symbol	MGI:2146995	G6b	immunoreceptor tyrosine-based inhibitory motif (ITIM) containing platelet receptor	protein coding gene	MP:0000229	abnormal megakaryocyte differentiation
G6b	current symbol	MGI:2146995	G6b	immunoreceptor tyrosine-based inhibitory motif (ITIM) containing platelet receptor	protein coding gene	MP:0005464	abnormal platelet physiology
G6b	current symbol	MGI:2146995	G6b	immunoreceptor tyrosine-based inhibitory motif (ITIM) containing platelet receptor	protein coding gene	MP:0002356	abnormal spleen red pulp morphology
G6b	current symbol	MGI:2146995	G6b	immunoreceptor tyrosine-based inhibitory motif (ITIM) containing platelet receptor	protein coding gene	MP:0009549	decreased platelet aggregation
G6b	current symbol	MGI:2146995	G6b	immunoreceptor tyrosine-based inhibitory motif (ITIM) containing platelet receptor	protein coding gene	MP:0009448	decreased platelet ATP level
G6b	current symbol	MGI:2146995	G6b	immunoreceptor tyrosine-based inhibitory motif (ITIM) containing platelet receptor	protein coding gene	MP:0000691	enlarged spleen
G6b	current symbol	MGI:2146995	G6b	immunoreceptor tyrosine-based inhibitory motif (ITIM) containing platelet receptor	protein coding gene	MP:0000240	extramedullary hematopoiesis
G6b	current symbol	MGI:2146995	G6b	immunoreceptor tyrosine-based inhibitory motif (ITIM) containing platelet receptor	protein coding gene	MP:0005606	increased bleeding time
G6b	current symbol	MGI:2146995	G6b	immunoreceptor tyrosine-based inhibitory motif (ITIM) containing platelet receptor	protein coding gene	MP:0002599	increased mean platelet volume
G6b	current symbol	MGI:2146995	G6b	immunoreceptor tyrosine-based inhibitory motif (ITIM) containing platelet receptor	protein coding gene	MP:0008254	increased megakaryocyte cell number
G6b	current symbol	MGI:2146995	G6b	immunoreceptor tyrosine-based inhibitory motif (ITIM) containing platelet receptor	protein coding gene	MP:0011747	myelofibrosis
G6b	current symbol	MGI:2146995	G6b	immunoreceptor tyrosine-based inhibitory motif (ITIM) containing platelet receptor	protein coding gene	MP:0011746	spleen fibrosis
G6b	current symbol	MGI:2146995	G6b	immunoreceptor tyrosine-based inhibitory motif (ITIM) containing platelet receptor	protein coding gene	MP:0003179	thrombocytopenia
G6b	old symbol	MGI:2148929	G6bos	G6b opposite strand	lncRNA gene
Ly6g6c	current symbol	MGI:2148930	Ly6g6c	lymphocyte antigen 6 complex, locus G6C	protein coding gene
Ly6g6d	human synonym	MGI:3616082	Ly6g6f	lymphocyte antigen 6 complex, locus G6F	protein coding gene
Ly6g6d	current symbol	MGI:2148931	Ly6g6d	lymphocyte antigen 6 complex, locus G6D	protein coding gene
Ly6g6e	current symbol	MGI:1917524	Ly6g6e	lymphocyte antigen 6 complex, locus G6E	protein coding gene
Ly6g6f	current symbol	MGI:3616082	Ly6g6f	lymphocyte antigen 6 complex, locus G6F	protein coding gene
Abhd16a	current symbol	MGI:99476	Abhd16a	abhydrolase domain containing 16A	protein coding gene
Ly6g5c	current symbol	MGI:2148974	Ly6g5c	lymphocyte antigen 6 complex, locus G5C	protein coding gene
Ly6g5b	current symbol	MGI:2385809	Ly6g5b	lymphocyte antigen 6 complex, locus G5B	protein coding gene
Csnk2b	current symbol	MGI:88548	Csnk2b	casein kinase 2, beta polypeptide	protein coding gene	MP:0004835	abnormal miniature endplate potential
Csnk2b	current symbol	MGI:88548	Csnk2b	casein kinase 2, beta polypeptide	protein coding gene	MP:0001053	abnormal neuromuscular synapse morphology
Csnk2b	current symbol	MGI:88548	Csnk2b	casein kinase 2, beta polypeptide	protein coding gene	MP:0005033	abnormal trophoblast giant cells
Csnk2b	current symbol	MGI:88548	Csnk2b	casein kinase 2, beta polypeptide	protein coding gene	MP:0004964	absent inner cell mass
Csnk2b	current symbol	MGI:88548	Csnk2b	casein kinase 2, beta polypeptide	protein coding gene	MP:0011096	complete embryonic lethality between implantation and somite formation
Csnk2b	current symbol	MGI:88548	Csnk2b	casein kinase 2, beta polypeptide	protein coding gene	MP:0001262	decreased body weight
Csnk2b	current symbol	MGI:88548	Csnk2b	casein kinase 2, beta polypeptide	protein coding gene	MP:0001698	decreased embryo size
Csnk2b	current symbol	MGI:88548	Csnk2b	casein kinase 2, beta polypeptide	protein coding gene	MP:0010053	decreased grip strength
Csnk2b	current symbol	MGI:88548	Csnk2b	casein kinase 2, beta polypeptide	protein coding gene	MP:0001730	embryonic growth arrest
Csnk2b	current symbol	MGI:88548	Csnk2b	casein kinase 2, beta polypeptide	protein coding gene	MP:0003984	embryonic growth retardation
Gpank1	current symbol	MGI:2148975	Gpank1	G patch domain and ankyrin repeats 1	protein coding gene
D17H6S53E	current symbol	MGI:90673	D17H6S53E	DNA segment, Chr 17, human D6S53E	protein coding gene
Apom	current symbol	MGI:1930124	Apom	apolipoprotein M	protein coding gene	MP:0003983	decreased cholesterol level
Apom	current symbol	MGI:1930124	Apom	apolipoprotein M	protein coding gene	MP:0000186	decreased circulating HDL cholesterol level
Apom	current symbol	MGI:1930124	Apom	apolipoprotein M	protein coding gene	MP:0002644	decreased circulating triglyceride level
Bag6	current symbol	MGI:1919439	Bag6	BCL2-associated athanogene 6	protein coding gene	MP:0000913	abnormal brain development
Bag6	current symbol	MGI:1919439	Bag6	BCL2-associated athanogene 6	protein coding gene	MP:0000527	abnormal kidney development
Bag6	current symbol	MGI:1919439	Bag6	BCL2-associated athanogene 6	protein coding gene	MP:0002135	abnormal kidney morphology
Bag6	current symbol	MGI:1919439	Bag6	BCL2-associated athanogene 6	protein coding gene	MP:0000897	abnormal midbrain morphology
Bag6	current symbol	MGI:1919439	Bag6	BCL2-associated athanogene 6	protein coding gene	MP:0000787	abnormal telencephalon morphology
Bag6	current symbol	MGI:1919439	Bag6	BCL2-associated athanogene 6	protein coding gene	MP:0010982	abnormal ureteric bud elongation
Bag6	current symbol	MGI:1919439	Bag6	BCL2-associated athanogene 6	protein coding gene	MP:0006032	abnormal ureteric bud morphology
Bag6	current symbol	MGI:1919439	Bag6	BCL2-associated athanogene 6	protein coding gene	MP:0011087	complete neonatal lethality
Bag6	current symbol	MGI:1919439	Bag6	BCL2-associated athanogene 6	protein coding gene	MP:0004505	decreased renal glomerulus number
Bag6	current symbol	MGI:1919439	Bag6	BCL2-associated athanogene 6	protein coding gene	MP:0008236	decreased susceptibility to neuronal excitotoxicity
Bag6	current symbol	MGI:1919439	Bag6	BCL2-associated athanogene 6	protein coding gene	MP:0002705	dilated renal tubules
Bag6	current symbol	MGI:1919439	Bag6	BCL2-associated athanogene 6	protein coding gene	MP:0001785	edema
Bag6	current symbol	MGI:1919439	Bag6	BCL2-associated athanogene 6	protein coding gene	MP:0000914	exencephaly
Bag6	current symbol	MGI:1919439	Bag6	BCL2-associated athanogene 6	protein coding gene	MP:0011032	impaired branching involved in terminal bronchiole morphogenesis
Bag6	current symbol	MGI:1919439	Bag6	BCL2-associated athanogene 6	protein coding gene	MP:0004936	impaired branching involved in ureteric bud morphogenesis
Bag6	current symbol	MGI:1919439	Bag6	BCL2-associated athanogene 6	protein coding gene	MP:0006027	impaired lung alveolus development
Bag6	current symbol	MGI:1919439	Bag6	BCL2-associated athanogene 6	protein coding gene	MP:0011368	increased kidney apoptosis
Bag6	current symbol	MGI:1919439	Bag6	BCL2-associated athanogene 6	protein coding gene	MP:0011440	increased kidney cell proliferation
Bag6	current symbol	MGI:1919439	Bag6	BCL2-associated athanogene 6	protein coding gene	MP:0011109	partial lethality throughout fetal growth and development
Bag6	current symbol	MGI:1919439	Bag6	BCL2-associated athanogene 6	protein coding gene	MP:0001178	pulmonary hypoplasia
Bag6	current symbol	MGI:1919439	Bag6	BCL2-associated athanogene 6	protein coding gene	MP:0011294	renal glomerulus hypertrophy
Bag6	current symbol	MGI:1919439	Bag6	BCL2-associated athanogene 6	protein coding gene	MP:0003446	renal hypoplasia
Bag6	current symbol	MGI:1919439	Bag6	BCL2-associated athanogene 6	protein coding gene	MP:0001953	respiratory failure
Bag6	current symbol	MGI:1919439	Bag6	BCL2-associated athanogene 6	protein coding gene	MP:0003604	single kidney
Bag6	current symbol	MGI:1919439	Bag6	BCL2-associated athanogene 6	protein coding gene	MP:0010979	small ureteric bud
Prrc2a	current symbol	MGI:1915467	Prrc2a	proline-rich coiled-coil 2A	protein coding gene
Aif1	current symbol	MGI:1343098	Aif1	allograft inflammatory factor 1	protein coding gene	MP:0004953	decreased spleen weight
Aif1	current symbol	MGI:1343098	Aif1	allograft inflammatory factor 1	protein coding gene	MP:0003436	decreased susceptibility to induced arthritis
Aif1	current symbol	MGI:1343098	Aif1	allograft inflammatory factor 1	protein coding gene	MP:0003179	thrombocytopenia
Lst1	current symbol	MGI:1096324	Lst1	leukocyte specific transcript 1	protein coding gene
Lst1	human synonym	MGI:1340031	Nfkbil1	nuclear factor of kappa light polypeptide gene enhancer in B cells inhibitor like 1	protein coding gene	MP:0005419	decreased circulating serum albumin level
Lst1	human synonym	MGI:1340031	Nfkbil1	nuclear factor of kappa light polypeptide gene enhancer in B cells inhibitor like 1	protein coding gene	MP:0003345	decreased rib number
Lst1	human synonym	MGI:1340031	Nfkbil1	nuclear factor of kappa light polypeptide gene enhancer in B cells inhibitor like 1	protein coding gene	MP:0010052	increased grip strength
Lst1	human synonym	MGI:1340031	Nfkbil1	nuclear factor of kappa light polypeptide gene enhancer in B cells inhibitor like 1	protein coding gene	MP:0000480	increased rib number
Ltb	current symbol	MGI:104796	Ltb	lymphotoxin B	protein coding gene	MP:0002420	abnormal adaptive immunity
Ltb	current symbol	MGI:104796	Ltb	lymphotoxin B	protein coding gene	MP:0002351	abnormal cervical lymph node morphology
Ltb	current symbol	MGI:104796	Ltb	lymphotoxin B	protein coding gene	MP:0004816	abnormal class switch recombination
Ltb	current symbol	MGI:104796	Ltb	lymphotoxin B	protein coding gene	MP:0000495	abnormal colon morphology
Ltb	current symbol	MGI:104796	Ltb	lymphotoxin B	protein coding gene	MP:0001800	abnormal humoral immune response
Ltb	current symbol	MGI:104796	Ltb	lymphotoxin B	protein coding gene	MP:0000598	abnormal liver morphology
Ltb	current symbol	MGI:104796	Ltb	lymphotoxin B	protein coding gene	MP:0001175	abnormal lung morphology
Ltb	current symbol	MGI:104796	Ltb	lymphotoxin B	protein coding gene	MP:0005232	abnormal mesenteric lymph node morphology
Ltb	current symbol	MGI:104796	Ltb	lymphotoxin B	protein coding gene	MP:0008470	abnormal spleen B cell follicle morphology
Ltb	current symbol	MGI:104796	Ltb	lymphotoxin B	protein coding gene	MP:0008473	abnormal spleen follicular dendritic cell network
Ltb	current symbol	MGI:104796	Ltb	lymphotoxin B	protein coding gene	MP:0002359	abnormal spleen germinal center morphology
Ltb	current symbol	MGI:104796	Ltb	lymphotoxin B	protein coding gene	MP:0002362	abnormal spleen marginal zone morphology
Ltb	current symbol	MGI:104796	Ltb	lymphotoxin B	protein coding gene	MP:0000689	abnormal spleen morphology
Ltb	current symbol	MGI:104796	Ltb	lymphotoxin B	protein coding gene	MP:0002356	abnormal spleen red pulp morphology
Ltb	current symbol	MGI:104796	Ltb	lymphotoxin B	protein coding gene	MP:0002357	abnormal spleen white pulp morphology
Ltb	current symbol	MGI:104796	Ltb	lymphotoxin B	protein coding gene	MP:0009630	absent axillary lymph nodes
Ltb	current symbol	MGI:104796	Ltb	lymphotoxin B	protein coding gene	MP:0009628	absent brachial lymph nodes
Ltb	current symbol	MGI:104796	Ltb	lymphotoxin B	protein coding gene	MP:0009633	absent cervical lymph nodes
Ltb	current symbol	MGI:104796	Ltb	lymphotoxin B	protein coding gene	MP:0008201	absent follicular dendritic cells
Ltb	current symbol	MGI:104796	Ltb	lymphotoxin B	protein coding gene	MP:0008179	absent germinal center B cells
Ltb	current symbol	MGI:104796	Ltb	lymphotoxin B	protein coding gene	MP:0009622	absent inguinal lymph nodes
Ltb	current symbol	MGI:104796	Ltb	lymphotoxin B	protein coding gene	MP:0008024	absent lymph nodes
Ltb	current symbol	MGI:104796	Ltb	lymphotoxin B	protein coding gene	MP:0008465	absent mesenteric lymph nodes
Ltb	current symbol	MGI:104796	Ltb	lymphotoxin B	protein coding gene	MP:0008464	absent peripheral lymph nodes
Ltb	current symbol	MGI:104796	Ltb	lymphotoxin B	protein coding gene	MP:0002831	absent Peyer's patches
Ltb	current symbol	MGI:104796	Ltb	lymphotoxin B	protein coding gene	MP:0009634	absent popliteal lymph nodes
Ltb	current symbol	MGI:104796	Ltb	lymphotoxin B	protein coding gene	MP:0008474	absent spleen germinal center
Ltb	current symbol	MGI:104796	Ltb	lymphotoxin B	protein coding gene	MP:0008234	absent spleen marginal zone
Ltb	current symbol	MGI:104796	Ltb	lymphotoxin B	protein coding gene	MP:0002816	colitis
Ltb	current symbol	MGI:104796	Ltb	lymphotoxin B	protein coding gene	MP:0001807	decreased IgA level
Ltb	current symbol	MGI:104796	Ltb	lymphotoxin B	protein coding gene	MP:0008495	decreased IgG1 level
Ltb	current symbol	MGI:104796	Ltb	lymphotoxin B	protein coding gene	MP:0008496	decreased IgG2a level
Ltb	current symbol	MGI:104796	Ltb	lymphotoxin B	protein coding gene	MP:0001805	decreased IgG level
Ltb	current symbol	MGI:104796	Ltb	lymphotoxin B	protein coding gene	MP:0008182	decreased marginal zone B cell number
Ltb	current symbol	MGI:104796	Ltb	lymphotoxin B	protein coding gene	MP:0008482	decreased spleen germinal center number
Ltb	current symbol	MGI:104796	Ltb	lymphotoxin B	protein coding gene	MP:0008484	decreased spleen germinal center size
Ltb	current symbol	MGI:104796	Ltb	lymphotoxin B	protein coding gene	MP:0008479	decreased spleen white pulp amount
Ltb	current symbol	MGI:104796	Ltb	lymphotoxin B	protein coding gene	MP:0002494	increased IgM level
Ltb	current symbol	MGI:104796	Ltb	lymphotoxin B	protein coding gene	MP:0000218	increased leukocyte cell number
Ltb	current symbol	MGI:104796	Ltb	lymphotoxin B	protein coding gene	MP:0005013	increased lymphocyte cell number
Ltb	current symbol	MGI:104796	Ltb	lymphotoxin B	protein coding gene	MP:0009763	increased sensitivity to induced morbidity/mortality
Ltb	current symbol	MGI:104796	Ltb	lymphotoxin B	protein coding gene	MP:0009766	increased sensitivity to xenobiotic induced morbidity/mortality
Ltb	current symbol	MGI:104796	Ltb	lymphotoxin B	protein coding gene	MP:0002412	increased susceptibility to bacterial infection
Ltb	current symbol	MGI:104796	Ltb	lymphotoxin B	protein coding gene	MP:0009788	increased susceptibility to bacterial infection induced morbidity/mortality
Ltb	current symbol	MGI:104796	Ltb	lymphotoxin B	protein coding gene	MP:0005027	increased susceptibility to parasitic infection
Ltb	current symbol	MGI:104796	Ltb	lymphotoxin B	protein coding gene	MP:0008475	intermingled spleen red and white pulp
Ltb	current symbol	MGI:104796	Ltb	lymphotoxin B	protein coding gene	MP:0008135	small Peyer's patches
Ltb	current symbol	MGI:104796	Ltb	lymphotoxin B	protein coding gene	MP:0000693	spleen hyperplasia
Ltb	current symbol	MGI:104796	Ltb	lymphotoxin B	protein coding gene	MP:0001263	weight loss
Tnf	current symbol	MGI:104798	Tnf	tumor necrosis factor	protein coding gene	MP:0008399	abnormal alpha-beta intraepithelial T cell morphology
Tnf	current symbol	MGI:104798	Tnf	tumor necrosis factor	protein coding gene	MP:0004189	abnormal alveolar process morphology
Tnf	current symbol	MGI:104798	Tnf	tumor necrosis factor	protein coding gene	MP:0002182	abnormal astrocyte morphology
Tnf	current symbol	MGI:104798	Tnf	tumor necrosis factor	protein coding gene	MP:0006141	abnormal atrioventricular node conduction
Tnf	current symbol	MGI:104798	Tnf	tumor necrosis factor	protein coding gene	MP:0004939	abnormal B cell morphology
Tnf	current symbol	MGI:104798	Tnf	tumor necrosis factor	protein coding gene	MP:0005167	abnormal blood-brain barrier function
Tnf	current symbol	MGI:104798	Tnf	tumor necrosis factor	protein coding gene	MP:0002551	abnormal blood coagulation
Tnf	current symbol	MGI:104798	Tnf	tumor necrosis factor	protein coding gene	MP:0002393	abnormal bronchus-associated lymphoid tissue morphology
Tnf	current symbol	MGI:104798	Tnf	tumor necrosis factor	protein coding gene	MP:0002127	abnormal cardiovascular system morphology
Tnf	current symbol	MGI:104798	Tnf	tumor necrosis factor	protein coding gene	MP:0001544	abnormal cardiovascular system physiology
Tnf	current symbol	MGI:104798	Tnf	tumor necrosis factor	protein coding gene	MP:0002432	abnormal CD4-positive, alpha beta T cell morphology
Tnf	current symbol	MGI:104798	Tnf	tumor necrosis factor	protein coding gene	MP:0005463	abnormal CD4-positive, alpha-beta T cell physiology
Tnf	current symbol	MGI:104798	Tnf	tumor necrosis factor	protein coding gene	MP:0005010	abnormal CD8-positive, alpha beta T cell morphology
Tnf	current symbol	MGI:104798	Tnf	tumor necrosis factor	protein coding gene	MP:0000788	abnormal cerebral cortex morphology
Tnf	current symbol	MGI:104798	Tnf	tumor necrosis factor	protein coding gene	MP:0008722	abnormal chemokine secretion
Tnf	current symbol	MGI:104798	Tnf	tumor necrosis factor	protein coding gene	MP:0010209	abnormal circulating chemokine level
Tnf	current symbol	MGI:104798	Tnf	tumor necrosis factor	protein coding gene	MP:0005667	abnormal circulating leptin level
Tnf	current symbol	MGI:104798	Tnf	tumor necrosis factor	protein coding gene	MP:0004816	abnormal class switch recombination
Tnf	current symbol	MGI:104798	Tnf	tumor necrosis factor	protein coding gene	MP:0008713	abnormal cytokine level
Tnf	current symbol	MGI:104798	Tnf	tumor necrosis factor	protein coding gene	MP:0003009	abnormal cytokine secretion
Tnf	current symbol	MGI:104798	Tnf	tumor necrosis factor	protein coding gene	MP:0005078	abnormal cytotoxic T cell physiology
Tnf	current symbol	MGI:104798	Tnf	tumor necrosis factor	protein coding gene	MP:0005461	abnormal dendritic cell morphology
Tnf	current symbol	MGI:104798	Tnf	tumor necrosis factor	protein coding gene	MP:0005334	abnormal fat pad morphology
Tnf	current symbol	MGI:104798	Tnf	tumor necrosis factor	protein coding gene	MP:0003699	abnormal female reproductive system physiology
Tnf	current symbol	MGI:104798	Tnf	tumor necrosis factor	protein coding gene	MP:0008197	abnormal follicular dendritic cell physiology
Tnf	current symbol	MGI:104798	Tnf	tumor necrosis factor	protein coding gene	MP:0005449	abnormal food intake
Tnf	current symbol	MGI:104798	Tnf	tumor necrosis factor	protein coding gene	MP:0008343	abnormal gamma-delta T cell morphology
Tnf	current symbol	MGI:104798	Tnf	tumor necrosis factor	protein coding gene	MP:0002078	abnormal glucose homeostasis
Tnf	current symbol	MGI:104798	Tnf	tumor necrosis factor	protein coding gene	MP:0000277	abnormal heart shape
Tnf	current symbol	MGI:104798	Tnf	tumor necrosis factor	protein coding gene	MP:0005294	abnormal heart ventricle morphology
Tnf	current symbol	MGI:104798	Tnf	tumor necrosis factor	protein coding gene	MP:0001800	abnormal humoral immune response
Tnf	current symbol	MGI:104798	Tnf	tumor necrosis factor	protein coding gene	MP:0001790	abnormal immune system physiology
Tnf	current symbol	MGI:104798	Tnf	tumor necrosis factor	protein coding gene	MP:0003137	abnormal impulse conducting system conduction
Tnf	current symbol	MGI:104798	Tnf	tumor necrosis factor	protein coding gene	MP:0001845	abnormal inflammatory response
Tnf	current symbol	MGI:104798	Tnf	tumor necrosis factor	protein coding gene	MP:0000511	abnormal intestinal mucosa morphology
Tnf	current symbol	MGI:104798	Tnf	tumor necrosis factor	protein coding gene	MP:0010155	abnormal intestine physiology
Tnf	current symbol	MGI:104798	Tnf	tumor necrosis factor	protein coding gene	MP:0002118	abnormal lipid homeostasis
Tnf	current symbol	MGI:104798	Tnf	tumor necrosis factor	protein coding gene	MP:0000609	abnormal liver physiology
Tnf	current symbol	MGI:104798	Tnf	tumor necrosis factor	protein coding gene	MP:0008432	abnormal long term spatial reference memory
Tnf	current symbol	MGI:104798	Tnf	tumor necrosis factor	protein coding gene	MP:0001175	abnormal lung morphology
Tnf	current symbol	MGI:104798	Tnf	tumor necrosis factor	protein coding gene	MP:0004007	abnormal lung vasculature morphology
Tnf	current symbol	MGI:104798	Tnf	tumor necrosis factor	protein coding gene	MP:0002344	abnormal lymph node B cell domain morphology
Tnf	current symbol	MGI:104798	Tnf	tumor necrosis factor	protein coding gene	MP:0008828	abnormal lymph node cell ratio
Tnf	current symbol	MGI:104798	Tnf	tumor necrosis factor	protein coding gene	MP:0002345	abnormal lymph node primary follicle morphology
Tnf	current symbol	MGI:104798	Tnf	tumor necrosis factor	protein coding gene	MP:0003945	abnormal lymphocyte physiology
Tnf	current symbol	MGI:104798	Tnf	tumor necrosis factor	protein coding gene	MP:0002451	abnormal macrophage physiology
Tnf	current symbol	MGI:104798	Tnf	tumor necrosis factor	protein coding gene	MP:0005623	abnormal meninges morphology
Tnf	current symbol	MGI:104798	Tnf	tumor necrosis factor	protein coding gene	MP:0005232	abnormal mesenteric lymph node morphology
Tnf	current symbol	MGI:104798	Tnf	tumor necrosis factor	protein coding gene	MP:0008241	abnormal metallophilic macrophage morphology
Tnf	current symbol	MGI:104798	Tnf	tumor necrosis factor	protein coding gene	MP:0000136	abnormal microglial cell morphology
Tnf	current symbol	MGI:104798	Tnf	tumor necrosis factor	protein coding gene	MP:0002066	abnormal motor capabilities/coordination/movement
Tnf	current symbol	MGI:104798	Tnf	tumor necrosis factor	protein coding gene	MP:0001516	abnormal motor coordination/ balance
Tnf	current symbol	MGI:104798	Tnf	tumor necrosis factor	protein coding gene	MP:0001601	abnormal myelopoiesis
Tnf	current symbol	MGI:104798	Tnf	tumor necrosis factor	protein coding gene	MP:0004215	abnormal myocardial fiber physiology
Tnf	current symbol	MGI:104798	Tnf	tumor necrosis factor	protein coding gene	MP:0003633	abnormal nervous system physiology
Tnf	current symbol	MGI:104798	Tnf	tumor necrosis factor	protein coding gene	MP:0002463	abnormal neutrophil physiology
Tnf	current symbol	MGI:104798	Tnf	tumor necrosis factor	protein coding gene	MP:0010205	abnormal oligodendrocyte apoptosis
Tnf	current symbol	MGI:104798	Tnf	tumor necrosis factor	protein coding gene	MP:0005215	abnormal pancreatic islet morphology
Tnf	current symbol	MGI:104798	Tnf	tumor necrosis factor	protein coding gene	MP:0002389	abnormal Peyer's patch follicle morphology
Tnf	current symbol	MGI:104798	Tnf	tumor necrosis factor	protein coding gene	MP:0002391	abnormal Peyer's patch germinal center morphology
Tnf	current symbol	MGI:104798	Tnf	tumor necrosis factor	protein coding gene	MP:0000696	abnormal Peyer's patch morphology
Tnf	current symbol	MGI:104798	Tnf	tumor necrosis factor	protein coding gene	MP:0002392	abnormal Peyer's patch T cell area morphology
Tnf	current symbol	MGI:104798	Tnf	tumor necrosis factor	protein coding gene	MP:0011898	abnormal platelet cell number
Tnf	current symbol	MGI:104798	Tnf	tumor necrosis factor	protein coding gene	MP:0010899	abnormal pulmonary alveolar system morphology
Tnf	current symbol	MGI:104798	Tnf	tumor necrosis factor	protein coding gene	MP:0010898	abnormal pulmonary alveolus epithelium morphology
Tnf	current symbol	MGI:104798	Tnf	tumor necrosis factor	protein coding gene	MP:0010903	abnormal pulmonary alveolus wall morphology
Tnf	current symbol	MGI:104798	Tnf	tumor necrosis factor	protein coding gene	MP:0010900	abnormal pulmonary interalveolar septum morphology
Tnf	current symbol	MGI:104798	Tnf	tumor necrosis factor	protein coding gene	MP:0001943	abnormal respiration
Tnf	current symbol	MGI:104798	Tnf	tumor necrosis factor	protein coding gene	MP:0002132	abnormal respiratory system morphology
Tnf	current symbol	MGI:104798	Tnf	tumor necrosis factor	protein coding gene	MP:0005671	abnormal response to transplant
Tnf	current symbol	MGI:104798	Tnf	tumor necrosis factor	protein coding gene	MP:0005322	abnormal serotonin level
Tnf	current symbol	MGI:104798	Tnf	tumor necrosis factor	protein coding gene	MP:0001501	abnormal sleep pattern
Tnf	current symbol	MGI:104798	Tnf	tumor necrosis factor	protein coding gene	MP:0008108	abnormal small intestinal villus morphology
Tnf	current symbol	MGI:104798	Tnf	tumor necrosis factor	protein coding gene	MP:0001156	abnormal spermatogenesis
Tnf	current symbol	MGI:104798	Tnf	tumor necrosis factor	protein coding gene	MP:0004182	abnormal spermiation
Tnf	current symbol	MGI:104798	Tnf	tumor necrosis factor	protein coding gene	MP:0008470	abnormal spleen B cell follicle morphology
Tnf	current symbol	MGI:104798	Tnf	tumor necrosis factor	protein coding gene	MP:0008473	abnormal spleen follicular dendritic cell network
Tnf	current symbol	MGI:104798	Tnf	tumor necrosis factor	protein coding gene	MP:0002363	abnormal spleen marginal sinus morphology
Tnf	current symbol	MGI:104798	Tnf	tumor necrosis factor	protein coding gene	MP:0002362	abnormal spleen marginal zone morphology
Tnf	current symbol	MGI:104798	Tnf	tumor necrosis factor	protein coding gene	MP:0000689	abnormal spleen morphology
Tnf	current symbol	MGI:104798	Tnf	tumor necrosis factor	protein coding gene	MP:0008471	abnormal spleen primary B follicle morphology
Tnf	current symbol	MGI:104798	Tnf	tumor necrosis factor	protein coding gene	MP:0002357	abnormal spleen white pulp morphology
Tnf	current symbol	MGI:104798	Tnf	tumor necrosis factor	protein coding gene	MP:0008037	abnormal T cell morphology
Tnf	current symbol	MGI:104798	Tnf	tumor necrosis factor	protein coding gene	MP:0002444	abnormal T cell physiology
Tnf	current symbol	MGI:104798	Tnf	tumor necrosis factor	protein coding gene	MP:0003944	abnormal T cell subpopulation ratio
Tnf	current symbol	MGI:104798	Tnf	tumor necrosis factor	protein coding gene	MP:0002782	abnormal testes secretion
Tnf	current symbol	MGI:104798	Tnf	tumor necrosis factor	protein coding gene	MP:0004884	abnormal testis physiology
Tnf	current symbol	MGI:104798	Tnf	tumor necrosis factor	protein coding gene	MP:0010222	abnormal T-helper 17 cell physiology
Tnf	current symbol	MGI:104798	Tnf	tumor necrosis factor	protein coding gene	MP:0000130	abnormal trabecular bone morphology
Tnf	current symbol	MGI:104798	Tnf	tumor necrosis factor	protein coding gene	MP:0002275	abnormal type II pneumocyte morphology
Tnf	current symbol	MGI:104798	Tnf	tumor necrosis factor	protein coding gene	MP:0008978	abnormal vagina weight
Tnf	current symbol	MGI:104798	Tnf	tumor necrosis factor	protein coding gene	MP:0009630	absent axillary lymph nodes
Tnf	current symbol	MGI:104798	Tnf	tumor necrosis factor	protein coding gene	MP:0009628	absent brachial lymph nodes
Tnf	current symbol	MGI:104798	Tnf	tumor necrosis factor	protein coding gene	MP:0009633	absent cervical lymph nodes
Tnf	current symbol	MGI:104798	Tnf	tumor necrosis factor	protein coding gene	MP:0008201	absent follicular dendritic cells
Tnf	current symbol	MGI:104798	Tnf	tumor necrosis factor	protein coding gene	MP:0008179	absent germinal center B cells
Tnf	current symbol	MGI:104798	Tnf	tumor necrosis factor	protein coding gene	MP:0009622	absent inguinal lymph nodes
Tnf	current symbol	MGI:104798	Tnf	tumor necrosis factor	protein coding gene	MP:0008523	absent lymph node germinal center
Tnf	current symbol	MGI:104798	Tnf	tumor necrosis factor	protein coding gene	MP:0008024	absent lymph nodes
Tnf	current symbol	MGI:104798	Tnf	tumor necrosis factor	protein coding gene	MP:0008465	absent mesenteric lymph nodes
Tnf	current symbol	MGI:104798	Tnf	tumor necrosis factor	protein coding gene	MP:0008464	absent peripheral lymph nodes
Tnf	current symbol	MGI:104798	Tnf	tumor necrosis factor	protein coding gene	MP:0002831	absent Peyer's patches
Tnf	current symbol	MGI:104798	Tnf	tumor necrosis factor	protein coding gene	MP:0009634	absent popliteal lymph nodes
Tnf	current symbol	MGI:104798	Tnf	tumor necrosis factor	protein coding gene	MP:0008474	absent spleen germinal center
Tnf	current symbol	MGI:104798	Tnf	tumor necrosis factor	protein coding gene	MP:0008234	absent spleen marginal zone
Tnf	current symbol	MGI:104798	Tnf	tumor necrosis factor	protein coding gene	MP:0000414	alopecia
Tnf	current symbol	MGI:104798	Tnf	tumor necrosis factor	protein coding gene	MP:0001793	altered susceptibility to infection
Tnf	current symbol	MGI:104798	Tnf	tumor necrosis factor	protein coding gene	MP:0010922	alveolitis
Tnf	current symbol	MGI:104798	Tnf	tumor necrosis factor	protein coding gene	MP:0002993	arthritis
Tnf	current symbol	MGI:104798	Tnf	tumor necrosis factor	protein coding gene	MP:0008543	atrial fibrillation
Tnf	current symbol	MGI:104798	Tnf	tumor necrosis factor	protein coding gene	MP:0001855	atrial thrombosis
Tnf	current symbol	MGI:104798	Tnf	tumor necrosis factor	protein coding gene	MP:0001844	autoimmune response
Tnf	current symbol	MGI:104798	Tnf	tumor necrosis factor	protein coding gene	MP:0005405	axon degeneration
Tnf	current symbol	MGI:104798	Tnf	tumor necrosis factor	protein coding gene	MP:0001847	brain inflammation
Tnf	current symbol	MGI:104798	Tnf	tumor necrosis factor	protein coding gene	MP:0003141	cardiac fibrosis
Tnf	current symbol	MGI:104798	Tnf	tumor necrosis factor	protein coding gene	MP:0001625	cardiac hypertrophy
Tnf	current symbol	MGI:104798	Tnf	tumor necrosis factor	protein coding gene	MP:0002499	chronic inflammation
Tnf	current symbol	MGI:104798	Tnf	tumor necrosis factor	protein coding gene	MP:0001575	cyanosis
Tnf	current symbol	MGI:104798	Tnf	tumor necrosis factor	protein coding gene	MP:0006043	decreased apoptosis
Tnf	current symbol	MGI:104798	Tnf	tumor necrosis factor	protein coding gene	MP:0001262	decreased body weight
Tnf	current symbol	MGI:104798	Tnf	tumor necrosis factor	protein coding gene	MP:0005140	decreased cardiac muscle contractility
Tnf	current symbol	MGI:104798	Tnf	tumor necrosis factor	protein coding gene	MP:0008079	decreased CD8-positive, alpha-beta T cell number
Tnf	current symbol	MGI:104798	Tnf	tumor necrosis factor	protein coding gene	MP:0005560	decreased circulating glucose level
Tnf	current symbol	MGI:104798	Tnf	tumor necrosis factor	protein coding gene	MP:0002727	decreased circulating insulin level
Tnf	current symbol	MGI:104798	Tnf	tumor necrosis factor	protein coding gene	MP:0008578	decreased circulating interferon-gamma level
Tnf	current symbol	MGI:104798	Tnf	tumor necrosis factor	protein coding gene	MP:0008639	decreased circulating interleukin-1 alpha level
Tnf	current symbol	MGI:104798	Tnf	tumor necrosis factor	protein coding gene	MP:0008642	decreased circulating interleukin-1 beta level
Tnf	current symbol	MGI:104798	Tnf	tumor necrosis factor	protein coding gene	MP:0008597	decreased circulating interleukin-6 level
Tnf	current symbol	MGI:104798	Tnf	tumor necrosis factor	protein coding gene	MP:0005668	decreased circulating leptin level
Tnf	current symbol	MGI:104798	Tnf	tumor necrosis factor	protein coding gene	MP:0002644	decreased circulating triglyceride level
Tnf	current symbol	MGI:104798	Tnf	tumor necrosis factor	protein coding gene	MP:0008554	decreased circulating tumor necrosis factor level
Tnf	current symbol	MGI:104798	Tnf	tumor necrosis factor	protein coding gene	MP:0003064	decreased coping response
Tnf	current symbol	MGI:104798	Tnf	tumor necrosis factor	protein coding gene	MP:0008200	decreased follicular dendritic cell number
Tnf	current symbol	MGI:104798	Tnf	tumor necrosis factor	protein coding gene	MP:0005333	decreased heart rate
Tnf	current symbol	MGI:104798	Tnf	tumor necrosis factor	protein coding gene	MP:0001807	decreased IgA level
Tnf	current symbol	MGI:104798	Tnf	tumor necrosis factor	protein coding gene	MP:0008495	decreased IgG1 level
Tnf	current symbol	MGI:104798	Tnf	tumor necrosis factor	protein coding gene	MP:0008496	decreased IgG2a level
Tnf	current symbol	MGI:104798	Tnf	tumor necrosis factor	protein coding gene	MP:0008498	decreased IgG3 level
Tnf	current symbol	MGI:104798	Tnf	tumor necrosis factor	protein coding gene	MP:0001805	decreased IgG level
Tnf	current symbol	MGI:104798	Tnf	tumor necrosis factor	protein coding gene	MP:0002460	decreased immunoglobulin level
Tnf	current symbol	MGI:104798	Tnf	tumor necrosis factor	protein coding gene	MP:0004502	decreased incidence of tumors by chemical induction
Tnf	current symbol	MGI:104798	Tnf	tumor necrosis factor	protein coding gene	MP:0001876	decreased inflammatory response
Tnf	current symbol	MGI:104798	Tnf	tumor necrosis factor	protein coding gene	MP:0008567	decreased interferon-gamma secretion
Tnf	current symbol	MGI:104798	Tnf	tumor necrosis factor	protein coding gene	MP:0009584	decreased keratinocyte proliferation
Tnf	current symbol	MGI:104798	Tnf	tumor necrosis factor	protein coding gene	MP:0010360	decreased liver free fatty acids level
Tnf	current symbol	MGI:104798	Tnf	tumor necrosis factor	protein coding gene	MP:0011079	decreased macrophage cytokine production
Tnf	current symbol	MGI:104798	Tnf	tumor necrosis factor	protein coding gene	MP:0005459	decreased percent body fat
Tnf	current symbol	MGI:104798	Tnf	tumor necrosis factor	protein coding gene	MP:0008133	decreased Peyer's patch number
Tnf	current symbol	MGI:104798	Tnf	tumor necrosis factor	protein coding gene	MP:0009764	decreased sensitivity to induced morbidity/mortality
Tnf	current symbol	MGI:104798	Tnf	tumor necrosis factor	protein coding gene	MP:0008482	decreased spleen germinal center number
Tnf	current symbol	MGI:104798	Tnf	tumor necrosis factor	protein coding gene	MP:0008484	decreased spleen germinal center size
Tnf	current symbol	MGI:104798	Tnf	tumor necrosis factor	protein coding gene	MP:0008479	decreased spleen white pulp amount
Tnf	current symbol	MGI:104798	Tnf	tumor necrosis factor	protein coding gene	MP:0005351	decreased susceptibility to autoimmune disorder
Tnf	current symbol	MGI:104798	Tnf	tumor necrosis factor	protein coding gene	MP:0002411	decreased susceptibility to bacterial infection
Tnf	current symbol	MGI:104798	Tnf	tumor necrosis factor	protein coding gene	MP:0005659	decreased susceptibility to diet-induced obesity
Tnf	current symbol	MGI:104798	Tnf	tumor necrosis factor	protein coding gene	MP:0008734	decreased susceptibility to endotoxin shock
Tnf	current symbol	MGI:104798	Tnf	tumor necrosis factor	protein coding gene	MP:0004800	decreased susceptibility to experimental autoimmune encephalomyelitis
Tnf	current symbol	MGI:104798	Tnf	tumor necrosis factor	protein coding gene	MP:0003436	decreased susceptibility to induced arthritis
Tnf	current symbol	MGI:104798	Tnf	tumor necrosis factor	protein coding gene	MP:0005026	decreased susceptibility to parasitic infection
Tnf	current symbol	MGI:104798	Tnf	tumor necrosis factor	protein coding gene	MP:0005616	decreased susceptibility to type IV hypersensitivity reaction
Tnf	current symbol	MGI:104798	Tnf	tumor necrosis factor	protein coding gene	MP:0005018	decreased T cell number
Tnf	current symbol	MGI:104798	Tnf	tumor necrosis factor	protein coding gene	MP:0004852	decreased testis weight
Tnf	current symbol	MGI:104798	Tnf	tumor necrosis factor	protein coding gene	MP:0008561	decreased tumor necrosis factor secretion
Tnf	current symbol	MGI:104798	Tnf	tumor necrosis factor	protein coding gene	MP:0005598	decreased ventricle muscle contractility
Tnf	current symbol	MGI:104798	Tnf	tumor necrosis factor	protein coding gene	MP:0002757	decreased vertical activity
Tnf	current symbol	MGI:104798	Tnf	tumor necrosis factor	protein coding gene	MP:0000921	demyelination
Tnf	current symbol	MGI:104798	Tnf	tumor necrosis factor	protein coding gene	MP:0002795	dilated cardiomyopathy
Tnf	current symbol	MGI:104798	Tnf	tumor necrosis factor	protein coding gene	MP:0003140	dilated heart atrium
Tnf	current symbol	MGI:104798	Tnf	tumor necrosis factor	protein coding gene	MP:0008022	dilated heart ventricle
Tnf	current symbol	MGI:104798	Tnf	tumor necrosis factor	protein coding gene	MP:0001958	emphysema
Tnf	current symbol	MGI:104798	Tnf	tumor necrosis factor	protein coding gene	MP:0008726	enlarged heart left atrium
Tnf	current symbol	MGI:104798	Tnf	tumor necrosis factor	protein coding gene	MP:0000599	enlarged liver
Tnf	current symbol	MGI:104798	Tnf	tumor necrosis factor	protein coding gene	MP:0000691	enlarged spleen
Tnf	current symbol	MGI:104798	Tnf	tumor necrosis factor	protein coding gene	MP:0001654	hepatic necrosis
Tnf	current symbol	MGI:104798	Tnf	tumor necrosis factor	protein coding gene	MP:0002628	hepatic steatosis
Tnf	current symbol	MGI:104798	Tnf	tumor necrosis factor	protein coding gene	MP:0005376	homeostasis/metabolism phenotype
Tnf	current symbol	MGI:104798	Tnf	tumor necrosis factor	protein coding gene	MP:0001505	hunched posture
Tnf	current symbol	MGI:104798	Tnf	tumor necrosis factor	protein coding gene	MP:0001402	hypoactivity
Tnf	current symbol	MGI:104798	Tnf	tumor necrosis factor	protein coding gene	MP:0009482	ileum inflammation
Tnf	current symbol	MGI:104798	Tnf	tumor necrosis factor	protein coding gene	MP:0005387	immune system phenotype
Tnf	current symbol	MGI:104798	Tnf	tumor necrosis factor	protein coding gene	MP:0005387	immune system phenotype
Tnf	current symbol	MGI:104798	Tnf	tumor necrosis factor	protein coding gene	MP:0001405	impaired coordination
Tnf	current symbol	MGI:104798	Tnf	tumor necrosis factor	protein coding gene	MP:0001798	impaired macrophage phagocytosis
Tnf	current symbol	MGI:104798	Tnf	tumor necrosis factor	protein coding gene	MP:0001363	increased anxiety-related response
Tnf	current symbol	MGI:104798	Tnf	tumor necrosis factor	protein coding gene	MP:0006042	increased apoptosis
Tnf	current symbol	MGI:104798	Tnf	tumor necrosis factor	protein coding gene	MP:0005014	increased B cell number
Tnf	current symbol	MGI:104798	Tnf	tumor necrosis factor	protein coding gene	MP:0001257	increased body length
Tnf	current symbol	MGI:104798	Tnf	tumor necrosis factor	protein coding gene	MP:0006087	increased body mass index
Tnf	current symbol	MGI:104798	Tnf	tumor necrosis factor	protein coding gene	MP:0001260	increased body weight
Tnf	current symbol	MGI:104798	Tnf	tumor necrosis factor	protein coding gene	MP:0000062	increased bone mineral density
Tnf	current symbol	MGI:104798	Tnf	tumor necrosis factor	protein coding gene	MP:0010835	increased CD4-positive, alpha-beta memory T cell number
Tnf	current symbol	MGI:104798	Tnf	tumor necrosis factor	protein coding gene	MP:0008074	increased CD4-positive, alpha beta T cell number
Tnf	current symbol	MGI:104798	Tnf	tumor necrosis factor	protein coding gene	MP:0008078	increased CD8-positive, alpha-beta T cell number
Tnf	current symbol	MGI:104798	Tnf	tumor necrosis factor	protein coding gene	MP:0008553	increased circulating tumor necrosis factor level
Tnf	current symbol	MGI:104798	Tnf	tumor necrosis factor	protein coding gene	MP:0020253	increased collagen level
Tnf	current symbol	MGI:104798	Tnf	tumor necrosis factor	protein coding gene	MP:0008126	increased dendritic cell number
Tnf	current symbol	MGI:104798	Tnf	tumor necrosis factor	protein coding gene	MP:0001441	increased grooming behavior
Tnf	current symbol	MGI:104798	Tnf	tumor necrosis factor	protein coding gene	MP:0008772	increased heart ventricle size
Tnf	current symbol	MGI:104798	Tnf	tumor necrosis factor	protein coding gene	MP:0002833	increased heart weight
Tnf	current symbol	MGI:104798	Tnf	tumor necrosis factor	protein coding gene	MP:0002494	increased IgM level
Tnf	current symbol	MGI:104798	Tnf	tumor necrosis factor	protein coding gene	MP:0008566	increased interferon-gamma secretion
Tnf	current symbol	MGI:104798	Tnf	tumor necrosis factor	protein coding gene	MP:0008687	increased interleukin-2 secretion
Tnf	current symbol	MGI:104798	Tnf	tumor necrosis factor	protein coding gene	MP:0000218	increased leukocyte cell number
Tnf	current symbol	MGI:104798	Tnf	tumor necrosis factor	protein coding gene	MP:0002981	increased liver weight
Tnf	current symbol	MGI:104798	Tnf	tumor necrosis factor	protein coding gene	MP:0005013	increased lymphocyte cell number
Tnf	current symbol	MGI:104798	Tnf	tumor necrosis factor	protein coding gene	MP:0000219	increased neutrophil cell number
Tnf	current symbol	MGI:104798	Tnf	tumor necrosis factor	protein coding gene	MP:0004988	increased osteoblast cell number
Tnf	current symbol	MGI:104798	Tnf	tumor necrosis factor	protein coding gene	MP:0009763	increased sensitivity to induced morbidity/mortality
Tnf	current symbol	MGI:104798	Tnf	tumor necrosis factor	protein coding gene	MP:0004952	increased spleen weight
Tnf	current symbol	MGI:104798	Tnf	tumor necrosis factor	protein coding gene	MP:0002412	increased susceptibility to bacterial infection
Tnf	current symbol	MGI:104798	Tnf	tumor necrosis factor	protein coding gene	MP:0009788	increased susceptibility to bacterial infection induced morbidity/mortality
Tnf	current symbol	MGI:104798	Tnf	tumor necrosis factor	protein coding gene	MP:0005658	increased susceptibility to diet-induced obesity
Tnf	current symbol	MGI:104798	Tnf	tumor necrosis factor	protein coding gene	MP:0008735	increased susceptibility to endotoxin shock
Tnf	current symbol	MGI:104798	Tnf	tumor necrosis factor	protein coding gene	MP:0005399	increased susceptibility to fungal infection
Tnf	current symbol	MGI:104798	Tnf	tumor necrosis factor	protein coding gene	MP:0005165	increased susceptibility to injury
Tnf	current symbol	MGI:104798	Tnf	tumor necrosis factor	protein coding gene	MP:0005027	increased susceptibility to parasitic infection
Tnf	current symbol	MGI:104798	Tnf	tumor necrosis factor	protein coding gene	MP:0002418	increased susceptibility to viral infection
Tnf	current symbol	MGI:104798	Tnf	tumor necrosis factor	protein coding gene	MP:0008560	increased tumor necrosis factor secretion
Tnf	current symbol	MGI:104798	Tnf	tumor necrosis factor	protein coding gene	MP:0004031	insulitis
Tnf	current symbol	MGI:104798	Tnf	tumor necrosis factor	protein coding gene	MP:0008475	intermingled spleen red and white pulp
Tnf	current symbol	MGI:104798	Tnf	tumor necrosis factor	protein coding gene	MP:0001862	interstitial pneumonia
Tnf	current symbol	MGI:104798	Tnf	tumor necrosis factor	protein coding gene	MP:0001858	intestinal inflammation
Tnf	current symbol	MGI:104798	Tnf	tumor necrosis factor	protein coding gene	MP:0001636	irregular heartbeat
Tnf	current symbol	MGI:104798	Tnf	tumor necrosis factor	protein coding gene	MP:0001859	kidney inflammation
Tnf	current symbol	MGI:104798	Tnf	tumor necrosis factor	protein coding gene	MP:0003304	large intestinal inflammation
Tnf	current symbol	MGI:104798	Tnf	tumor necrosis factor	protein coding gene	MP:0005370	liver/biliary system phenotype
Tnf	current symbol	MGI:104798	Tnf	tumor necrosis factor	protein coding gene	MP:0001860	liver inflammation
Tnf	current symbol	MGI:104798	Tnf	tumor necrosis factor	protein coding gene	MP:0004357	long tibia
Tnf	current symbol	MGI:104798	Tnf	tumor necrosis factor	protein coding gene	MP:0001182	lung hemorrhage
Tnf	current symbol	MGI:104798	Tnf	tumor necrosis factor	protein coding gene	MP:0001861	lung inflammation
Tnf	current symbol	MGI:104798	Tnf	tumor necrosis factor	protein coding gene	MP:0008101	lymph node hypoplasia
Tnf	current symbol	MGI:104798	Tnf	tumor necrosis factor	protein coding gene	MP:0001856	myocarditis
Tnf	current symbol	MGI:104798	Tnf	tumor necrosis factor	protein coding gene	MP:0002687	oligozoospermia
Tnf	current symbol	MGI:104798	Tnf	tumor necrosis factor	protein coding gene	MP:0001443	poor grooming
Tnf	current symbol	MGI:104798	Tnf	tumor necrosis factor	protein coding gene	MP:0002083	premature death
Tnf	current symbol	MGI:104798	Tnf	tumor necrosis factor	protein coding gene	MP:0009017	prolonged estrus
Tnf	current symbol	MGI:104798	Tnf	tumor necrosis factor	protein coding gene	MP:0010553	prolonged HV interval
Tnf	current symbol	MGI:104798	Tnf	tumor necrosis factor	protein coding gene	MP:0010392	prolonged QRS complex duration
Tnf	current symbol	MGI:104798	Tnf	tumor necrosis factor	protein coding gene	MP:0003233	prolonged QT interval
Tnf	current symbol	MGI:104798	Tnf	tumor necrosis factor	protein coding gene	MP:0006050	pulmonary fibrosis
Tnf	current symbol	MGI:104798	Tnf	tumor necrosis factor	protein coding gene	MP:0001954	respiratory distress
Tnf	current symbol	MGI:104798	Tnf	tumor necrosis factor	protein coding gene	MP:0001953	respiratory failure
Tnf	current symbol	MGI:104798	Tnf	tumor necrosis factor	protein coding gene	MP:0003561	rheumatoid arthritis
Tnf	current symbol	MGI:104798	Tnf	tumor necrosis factor	protein coding gene	MP:0004947	skin inflammation
Tnf	current symbol	MGI:104798	Tnf	tumor necrosis factor	protein coding gene	MP:0001212	skin lesions
Tnf	current symbol	MGI:104798	Tnf	tumor necrosis factor	protein coding gene	MP:0003306	small intestinal inflammation
Tnf	current symbol	MGI:104798	Tnf	tumor necrosis factor	protein coding gene	MP:0008135	small Peyer's patches
Tnf	current symbol	MGI:104798	Tnf	tumor necrosis factor	protein coding gene	MP:0002791	steatorrhea
Tnf	current symbol	MGI:104798	Tnf	tumor necrosis factor	protein coding gene	MP:0005426	tachypnea
Tnf	current symbol	MGI:104798	Tnf	tumor necrosis factor	protein coding gene	MP:0001179	thick pulmonary interalveolar septum
Tnf	current symbol	MGI:104798	Tnf	tumor necrosis factor	protein coding gene	MP:0001823	thymus hypoplasia
Tnf	current symbol	MGI:104798	Tnf	tumor necrosis factor	protein coding gene	MP:0001263	weight loss
Lta	current symbol	MGI:104797	Lta	lymphotoxin A	protein coding gene	MP:0008552	abnormal circulating tumor necrosis factor level
Lta	current symbol	MGI:104797	Lta	lymphotoxin A	protein coding gene	MP:0004816	abnormal class switch recombination
Lta	current symbol	MGI:104797	Lta	lymphotoxin A	protein coding gene	MP:0003009	abnormal cytokine secretion
Lta	current symbol	MGI:104797	Lta	lymphotoxin A	protein coding gene	MP:0008343	abnormal gamma-delta T cell morphology
Lta	current symbol	MGI:104797	Lta	lymphotoxin A	protein coding gene	MP:0001800	abnormal humoral immune response
Lta	current symbol	MGI:104797	Lta	lymphotoxin A	protein coding gene	MP:0002723	abnormal immune serum protein physiology
Lta	current symbol	MGI:104797	Lta	lymphotoxin A	protein coding gene	MP:0000685	abnormal immune system morphology
Lta	current symbol	MGI:104797	Lta	lymphotoxin A	protein coding gene	MP:0002722	abnormal immune system organ morphology
Lta	current symbol	MGI:104797	Lta	lymphotoxin A	protein coding gene	MP:0002722	abnormal immune system organ morphology
Lta	current symbol	MGI:104797	Lta	lymphotoxin A	protein coding gene	MP:0000217	abnormal leukocyte cell number
Lta	current symbol	MGI:104797	Lta	lymphotoxin A	protein coding gene	MP:0002339	abnormal lymph node morphology
Lta	current symbol	MGI:104797	Lta	lymphotoxin A	protein coding gene	MP:0002345	abnormal lymph node primary follicle morphology
Lta	current symbol	MGI:104797	Lta	lymphotoxin A	protein coding gene	MP:0002619	abnormal lymphocyte morphology
Lta	current symbol	MGI:104797	Lta	lymphotoxin A	protein coding gene	MP:0002401	abnormal lymphopoiesis
Lta	current symbol	MGI:104797	Lta	lymphotoxin A	protein coding gene	MP:0002450	abnormal lymph organ development
Lta	current symbol	MGI:104797	Lta	lymphotoxin A	protein coding gene	MP:0002377	abnormal mucosa-associated lymphoid tissue morphology
Lta	current symbol	MGI:104797	Lta	lymphotoxin A	protein coding gene	MP:0005215	abnormal pancreatic islet morphology
Lta	current symbol	MGI:104797	Lta	lymphotoxin A	protein coding gene	MP:0001501	abnormal sleep pattern
Lta	current symbol	MGI:104797	Lta	lymphotoxin A	protein coding gene	MP:0008470	abnormal spleen B cell follicle morphology
Lta	current symbol	MGI:104797	Lta	lymphotoxin A	protein coding gene	MP:0002362	abnormal spleen marginal zone morphology
Lta	current symbol	MGI:104797	Lta	lymphotoxin A	protein coding gene	MP:0000689	abnormal spleen morphology
Lta	current symbol	MGI:104797	Lta	lymphotoxin A	protein coding gene	MP:0002358	abnormal spleen periarteriolar lymphoid sheath morphology
Lta	current symbol	MGI:104797	Lta	lymphotoxin A	protein coding gene	MP:0002357	abnormal spleen white pulp morphology
Lta	current symbol	MGI:104797	Lta	lymphotoxin A	protein coding gene	MP:0009544	abnormal thymus epithelium morphology
Lta	current symbol	MGI:104797	Lta	lymphotoxin A	protein coding gene	MP:0002375	abnormal thymus medulla morphology
Lta	current symbol	MGI:104797	Lta	lymphotoxin A	protein coding gene	MP:0009630	absent axillary lymph nodes
Lta	current symbol	MGI:104797	Lta	lymphotoxin A	protein coding gene	MP:0009628	absent brachial lymph nodes
Lta	current symbol	MGI:104797	Lta	lymphotoxin A	protein coding gene	MP:0009633	absent cervical lymph nodes
Lta	current symbol	MGI:104797	Lta	lymphotoxin A	protein coding gene	MP:0009622	absent inguinal lymph nodes
Lta	current symbol	MGI:104797	Lta	lymphotoxin A	protein coding gene	MP:0008024	absent lymph nodes
Lta	current symbol	MGI:104797	Lta	lymphotoxin A	protein coding gene	MP:0008183	absent marginal zone B cells
Lta	current symbol	MGI:104797	Lta	lymphotoxin A	protein coding gene	MP:0008465	absent mesenteric lymph nodes
Lta	current symbol	MGI:104797	Lta	lymphotoxin A	protein coding gene	MP:0008464	absent peripheral lymph nodes
Lta	current symbol	MGI:104797	Lta	lymphotoxin A	protein coding gene	MP:0002831	absent Peyer's patches
Lta	current symbol	MGI:104797	Lta	lymphotoxin A	protein coding gene	MP:0009634	absent popliteal lymph nodes
Lta	current symbol	MGI:104797	Lta	lymphotoxin A	protein coding gene	MP:0008474	absent spleen germinal center
Lta	current symbol	MGI:104797	Lta	lymphotoxin A	protein coding gene	MP:0008234	absent spleen marginal zone
Lta	current symbol	MGI:104797	Lta	lymphotoxin A	protein coding gene	MP:0008578	decreased circulating interferon-gamma level
Lta	current symbol	MGI:104797	Lta	lymphotoxin A	protein coding gene	MP:0001807	decreased IgA level
Lta	current symbol	MGI:104797	Lta	lymphotoxin A	protein coding gene	MP:0008495	decreased IgG1 level
Lta	current symbol	MGI:104797	Lta	lymphotoxin A	protein coding gene	MP:0008496	decreased IgG2a level
Lta	current symbol	MGI:104797	Lta	lymphotoxin A	protein coding gene	MP:0008498	decreased IgG3 level
Lta	current symbol	MGI:104797	Lta	lymphotoxin A	protein coding gene	MP:0001805	decreased IgG level
Lta	current symbol	MGI:104797	Lta	lymphotoxin A	protein coding gene	MP:0002460	decreased immunoglobulin level
Lta	current symbol	MGI:104797	Lta	lymphotoxin A	protein coding gene	MP:0008567	decreased interferon-gamma secretion
Lta	current symbol	MGI:104797	Lta	lymphotoxin A	protein coding gene	MP:0008045	decreased NK cell number
Lta	current symbol	MGI:104797	Lta	lymphotoxin A	protein coding gene	MP:0009764	decreased sensitivity to induced morbidity/mortality
Lta	current symbol	MGI:104797	Lta	lymphotoxin A	protein coding gene	MP:0008479	decreased spleen white pulp amount
Lta	current symbol	MGI:104797	Lta	lymphotoxin A	protein coding gene	MP:0008734	decreased susceptibility to endotoxin shock
Lta	current symbol	MGI:104797	Lta	lymphotoxin A	protein coding gene	MP:0004800	decreased susceptibility to experimental autoimmune encephalomyelitis
Lta	current symbol	MGI:104797	Lta	lymphotoxin A	protein coding gene	MP:0003436	decreased susceptibility to induced arthritis
Lta	current symbol	MGI:104797	Lta	lymphotoxin A	protein coding gene	MP:0005026	decreased susceptibility to parasitic infection
Lta	current symbol	MGI:104797	Lta	lymphotoxin A	protein coding gene	MP:0005018	decreased T cell number
Lta	current symbol	MGI:104797	Lta	lymphotoxin A	protein coding gene	MP:0008190	decreased transitional stage B cell number
Lta	current symbol	MGI:104797	Lta	lymphotoxin A	protein coding gene	MP:0008561	decreased tumor necrosis factor secretion
Lta	current symbol	MGI:104797	Lta	lymphotoxin A	protein coding gene	MP:0000599	enlarged liver
Lta	current symbol	MGI:104797	Lta	lymphotoxin A	protein coding gene	MP:0000691	enlarged spleen
Lta	current symbol	MGI:104797	Lta	lymphotoxin A	protein coding gene	MP:0002628	hepatic steatosis
Lta	current symbol	MGI:104797	Lta	lymphotoxin A	protein coding gene	MP:0001798	impaired macrophage phagocytosis
Lta	current symbol	MGI:104797	Lta	lymphotoxin A	protein coding gene	MP:0008169	increased B-1b cell number
Lta	current symbol	MGI:104797	Lta	lymphotoxin A	protein coding gene	MP:0005014	increased B cell number
Lta	current symbol	MGI:104797	Lta	lymphotoxin A	protein coding gene	MP:0001257	increased body length
Lta	current symbol	MGI:104797	Lta	lymphotoxin A	protein coding gene	MP:0006087	increased body mass index
Lta	current symbol	MGI:104797	Lta	lymphotoxin A	protein coding gene	MP:0001260	increased body weight
Lta	current symbol	MGI:104797	Lta	lymphotoxin A	protein coding gene	MP:0002833	increased heart weight
[truncated: 92 more rows]
