# Supplementary material for: A Genome-Wide Association Study for Regulators of Micronucleus Formation in Mice
Source: G3 (Bethesda). 2016 May 27;6(8):2343–54. doi: 10.1534/g3.116.030767 (PMC4978889; doi:10.1534/g3.116.030767)
Supplement: Supplemental Material [file supp_g3.116.030767_TableS2.xlsx]

## Sheet: Sheet0
Input	Input Type	MGI Gene/Marker ID	Symbol	Name	Feature Type	GO ID	Term	Code
Rapgef1	current symbol	MGI:104580	Rapgef1	Rap guanine nucleotide exchange factor (GEF) 1	protein coding gene	GO:0001568	blood vessel development	IMP
Rapgef1	current symbol	MGI:104580	Rapgef1	Rap guanine nucleotide exchange factor (GEF) 1	protein coding gene	GO:0071320	cellular response to cAMP	ISO
Rapgef1	current symbol	MGI:104580	Rapgef1	Rap guanine nucleotide exchange factor (GEF) 1	protein coding gene	GO:1990090	cellular response to nerve growth factor stimulus	ISO
Rapgef1	current symbol	MGI:104580	Rapgef1	Rap guanine nucleotide exchange factor (GEF) 1	protein coding gene	GO:0061028	establishment of endothelial barrier	ISO
Rapgef1	current symbol	MGI:104580	Rapgef1	Rap guanine nucleotide exchange factor (GEF) 1	protein coding gene	GO:0090090	negative regulation of canonical Wnt signaling pathway	IGI
Rapgef1	current symbol	MGI:104580	Rapgef1	Rap guanine nucleotide exchange factor (GEF) 1	protein coding gene	GO:0070373	negative regulation of ERK1 and ERK2 cascade	IGI
Rapgef1	current symbol	MGI:104580	Rapgef1	Rap guanine nucleotide exchange factor (GEF) 1	protein coding gene	GO:2000178	negative regulation of neural precursor cell proliferation	IMP
Rapgef1	current symbol	MGI:104580	Rapgef1	Rap guanine nucleotide exchange factor (GEF) 1	protein coding gene	GO:0051898	negative regulation of protein kinase B signaling	IGI
Rapgef1	current symbol	MGI:104580	Rapgef1	Rap guanine nucleotide exchange factor (GEF) 1	protein coding gene	GO:0046580	negative regulation of Ras protein signal transduction	IMP
Rapgef1	current symbol	MGI:104580	Rapgef1	Rap guanine nucleotide exchange factor (GEF) 1	protein coding gene	GO:0038180	nerve growth factor signaling pathway	ISO
Rapgef1	current symbol	MGI:104580	Rapgef1	Rap guanine nucleotide exchange factor (GEF) 1	protein coding gene	GO:0048008	platelet-derived growth factor receptor signaling pathway	IMP
Rapgef1	current symbol	MGI:104580	Rapgef1	Rap guanine nucleotide exchange factor (GEF) 1	protein coding gene	GO:0043547	positive regulation of GTPase activity	ISO
Rapgef1	current symbol	MGI:104580	Rapgef1	Rap guanine nucleotide exchange factor (GEF) 1	protein coding gene	GO:0010976	positive regulation of neuron projection development	ISO
Rapgef1	current symbol	MGI:104580	Rapgef1	Rap guanine nucleotide exchange factor (GEF) 1	protein coding gene	GO:0032486	Rap protein signal transduction	ISO
Rapgef1	current symbol	MGI:104580	Rapgef1	Rap guanine nucleotide exchange factor (GEF) 1	protein coding gene	GO:1901888	regulation of cell junction assembly	ISO
Rapgef1	current symbol	MGI:104580	Rapgef1	Rap guanine nucleotide exchange factor (GEF) 1	protein coding gene	GO:0016337	single organismal cell-cell adhesion	IMP
Rapgef1	current symbol	MGI:104580	Rapgef1	Rap guanine nucleotide exchange factor (GEF) 1	protein coding gene	GO:0005769	early endosome	ISO
Rapgef1	current symbol	MGI:104580	Rapgef1	Rap guanine nucleotide exchange factor (GEF) 1	protein coding gene	GO:0005085	guanyl-nucleotide exchange factor activity	IDA
Rapgef1	current symbol	MGI:104580	Rapgef1	Rap guanine nucleotide exchange factor (GEF) 1	protein coding gene	GO:0005515	protein binding	IPI
Rapgef1	current symbol	MGI:104580	Rapgef1	Rap guanine nucleotide exchange factor (GEF) 1	protein coding gene	GO:0017034	Rap guanyl-nucleotide exchange factor activity	ISO
Rapgef1	current symbol	MGI:104580	Rapgef1	Rap guanine nucleotide exchange factor (GEF) 1	protein coding gene	GO:0005070	SH3/SH2 adaptor activity	TAS
Rapgef1	current symbol	MGI:104580	Rapgef1	Rap guanine nucleotide exchange factor (GEF) 1	protein coding gene	GO:0004871	signal transducer activity	TAS
Gm13547	current symbol	MGI:3650473	Gm13547	predicted gene 13547	protein coding gene	GO:0008150	biological_process	ND
Gm13547	current symbol	MGI:3650473	Gm13547	predicted gene 13547	protein coding gene	GO:0005575	cellular_component	ND
Gm13547	current symbol	MGI:3650473	Gm13547	predicted gene 13547	protein coding gene	GO:0003674	molecular_function	ND
Trub2	current symbol	MGI:2442186	Trub2	TruB pseudouridine (psi) synthase homolog 2 (E. coli)	protein coding gene	GO:0001522	pseudouridine synthesis	IEA
Trub2	current symbol	MGI:2442186	Trub2	TruB pseudouridine (psi) synthase homolog 2 (E. coli)	protein coding gene	GO:0009451	RNA modification	IEA
Trub2	current symbol	MGI:2442186	Trub2	TruB pseudouridine (psi) synthase homolog 2 (E. coli)	protein coding gene	GO:0006396	RNA processing	IEA
Trub2	current symbol	MGI:2442186	Trub2	TruB pseudouridine (psi) synthase homolog 2 (E. coli)	protein coding gene	GO:0008033	tRNA processing	IEA
Trub2	current symbol	MGI:2442186	Trub2	TruB pseudouridine (psi) synthase homolog 2 (E. coli)	protein coding gene	GO:0005737	cytoplasm	ISO
Trub2	current symbol	MGI:2442186	Trub2	TruB pseudouridine (psi) synthase homolog 2 (E. coli)	protein coding gene	GO:0080011	baruol synthase activity	IEA
Trub2	current symbol	MGI:2442186	Trub2	TruB pseudouridine (psi) synthase homolog 2 (E. coli)	protein coding gene	GO:0042300	beta-amyrin synthase activity	IEA
Trub2	current symbol	MGI:2442186	Trub2	TruB pseudouridine (psi) synthase homolog 2 (E. coli)	protein coding gene	GO:0016853	isomerase activity	IEA
Trub2	current symbol	MGI:2442186	Trub2	TruB pseudouridine (psi) synthase homolog 2 (E. coli)	protein coding gene	GO:0042299	lupeol synthase activity	IEA
Trub2	current symbol	MGI:2442186	Trub2	TruB pseudouridine (psi) synthase homolog 2 (E. coli)	protein coding gene	GO:0034951	o-hydroxylaminobenzoate mutase activity	IEA
Trub2	current symbol	MGI:2442186	Trub2	TruB pseudouridine (psi) synthase homolog 2 (E. coli)	protein coding gene	GO:0034784	pivalyl-CoA mutase activity	IEA
Trub2	current symbol	MGI:2442186	Trub2	TruB pseudouridine (psi) synthase homolog 2 (E. coli)	protein coding gene	GO:0044822	poly(A) RNA binding	ISO
Trub2	current symbol	MGI:2442186	Trub2	TruB pseudouridine (psi) synthase homolog 2 (E. coli)	protein coding gene	GO:0009982	pseudouridine synthase activity	IEA
Trub2	current symbol	MGI:2442186	Trub2	TruB pseudouridine (psi) synthase homolog 2 (E. coli)	protein coding gene	GO:0003723	RNA binding	IEA
Coq4	current symbol	MGI:1098826	Coq4	coenzyme Q4	protein coding gene	GO:0006744	ubiquinone biosynthetic process	IBA
Coq4	current symbol	MGI:1098826	Coq4	coenzyme Q4	protein coding gene	GO:0016020	membrane	IEA
Coq4	current symbol	MGI:1098826	Coq4	coenzyme Q4	protein coding gene	GO:0005743	mitochondrial inner membrane	IEA
Coq4	current symbol	MGI:1098826	Coq4	coenzyme Q4	protein coding gene	GO:0005743	mitochondrial inner membrane	IEA
Coq4	current symbol	MGI:1098826	Coq4	coenzyme Q4	protein coding gene	GO:0005739	mitochondrion	ISO
Coq4	current symbol	MGI:1098826	Coq4	coenzyme Q4	protein coding gene	GO:0005739	mitochondrion	IDA
Coq4	current symbol	MGI:1098826	Coq4	coenzyme Q4	protein coding gene	GO:0003674	molecular_function	ND
Slc27a4	current symbol	MGI:1347347	Slc27a4	solute carrier family 27 (fatty acid transporter), member 4	protein coding gene	GO:0006631	fatty acid metabolic process	IMP
Slc27a4	current symbol	MGI:1347347	Slc27a4	solute carrier family 27 (fatty acid transporter), member 4	protein coding gene	GO:0015908	fatty acid transport	IEA
Slc27a4	current symbol	MGI:1347347	Slc27a4	solute carrier family 27 (fatty acid transporter), member 4	protein coding gene	GO:0006629	lipid metabolic process	IEA
Slc27a4	current symbol	MGI:1347347	Slc27a4	solute carrier family 27 (fatty acid transporter), member 4	protein coding gene	GO:0006869	lipid transport	IEA
Slc27a4	current symbol	MGI:1347347	Slc27a4	solute carrier family 27 (fatty acid transporter), member 4	protein coding gene	GO:0044539	long-chain fatty acid import	ISO
Slc27a4	current symbol	MGI:1347347	Slc27a4	solute carrier family 27 (fatty acid transporter), member 4	protein coding gene	GO:0001676	long-chain fatty acid metabolic process	IDA
Slc27a4	current symbol	MGI:1347347	Slc27a4	solute carrier family 27 (fatty acid transporter), member 4	protein coding gene	GO:0001676	long-chain fatty acid metabolic process	TAS
Slc27a4	current symbol	MGI:1347347	Slc27a4	solute carrier family 27 (fatty acid transporter), member 4	protein coding gene	GO:0001676	long-chain fatty acid metabolic process	ISO
Slc27a4	current symbol	MGI:1347347	Slc27a4	solute carrier family 27 (fatty acid transporter), member 4	protein coding gene	GO:0015909	long-chain fatty acid transport	IMP
Slc27a4	current symbol	MGI:1347347	Slc27a4	solute carrier family 27 (fatty acid transporter), member 4	protein coding gene	GO:0015909	long-chain fatty acid transport	IMP
Slc27a4	current symbol	MGI:1347347	Slc27a4	solute carrier family 27 (fatty acid transporter), member 4	protein coding gene	GO:0001579	medium-chain fatty acid transport	IDA
Slc27a4	current symbol	MGI:1347347	Slc27a4	solute carrier family 27 (fatty acid transporter), member 4	protein coding gene	GO:0001579	medium-chain fatty acid transport	IGI
Slc27a4	current symbol	MGI:1347347	Slc27a4	solute carrier family 27 (fatty acid transporter), member 4	protein coding gene	GO:0008152	metabolic process	IEA
Slc27a4	current symbol	MGI:1347347	Slc27a4	solute carrier family 27 (fatty acid transporter), member 4	protein coding gene	GO:0043588	skin development	IMP
Slc27a4	current symbol	MGI:1347347	Slc27a4	solute carrier family 27 (fatty acid transporter), member 4	protein coding gene	GO:0043588	skin development	IMP
Slc27a4	current symbol	MGI:1347347	Slc27a4	solute carrier family 27 (fatty acid transporter), member 4	protein coding gene	GO:0043588	skin development	IMP
Slc27a4	current symbol	MGI:1347347	Slc27a4	solute carrier family 27 (fatty acid transporter), member 4	protein coding gene	GO:0006810	transport	IEA
Slc27a4	current symbol	MGI:1347347	Slc27a4	solute carrier family 27 (fatty acid transporter), member 4	protein coding gene	GO:0042760	very long-chain fatty acid catabolic process	IDA
Slc27a4	current symbol	MGI:1347347	Slc27a4	solute carrier family 27 (fatty acid transporter), member 4	protein coding gene	GO:0000038	very long-chain fatty acid metabolic process	IDA
Slc27a4	current symbol	MGI:1347347	Slc27a4	solute carrier family 27 (fatty acid transporter), member 4	protein coding gene	GO:0000038	very long-chain fatty acid metabolic process	IMP
Slc27a4	current symbol	MGI:1347347	Slc27a4	solute carrier family 27 (fatty acid transporter), member 4	protein coding gene	GO:0031526	brush border membrane	IDA
Slc27a4	current symbol	MGI:1347347	Slc27a4	solute carrier family 27 (fatty acid transporter), member 4	protein coding gene	GO:0005783	endoplasmic reticulum	IDA
Slc27a4	current symbol	MGI:1347347	Slc27a4	solute carrier family 27 (fatty acid transporter), member 4	protein coding gene	GO:0005789	endoplasmic reticulum membrane	ISO
Slc27a4	current symbol	MGI:1347347	Slc27a4	solute carrier family 27 (fatty acid transporter), member 4	protein coding gene	GO:0016021	integral component of membrane	IEA
Slc27a4	current symbol	MGI:1347347	Slc27a4	solute carrier family 27 (fatty acid transporter), member 4	protein coding gene	GO:0016021	integral component of membrane	IEA
Slc27a4	current symbol	MGI:1347347	Slc27a4	solute carrier family 27 (fatty acid transporter), member 4	protein coding gene	GO:0016020	membrane	ISO
Slc27a4	current symbol	MGI:1347347	Slc27a4	solute carrier family 27 (fatty acid transporter), member 4	protein coding gene	GO:0005902	microvillus	IDA
Slc27a4	current symbol	MGI:1347347	Slc27a4	solute carrier family 27 (fatty acid transporter), member 4	protein coding gene	GO:0005886	plasma membrane	IDA
Slc27a4	current symbol	MGI:1347347	Slc27a4	solute carrier family 27 (fatty acid transporter), member 4	protein coding gene	GO:0005886	plasma membrane	TAS
Slc27a4	current symbol	MGI:1347347	Slc27a4	solute carrier family 27 (fatty acid transporter), member 4	protein coding gene	GO:0034865	2,4,4-trimethylpentanoate-CoA ligase activity	IEA
Slc27a4	current symbol	MGI:1347347	Slc27a4	solute carrier family 27 (fatty acid transporter), member 4	protein coding gene	GO:0018857	2,4-dichlorobenzoate-CoA ligase activity	IEA
Slc27a4	current symbol	MGI:1347347	Slc27a4	solute carrier family 27 (fatty acid transporter), member 4	protein coding gene	GO:0018855	2-oxo-delta3-4,5,5-trimethylcyclopentenylacetyl-CoA synthetase activity	IEA
Slc27a4	current symbol	MGI:1347347	Slc27a4	solute carrier family 27 (fatty acid transporter), member 4	protein coding gene	GO:0043955	3-hydroxypropionyl-CoA synthetase activity	IEA
Slc27a4	current symbol	MGI:1347347	Slc27a4	solute carrier family 27 (fatty acid transporter), member 4	protein coding gene	GO:0018854	3-isopropenyl-6-oxoheptanoyl-CoA synthetase activity	IEA
Slc27a4	current symbol	MGI:1347347	Slc27a4	solute carrier family 27 (fatty acid transporter), member 4	protein coding gene	GO:0010435	3-oxo-2-(2'-pentenyl)cyclopentane-1-octanoic acid CoA ligase activity	IEA
Slc27a4	current symbol	MGI:1347347	Slc27a4	solute carrier family 27 (fatty acid transporter), member 4	protein coding gene	GO:0052687	(3R)-3-isopropenyl-6-oxoheptanoate:CoA ligase (ADP-forming) activity	IEA
Slc27a4	current symbol	MGI:1347347	Slc27a4	solute carrier family 27 (fatty acid transporter), member 4	protein coding gene	GO:0052688	(3R)-3-isopropenyl-6-oxoheptanoate:CoA ligase (AMP-forming) activity	IEA
Slc27a4	current symbol	MGI:1347347	Slc27a4	solute carrier family 27 (fatty acid transporter), member 4	protein coding gene	GO:0003996	acyl-CoA ligase activity	IEA
Slc27a4	current symbol	MGI:1347347	Slc27a4	solute carrier family 27 (fatty acid transporter), member 4	protein coding gene	GO:0034796	adipate-CoA ligase activity	IEA
Slc27a4	current symbol	MGI:1347347	Slc27a4	solute carrier family 27 (fatty acid transporter), member 4	protein coding gene	GO:0043762	aryl-CoA synthetase (ADP-forming) activity	IEA
Slc27a4	current symbol	MGI:1347347	Slc27a4	solute carrier family 27 (fatty acid transporter), member 4	protein coding gene	GO:0018856	benzoyl acetate-CoA ligase activity	IEA
Slc27a4	current symbol	MGI:1347347	Slc27a4	solute carrier family 27 (fatty acid transporter), member 4	protein coding gene	GO:0043759	branched-chain acyl-CoA synthetase (ADP-forming) activity	IEA
Slc27a4	current symbol	MGI:1347347	Slc27a4	solute carrier family 27 (fatty acid transporter), member 4	protein coding gene	GO:0003824	catalytic activity	IEA
Slc27a4	current symbol	MGI:1347347	Slc27a4	solute carrier family 27 (fatty acid transporter), member 4	protein coding gene	GO:0034942	cis-2-methyl-5-isopropylhexa-2,5-dienoate-CoA ligase activity	IEA
Slc27a4	current symbol	MGI:1347347	Slc27a4	solute carrier family 27 (fatty acid transporter), member 4	protein coding gene	GO:0034823	citronellyl-CoA ligase activity	IEA
Slc27a4	current symbol	MGI:1347347	Slc27a4	solute carrier family 27 (fatty acid transporter), member 4	protein coding gene	GO:0034793	cyclopropanecarboxylate-CoA ligase activity	IEA
Slc27a4	current symbol	MGI:1347347	Slc27a4	solute carrier family 27 (fatty acid transporter), member 4	protein coding gene	GO:0015645	fatty acid ligase activity	IEA
Slc27a4	current symbol	MGI:1347347	Slc27a4	solute carrier family 27 (fatty acid transporter), member 4	protein coding gene	GO:0016874	ligase activity	IEA
Slc27a4	current symbol	MGI:1347347	Slc27a4	solute carrier family 27 (fatty acid transporter), member 4	protein coding gene	GO:0004467	long-chain fatty acid-CoA ligase activity	ISO
Slc27a4	current symbol	MGI:1347347	Slc27a4	solute carrier family 27 (fatty acid transporter), member 4	protein coding gene	GO:0004467	long-chain fatty acid-CoA ligase activity	IDA
Slc27a4	current symbol	MGI:1347347	Slc27a4	solute carrier family 27 (fatty acid transporter), member 4	protein coding gene	GO:0004467	long-chain fatty acid-CoA ligase activity	TAS
Slc27a4	current symbol	MGI:1347347	Slc27a4	solute carrier family 27 (fatty acid transporter), member 4	protein coding gene	GO:0090409	malonyl-CoA synthetase activity	IEA
Slc27a4	current symbol	MGI:1347347	Slc27a4	solute carrier family 27 (fatty acid transporter), member 4	protein coding gene	GO:0034841	mentha-1,3-dione-CoA ligase activity	IEA
Slc27a4	current symbol	MGI:1347347	Slc27a4	solute carrier family 27 (fatty acid transporter), member 4	protein coding gene	GO:0000166	nucleotide binding	IEA
Slc27a4	current symbol	MGI:1347347	Slc27a4	solute carrier family 27 (fatty acid transporter), member 4	protein coding gene	GO:0052685	perillic acid:CoA ligase (ADP-forming) activity	IEA
Slc27a4	current symbol	MGI:1347347	Slc27a4	solute carrier family 27 (fatty acid transporter), member 4	protein coding gene	GO:0052686	perillic acid:CoA ligase (AMP-forming) activity	IEA
Slc27a4	current symbol	MGI:1347347	Slc27a4	solute carrier family 27 (fatty acid transporter), member 4	protein coding gene	GO:0034783	pivalate-CoA ligase activity	IEA
Slc27a4	current symbol	MGI:1347347	Slc27a4	solute carrier family 27 (fatty acid transporter), member 4	protein coding gene	GO:0070251	pristanate-CoA ligase activity	IEA
Slc27a4	current symbol	MGI:1347347	Slc27a4	solute carrier family 27 (fatty acid transporter), member 4	protein coding gene	GO:0004774	succinate-CoA ligase activity	IEA
Slc27a4	current symbol	MGI:1347347	Slc27a4	solute carrier family 27 (fatty acid transporter), member 4	protein coding gene	GO:0034842	thiophene-2-carboxylate-CoA ligase activity	IEA
Slc27a4	current symbol	MGI:1347347	Slc27a4	solute carrier family 27 (fatty acid transporter), member 4	protein coding gene	GO:0034943	trans-2-methyl-5-isopropylhexa-2,5-dienoate-CoA ligase activity	IEA
Slc27a4	current symbol	MGI:1347347	Slc27a4	solute carrier family 27 (fatty acid transporter), member 4	protein coding gene	GO:0031957	very long-chain fatty acid-CoA ligase activity	IDA
Slc27a4	current symbol	MGI:1347347	Slc27a4	solute carrier family 27 (fatty acid transporter), member 4	protein coding gene	GO:0031957	very long-chain fatty acid-CoA ligase activity	IMP
Urm1	current symbol	MGI:1915455	Urm1	ubiquitin related modifier 1 homolog (S. cerevisiae)	protein coding gene	GO:0008033	tRNA processing	IEA
Urm1	current symbol	MGI:1915455	Urm1	ubiquitin related modifier 1 homolog (S. cerevisiae)	protein coding gene	GO:0034227	tRNA thio-modification	ISO
Urm1	current symbol	MGI:1915455	Urm1	ubiquitin related modifier 1 homolog (S. cerevisiae)	protein coding gene	GO:0002098	tRNA wobble uridine modification	ISO
Urm1	current symbol	MGI:1915455	Urm1	ubiquitin related modifier 1 homolog (S. cerevisiae)	protein coding gene	GO:0005737	cytoplasm	IEA
Urm1	current symbol	MGI:1915455	Urm1	ubiquitin related modifier 1 homolog (S. cerevisiae)	protein coding gene	GO:0005737	cytoplasm	IEA
Urm1	current symbol	MGI:1915455	Urm1	ubiquitin related modifier 1 homolog (S. cerevisiae)	protein coding gene	GO:0070062	extracellular exosome	ISO
Urm1	current symbol	MGI:1915455	Urm1	ubiquitin related modifier 1 homolog (S. cerevisiae)	protein coding gene	GO:0016783	sulfurtransferase activity	ISO
Cercam	current symbol	MGI:2139134	Cercam	cerebral endothelial cell adhesion molecule	protein coding gene	GO:0007155	cell adhesion	ISO
Cercam	current symbol	MGI:2139134	Cercam	cerebral endothelial cell adhesion molecule	protein coding gene	GO:0005783	endoplasmic reticulum	IEA
Cercam	current symbol	MGI:2139134	Cercam	cerebral endothelial cell adhesion molecule	protein coding gene	GO:0003674	molecular_function	ND
Odf2	current symbol	MGI:1098824	Odf2	outer dense fiber of sperm tails 2	protein coding gene	GO:0030154	cell differentiation	IEA
Odf2	current symbol	MGI:1098824	Odf2	outer dense fiber of sperm tails 2	protein coding gene	GO:0007275	multicellular organismal development	IEA
Odf2	current symbol	MGI:1098824	Odf2	outer dense fiber of sperm tails 2	protein coding gene	GO:1902017	regulation of cilium assembly	ISO
Odf2	current symbol	MGI:1098824	Odf2	outer dense fiber of sperm tails 2	protein coding gene	GO:0007283	spermatogenesis	IEA
Odf2	current symbol	MGI:1098824	Odf2	outer dense fiber of sperm tails 2	protein coding gene	GO:0042995	cell projection	IEA
Odf2	current symbol	MGI:1098824	Odf2	outer dense fiber of sperm tails 2	protein coding gene	GO:0005814	centriole	IDA
Odf2	current symbol	MGI:1098824	Odf2	outer dense fiber of sperm tails 2	protein coding gene	GO:0005814	centriole	IDA
Odf2	current symbol	MGI:1098824	Odf2	outer dense fiber of sperm tails 2	protein coding gene	GO:0005814	centriole	ISO
Odf2	current symbol	MGI:1098824	Odf2	outer dense fiber of sperm tails 2	protein coding gene	GO:0005813	centrosome	ISO
Odf2	current symbol	MGI:1098824	Odf2	outer dense fiber of sperm tails 2	protein coding gene	GO:0036064	ciliary basal body	ISO
Odf2	current symbol	MGI:1098824	Odf2	outer dense fiber of sperm tails 2	protein coding gene	GO:0097539	ciliary transition fiber	IDA
Odf2	current symbol	MGI:1098824	Odf2	outer dense fiber of sperm tails 2	protein coding gene	GO:0005929	cilium	IDA
Odf2	current symbol	MGI:1098824	Odf2	outer dense fiber of sperm tails 2	protein coding gene	GO:0005929	cilium	IDA
Odf2	current symbol	MGI:1098824	Odf2	outer dense fiber of sperm tails 2	protein coding gene	GO:0005737	cytoplasm	IEA
Odf2	current symbol	MGI:1098824	Odf2	outer dense fiber of sperm tails 2	protein coding gene	GO:0005856	cytoskeleton	IEA
Odf2	current symbol	MGI:1098824	Odf2	outer dense fiber of sperm tails 2	protein coding gene	GO:0005874	microtubule	IEA
Odf2	current symbol	MGI:1098824	Odf2	outer dense fiber of sperm tails 2	protein coding gene	GO:0005634	nucleus	ISO
Odf2	current symbol	MGI:1098824	Odf2	outer dense fiber of sperm tails 2	protein coding gene	GO:0017137	Rab GTPase binding	ISO
Odf2	current symbol	MGI:1098824	Odf2	outer dense fiber of sperm tails 2	protein coding gene	GO:0005200	structural constituent of cytoskeleton	TAS
Odf2	human synonym	MGI:97424	Odf1	outer dense fiber of sperm tails 1	protein coding gene	GO:0030154	cell differentiation	IEA
Odf2	human synonym	MGI:97424	Odf1	outer dense fiber of sperm tails 1	protein coding gene	GO:0007275	multicellular organismal development	IEA
Odf2	human synonym	MGI:97424	Odf1	outer dense fiber of sperm tails 1	protein coding gene	GO:0007283	spermatogenesis	IEA
Odf2	human synonym	MGI:97424	Odf1	outer dense fiber of sperm tails 1	protein coding gene	GO:0005634	nucleus	ISO
Odf2	human synonym	MGI:97424	Odf1	outer dense fiber of sperm tails 1	protein coding gene	GO:0001520	outer dense fiber	IDA
Odf2	human synonym	MGI:97424	Odf1	outer dense fiber of sperm tails 1	protein coding gene	GO:0019904	protein domain specific binding	ISO
Gle1	current symbol	MGI:1921662	Gle1	GLE1 RNA export mediator (yeast)	protein coding gene	GO:0051028	mRNA transport	IEA
Gle1	current symbol	MGI:1921662	Gle1	GLE1 RNA export mediator (yeast)	protein coding gene	GO:0016973	poly(A)+ mRNA export from nucleus	IEA
Gle1	current symbol	MGI:1921662	Gle1	GLE1 RNA export mediator (yeast)	protein coding gene	GO:0015031	protein transport	IEA
Gle1	current symbol	MGI:1921662	Gle1	GLE1 RNA export mediator (yeast)	protein coding gene	GO:0006810	transport	IEA
Gle1	current symbol	MGI:1921662	Gle1	GLE1 RNA export mediator (yeast)	protein coding gene	GO:0005737	cytoplasm	ISO
Gle1	current symbol	MGI:1921662	Gle1	GLE1 RNA export mediator (yeast)	protein coding gene	GO:0005615	extracellular space	ISO
Gle1	current symbol	MGI:1921662	Gle1	GLE1 RNA export mediator (yeast)	protein coding gene	GO:0016020	membrane	ISO
Gle1	current symbol	MGI:1921662	Gle1	GLE1 RNA export mediator (yeast)	protein coding gene	GO:0005643	nuclear pore	IEA
Gle1	current symbol	MGI:1921662	Gle1	GLE1 RNA export mediator (yeast)	protein coding gene	GO:0005643	nuclear pore	IEA
Gle1	current symbol	MGI:1921662	Gle1	GLE1 RNA export mediator (yeast)	protein coding gene	GO:0005634	nucleus	IEA
Gle1	current symbol	MGI:1921662	Gle1	GLE1 RNA export mediator (yeast)	protein coding gene	GO:0005886	plasma membrane	ISO
Gle1	current symbol	MGI:1921662	Gle1	GLE1 RNA export mediator (yeast)	protein coding gene	GO:0042802	identical protein binding	ISO
Sptan1	current symbol	MGI:98386	Sptan1	spectrin alpha, non-erythrocytic 1	protein coding gene	GO:0031532	actin cytoskeleton reorganization	ISO
Sptan1	current symbol	MGI:98386	Sptan1	spectrin alpha, non-erythrocytic 1	protein coding gene	GO:0051693	actin filament capping	IEA
Sptan1	current symbol	MGI:98386	Sptan1	spectrin alpha, non-erythrocytic 1	protein coding gene	GO:0030863	cortical cytoskeleton	IDA
Sptan1	current symbol	MGI:98386	Sptan1	spectrin alpha, non-erythrocytic 1	protein coding gene	GO:0032437	cuticular plate	IDA
Sptan1	current symbol	MGI:98386	Sptan1	spectrin alpha, non-erythrocytic 1	protein coding gene	GO:0005737	cytoplasm	IEA
Sptan1	current symbol	MGI:98386	Sptan1	spectrin alpha, non-erythrocytic 1	protein coding gene	GO:0005856	cytoskeleton	IEA
Sptan1	current symbol	MGI:98386	Sptan1	spectrin alpha, non-erythrocytic 1	protein coding gene	GO:0070062	extracellular exosome	ISO
Sptan1	current symbol	MGI:98386	Sptan1	spectrin alpha, non-erythrocytic 1	protein coding gene	GO:1903561	extracellular vesicle	ISO
Sptan1	current symbol	MGI:98386	Sptan1	spectrin alpha, non-erythrocytic 1	protein coding gene	GO:0005916	fascia adherens	IDA
Sptan1	current symbol	MGI:98386	Sptan1	spectrin alpha, non-erythrocytic 1	protein coding gene	GO:0043231	intracellular membrane-bounded organelle	ISO
Sptan1	current symbol	MGI:98386	Sptan1	spectrin alpha, non-erythrocytic 1	protein coding gene	GO:0016328	lateral plasma membrane	IDA
Sptan1	current symbol	MGI:98386	Sptan1	spectrin alpha, non-erythrocytic 1	protein coding gene	GO:0016328	lateral plasma membrane	IDA
Sptan1	current symbol	MGI:98386	Sptan1	spectrin alpha, non-erythrocytic 1	protein coding gene	GO:0016020	membrane	IDA
Sptan1	current symbol	MGI:98386	Sptan1	spectrin alpha, non-erythrocytic 1	protein coding gene	GO:0015630	microtubule cytoskeleton	ISO
Sptan1	current symbol	MGI:98386	Sptan1	spectrin alpha, non-erythrocytic 1	protein coding gene	GO:0043209	myelin sheath	IDA
Sptan1	current symbol	MGI:98386	Sptan1	spectrin alpha, non-erythrocytic 1	protein coding gene	GO:0033270	paranode region of axon	IDA
Sptan1	current symbol	MGI:98386	Sptan1	spectrin alpha, non-erythrocytic 1	protein coding gene	GO:0005886	plasma membrane	ISO
Sptan1	current symbol	MGI:98386	Sptan1	spectrin alpha, non-erythrocytic 1	protein coding gene	GO:0043234	protein complex	ISO
Sptan1	current symbol	MGI:98386	Sptan1	spectrin alpha, non-erythrocytic 1	protein coding gene	GO:0030018	Z disc	IDA
Sptan1	current symbol	MGI:98386	Sptan1	spectrin alpha, non-erythrocytic 1	protein coding gene	GO:0003779	actin binding	IEA
Sptan1	current symbol	MGI:98386	Sptan1	spectrin alpha, non-erythrocytic 1	protein coding gene	GO:0005509	calcium ion binding	IEA
Sptan1	current symbol	MGI:98386	Sptan1	spectrin alpha, non-erythrocytic 1	protein coding gene	GO:0005516	calmodulin binding	IEA
Sptan1	current symbol	MGI:98386	Sptan1	spectrin alpha, non-erythrocytic 1	protein coding gene	GO:0046872	metal ion binding	IEA
Sptan1	current symbol	MGI:98386	Sptan1	spectrin alpha, non-erythrocytic 1	protein coding gene	GO:0005515	protein binding	IPI
Sptan1	current symbol	MGI:98386	Sptan1	spectrin alpha, non-erythrocytic 1	protein coding gene	GO:0032403	protein complex binding	ISO
Sptan1	current symbol	MGI:98386	Sptan1	spectrin alpha, non-erythrocytic 1	protein coding gene	GO:0046982	protein heterodimerization activity	IDA
Sptan1	current symbol	MGI:98386	Sptan1	spectrin alpha, non-erythrocytic 1	protein coding gene	GO:0047485	protein N-terminus binding	ISO
Sptan1	current symbol	MGI:98386	Sptan1	spectrin alpha, non-erythrocytic 1	protein coding gene	GO:0030507	spectrin binding	IDA
Sptan1	current symbol	MGI:98386	Sptan1	spectrin alpha, non-erythrocytic 1	protein coding gene	GO:0030507	spectrin binding	ISO
Sptan1	current symbol	MGI:98386	Sptan1	spectrin alpha, non-erythrocytic 1	protein coding gene	GO:0030507	spectrin binding	IPI
Sptan1	current symbol	MGI:98386	Sptan1	spectrin alpha, non-erythrocytic 1	protein coding gene	GO:0019905	syntaxin binding	ISO
Wdr34	current symbol	MGI:1919070	Wdr34	WD repeat domain 34	protein coding gene	GO:0008150	biological_process	ND
Wdr34	current symbol	MGI:1919070	Wdr34	WD repeat domain 34	protein coding gene	GO:0005930	axoneme	IDA
Wdr34	current symbol	MGI:1919070	Wdr34	WD repeat domain 34	protein coding gene	GO:0042995	cell projection	IEA
Wdr34	current symbol	MGI:1919070	Wdr34	WD repeat domain 34	protein coding gene	GO:0005814	centriole	IDA
Wdr34	current symbol	MGI:1919070	Wdr34	WD repeat domain 34	protein coding gene	GO:0036064	ciliary basal body	IDA
Wdr34	current symbol	MGI:1919070	Wdr34	WD repeat domain 34	protein coding gene	GO:0005737	cytoplasm	ISO
Wdr34	current symbol	MGI:1919070	Wdr34	WD repeat domain 34	protein coding gene	GO:0005868	cytoplasmic dynein complex	IDA
Wdr34	current symbol	MGI:1919070	Wdr34	WD repeat domain 34	protein coding gene	GO:0005856	cytoskeleton	IEA
Wdr34	current symbol	MGI:1919070	Wdr34	WD repeat domain 34	protein coding gene	GO:0003674	molecular_function	ND
Set	current symbol	MGI:1860267	Set	SET nuclear oncogene	protein coding gene	GO:0043524	negative regulation of neuron apoptotic process	ISO
Set	current symbol	MGI:1860267	Set	SET nuclear oncogene	protein coding gene	GO:0045892	negative regulation of transcription, DNA-templated	ISO
Set	current symbol	MGI:1860267	Set	SET nuclear oncogene	protein coding gene	GO:0006334	nucleosome assembly	IEA
Set	current symbol	MGI:1860267	Set	SET nuclear oncogene	protein coding gene	GO:0005737	cytoplasm	ISO
Set	current symbol	MGI:1860267	Set	SET nuclear oncogene	protein coding gene	GO:0005783	endoplasmic reticulum	ISO
Set	current symbol	MGI:1860267	Set	SET nuclear oncogene	protein coding gene	GO:0005654	nucleoplasm	ISO
Set	current symbol	MGI:1860267	Set	SET nuclear oncogene	protein coding gene	GO:0005634	nucleus	ISO
Set	current symbol	MGI:1860267	Set	SET nuclear oncogene	protein coding gene	GO:0005634	nucleus	IDA
Set	current symbol	MGI:1860267	Set	SET nuclear oncogene	protein coding gene	GO:0048471	perinuclear region of cytoplasm	ISO
Set	current symbol	MGI:1860267	Set	SET nuclear oncogene	protein coding gene	GO:0043234	protein complex	ISO
Set	current symbol	MGI:1860267	Set	SET nuclear oncogene	protein coding gene	GO:0003677	DNA binding	IEA
Pkn3	current symbol	MGI:2388285	Pkn3	protein kinase N3	protein coding gene	GO:0010631	epithelial cell migration	ISO
Pkn3	current symbol	MGI:2388285	Pkn3	protein kinase N3	protein coding gene	GO:0035556	intracellular signal transduction	IBA
Pkn3	current symbol	MGI:2388285	Pkn3	protein kinase N3	protein coding gene	GO:0018105	peptidyl-serine phosphorylation	IBA
Pkn3	current symbol	MGI:2388285	Pkn3	protein kinase N3	protein coding gene	GO:0016310	phosphorylation	IEA
Pkn3	current symbol	MGI:2388285	Pkn3	protein kinase N3	protein coding gene	GO:0006468	protein phosphorylation	IEA
Pkn3	current symbol	MGI:2388285	Pkn3	protein kinase N3	protein coding gene	GO:0007165	signal transduction	IEA
Pkn3	current symbol	MGI:2388285	Pkn3	protein kinase N3	protein coding gene	GO:0005737	cytoplasm	IEA
Pkn3	current symbol	MGI:2388285	Pkn3	protein kinase N3	protein coding gene	GO:0005622	intracellular	IBA
Pkn3	current symbol	MGI:2388285	Pkn3	protein kinase N3	protein coding gene	GO:0005634	nucleus	IEA
Pkn3	current symbol	MGI:2388285	Pkn3	protein kinase N3	protein coding gene	GO:0005524	ATP binding	IEA
Pkn3	current symbol	MGI:2388285	Pkn3	protein kinase N3	protein coding gene	GO:0005524	ATP binding	IEA
Pkn3	current symbol	MGI:2388285	Pkn3	protein kinase N3	protein coding gene	GO:0016301	kinase activity	IEA
Pkn3	current symbol	MGI:2388285	Pkn3	protein kinase N3	protein coding gene	GO:0000166	nucleotide binding	IEA
Pkn3	current symbol	MGI:2388285	Pkn3	protein kinase N3	protein coding gene	GO:0004672	protein kinase activity	IEA
Pkn3	current symbol	MGI:2388285	Pkn3	protein kinase N3	protein coding gene	GO:0004697	protein kinase C activity	IEA
Pkn3	current symbol	MGI:2388285	Pkn3	protein kinase N3	protein coding gene	GO:0004674	protein serine/threonine kinase activity	IBA
Pkn3	current symbol	MGI:2388285	Pkn3	protein kinase N3	protein coding gene	GO:0016740	transferase activity	IEA
Zdhhc12	current symbol	MGI:1913470	Zdhhc12	zinc finger, DHHC domain containing 12	protein coding gene	GO:0018345	protein palmitoylation	ISO
Zdhhc12	current symbol	MGI:1913470	Zdhhc12	zinc finger, DHHC domain containing 12	protein coding gene	GO:0005783	endoplasmic reticulum	ISO
Zdhhc12	current symbol	MGI:1913470	Zdhhc12	zinc finger, DHHC domain containing 12	protein coding gene	GO:0005794	Golgi apparatus	ISO
Zdhhc12	current symbol	MGI:1913470	Zdhhc12	zinc finger, DHHC domain containing 12	protein coding gene	GO:0016021	integral component of membrane	IEA
Zdhhc12	current symbol	MGI:1913470	Zdhhc12	zinc finger, DHHC domain containing 12	protein coding gene	GO:0016020	membrane	IEA
Zdhhc12	current symbol	MGI:1913470	Zdhhc12	zinc finger, DHHC domain containing 12	protein coding gene	GO:0046872	metal ion binding	IEA
Zdhhc12	current symbol	MGI:1913470	Zdhhc12	zinc finger, DHHC domain containing 12	protein coding gene	GO:0016409	palmitoyltransferase activity	ISO
Zdhhc12	current symbol	MGI:1913470	Zdhhc12	zinc finger, DHHC domain containing 12	protein coding gene	GO:0019706	protein-cysteine S-palmitoyltransferase activity	IEA
Zdhhc12	current symbol	MGI:1913470	Zdhhc12	zinc finger, DHHC domain containing 12	protein coding gene	GO:0016740	transferase activity	IEA
Zdhhc12	current symbol	MGI:1913470	Zdhhc12	zinc finger, DHHC domain containing 12	protein coding gene	GO:0016746	transferase activity, transferring acyl groups	IEA
Zdhhc12	current symbol	MGI:1913470	Zdhhc12	zinc finger, DHHC domain containing 12	protein coding gene	GO:0008270	zinc ion binding	IEA
Zer1	current symbol	MGI:2442511	Zer1	zyg-11 related, cell cycle regulator	protein coding gene	GO:0016567	protein ubiquitination	ISO
Zer1	current symbol	MGI:2442511	Zer1	zyg-11 related, cell cycle regulator	protein coding gene	GO:0051438	regulation of ubiquitin-protein transferase activity	IBA
Zer1	current symbol	MGI:2442511	Zer1	zyg-11 related, cell cycle regulator	protein coding gene	GO:0051438	regulation of ubiquitin-protein transferase activity	ISO
Zer1	current symbol	MGI:2442511	Zer1	zyg-11 related, cell cycle regulator	protein coding gene	GO:0031462	Cul2-RING ubiquitin ligase complex	ISO
Zer1	current symbol	MGI:2442511	Zer1	zyg-11 related, cell cycle regulator	protein coding gene	GO:0031462	Cul2-RING ubiquitin ligase complex	IBA
Zer1	current symbol	MGI:2442511	Zer1	zyg-11 related, cell cycle regulator	protein coding gene	GO:0004842	ubiquitin-protein transferase activity	IBA
Zer1	current symbol	MGI:2442511	Zer1	zyg-11 related, cell cycle regulator	protein coding gene	GO:0004842	ubiquitin-protein transferase activity	ISO
Tbc1d13	current symbol	MGI:2385326	Tbc1d13	TBC1 domain family, member 13	protein coding gene	GO:0008150	biological_process	ND
Tbc1d13	current symbol	MGI:2385326	Tbc1d13	TBC1 domain family, member 13	protein coding gene	GO:0005575	cellular_component	ND
Tbc1d13	current symbol	MGI:2385326	Tbc1d13	TBC1 domain family, member 13	protein coding gene	GO:0005096	GTPase activator activity	IEA
Tbc1d13	current symbol	MGI:2385326	Tbc1d13	TBC1 domain family, member 13	protein coding gene	GO:0005515	protein binding	IPI
Endog	current symbol	MGI:1261433	Endog	endonuclease G	protein coding gene	GO:0006309	apoptotic DNA fragmentation	IMP
Endog	current symbol	MGI:1261433	Endog	endonuclease G	protein coding gene	GO:0006308	DNA catabolic process	TAS
Endog	current symbol	MGI:1261433	Endog	endonuclease G	protein coding gene	GO:0001701	in utero embryonic development	IMP
Endog	current symbol	MGI:1261433	Endog	endonuclease G	protein coding gene	GO:1902512	positive regulation of apoptotic DNA fragmentation	ISO
Endog	current symbol	MGI:1261433	Endog	endonuclease G	protein coding gene	GO:0043065	positive regulation of apoptotic process	TAS
Endog	current symbol	MGI:1261433	Endog	endonuclease G	protein coding gene	GO:0043065	positive regulation of apoptotic process	IMP
Endog	current symbol	MGI:1261433	Endog	endonuclease G	protein coding gene	GO:1901300	positive regulation of hydrogen peroxide-mediated programmed cell death	ISO
Endog	current symbol	MGI:1261433	Endog	endonuclease G	protein coding gene	GO:0046677	response to antibiotic	IMP
Endog	current symbol	MGI:1261433	Endog	endonuclease G	protein coding gene	GO:0034612	response to tumor necrosis factor	IMP
Endog	current symbol	MGI:1261433	Endog	endonuclease G	protein coding gene	GO:0005829	cytosol	ISO
Endog	current symbol	MGI:1261433	Endog	endonuclease G	protein coding gene	GO:0005739	mitochondrion	IDA
Endog	current symbol	MGI:1261433	Endog	endonuclease G	protein coding gene	GO:0005739	mitochondrion	IDA
Endog	current symbol	MGI:1261433	Endog	endonuclease G	protein coding gene	GO:0005739	mitochondrion	ISO
Endog	current symbol	MGI:1261433	Endog	endonuclease G	protein coding gene	GO:0005634	nucleus	ISO
Endog	current symbol	MGI:1261433	Endog	endonuclease G	protein coding gene	GO:0043204	perikaryon	ISO
Endog	current symbol	MGI:1261433	Endog	endonuclease G	protein coding gene	GO:0004536	deoxyribonuclease activity	ISO
Endog	current symbol	MGI:1261433	Endog	endonuclease G	protein coding gene	GO:0004519	endonuclease activity	IEA
Endog	current symbol	MGI:1261433	Endog	endonuclease G	protein coding gene	GO:0016787	hydrolase activity	IEA
Endog	current symbol	MGI:1261433	Endog	endonuclease G	protein coding gene	GO:0016787	hydrolase activity	IEA
Endog	current symbol	MGI:1261433	Endog	endonuclease G	protein coding gene	GO:0046872	metal ion binding	IEA
Endog	current symbol	MGI:1261433	Endog	endonuclease G	protein coding gene	GO:0046872	metal ion binding	IEA
Endog	current symbol	MGI:1261433	Endog	endonuclease G	protein coding gene	GO:0004518	nuclease activity	IEA
Endog	current symbol	MGI:1261433	Endog	endonuclease G	protein coding gene	GO:0003676	nucleic acid binding	IEA
D2Wsu81e	current symbol	MGI:106544	D2Wsu81e	DNA segment, Chr 2, Wayne State University 81, expressed	protein coding gene	GO:0007049	cell cycle	IEA
D2Wsu81e	current symbol	MGI:106544	D2Wsu81e	DNA segment, Chr 2, Wayne State University 81, expressed	protein coding gene	GO:0051301	cell division	IEA
D2Wsu81e	current symbol	MGI:106544	D2Wsu81e	DNA segment, Chr 2, Wayne State University 81, expressed	protein coding gene	GO:0032259	methylation	IEA
D2Wsu81e	current symbol	MGI:106544	D2Wsu81e	DNA segment, Chr 2, Wayne State University 81, expressed	protein coding gene	GO:0005694	chromosome	IEA
D2Wsu81e	current symbol	MGI:106544	D2Wsu81e	DNA segment, Chr 2, Wayne State University 81, expressed	protein coding gene	GO:0000775	chromosome, centromeric region	IEA
D2Wsu81e	current symbol	MGI:106544	D2Wsu81e	DNA segment, Chr 2, Wayne State University 81, expressed	protein coding gene	GO:0000776	kinetochore	IEA
D2Wsu81e	current symbol	MGI:106544	D2Wsu81e	DNA segment, Chr 2, Wayne State University 81, expressed	protein coding gene	GO:0034933	1-hydroxy-6-methoxypyrene methyltransferase activity	IEA
D2Wsu81e	current symbol	MGI:106544	D2Wsu81e	DNA segment, Chr 2, Wayne State University 81, expressed	protein coding gene	GO:0034931	1-hydroxypyrene methyltransferase activity	IEA
D2Wsu81e	current symbol	MGI:106544	D2Wsu81e	DNA segment, Chr 2, Wayne State University 81, expressed	protein coding gene	GO:0018707	1-phenanthrol methyltransferase activity	IEA
D2Wsu81e	current symbol	MGI:106544	D2Wsu81e	DNA segment, Chr 2, Wayne State University 81, expressed	protein coding gene	GO:0052624	2-phytyl-1,4-naphthoquinone methyltransferase activity	IEA
D2Wsu81e	current symbol	MGI:106544	D2Wsu81e	DNA segment, Chr 2, Wayne State University 81, expressed	protein coding gene	GO:0008425	2-polyprenyl-6-methoxy-1,4-benzoquinone methyltransferase activity	IEA
D2Wsu81e	current symbol	MGI:106544	D2Wsu81e	DNA segment, Chr 2, Wayne State University 81, expressed	protein coding gene	GO:0034807	4,5-dihydroxybenzo(a)pyrene methyltransferase activity	IEA
D2Wsu81e	current symbol	MGI:106544	D2Wsu81e	DNA segment, Chr 2, Wayne State University 81, expressed	protein coding gene	GO:0016273	arginine N-methyltransferase activity	IEA
D2Wsu81e	current symbol	MGI:106544	D2Wsu81e	DNA segment, Chr 2, Wayne State University 81, expressed	protein coding gene	GO:0008169	C-methyltransferase activity	IEA
D2Wsu81e	current symbol	MGI:106544	D2Wsu81e	DNA segment, Chr 2, Wayne State University 81, expressed	protein coding gene	GO:0043782	cobalt-precorrin-3 C17-methyltransferase activity	IEA
D2Wsu81e	current symbol	MGI:106544	D2Wsu81e	DNA segment, Chr 2, Wayne State University 81, expressed	protein coding gene	GO:0043780	cobalt-precorrin-5B C1-methyltransferase activity	IEA
D2Wsu81e	current symbol	MGI:106544	D2Wsu81e	DNA segment, Chr 2, Wayne State University 81, expressed	protein coding gene	GO:0043776	cobalt-precorrin-6B C5-methyltransferase activity	IEA
D2Wsu81e	current symbol	MGI:106544	D2Wsu81e	DNA segment, Chr 2, Wayne State University 81, expressed	protein coding gene	GO:0043777	cobalt-precorrin-7 C15-methyltransferase activity	IEA
D2Wsu81e	current symbol	MGI:106544	D2Wsu81e	DNA segment, Chr 2, Wayne State University 81, expressed	protein coding gene	GO:0043770	demethylmenaquinone methyltransferase activity	IEA
D2Wsu81e	current symbol	MGI:106544	D2Wsu81e	DNA segment, Chr 2, Wayne State University 81, expressed	protein coding gene	GO:0043791	dimethylamine methyltransferase activity	IEA
D2Wsu81e	current symbol	MGI:106544	D2Wsu81e	DNA segment, Chr 2, Wayne State University 81, expressed	protein coding gene	GO:0034541	dimethylarsinite methyltransferase activity	IEA
D2Wsu81e	current symbol	MGI:106544	D2Wsu81e	DNA segment, Chr 2, Wayne State University 81, expressed	protein coding gene	GO:0009008	DNA-methyltransferase activity	IEA
D2Wsu81e	current symbol	MGI:106544	D2Wsu81e	DNA segment, Chr 2, Wayne State University 81, expressed	protein coding gene	GO:0043803	hydroxyneurosporene-O-methyltransferase activity	IEA
D2Wsu81e	current symbol	MGI:106544	D2Wsu81e	DNA segment, Chr 2, Wayne State University 81, expressed	protein coding gene	GO:0016278	lysine N-methyltransferase activity	IEA
D2Wsu81e	current symbol	MGI:106544	D2Wsu81e	DNA segment, Chr 2, Wayne State University 81, expressed	protein coding gene	GO:0043851	methanol-specific methylcobalamin:coenzyme M methyltransferase activity	IEA
D2Wsu81e	current symbol	MGI:106544	D2Wsu81e	DNA segment, Chr 2, Wayne State University 81, expressed	protein coding gene	GO:0043833	methylamine-specific methylcobalamin:coenzyme M methyltransferase activity	IEA
D2Wsu81e	current symbol	MGI:106544	D2Wsu81e	DNA segment, Chr 2, Wayne State University 81, expressed	protein coding gene	GO:0030792	methylarsonite methyltransferase activity	IEA
D2Wsu81e	current symbol	MGI:106544	D2Wsu81e	DNA segment, Chr 2, Wayne State University 81, expressed	protein coding gene	GO:0008168	methyltransferase activity	IEA
D2Wsu81e	current symbol	MGI:106544	D2Wsu81e	DNA segment, Chr 2, Wayne State University 81, expressed	protein coding gene	GO:0043852	monomethylamine methyltransferase activity	IEA
D2Wsu81e	current symbol	MGI:106544	D2Wsu81e	DNA segment, Chr 2, Wayne State University 81, expressed	protein coding gene	GO:0008174	mRNA methyltransferase activity	IEA
D2Wsu81e	current symbol	MGI:106544	D2Wsu81e	DNA segment, Chr 2, Wayne State University 81, expressed	protein coding gene	GO:0008170	N-methyltransferase activity	IEA
D2Wsu81e	current symbol	MGI:106544	D2Wsu81e	DNA segment, Chr 2, Wayne State University 81, expressed	protein coding gene	GO:0008171	O-methyltransferase activity	IEA
D2Wsu81e	current symbol	MGI:106544	D2Wsu81e	DNA segment, Chr 2, Wayne State University 81, expressed	protein coding gene	GO:0052667	phosphomethylethanolamine N-methyltransferase activity	IEA
D2Wsu81e	current symbol	MGI:106544	D2Wsu81e	DNA segment, Chr 2, Wayne State University 81, expressed	protein coding gene	GO:0051994	P-methyltransferase activity	IEA
D2Wsu81e	current symbol	MGI:106544	D2Wsu81e	DNA segment, Chr 2, Wayne State University 81, expressed	protein coding gene	GO:0044822	poly(A) RNA binding	ISO
D2Wsu81e	current symbol	MGI:106544	D2Wsu81e	DNA segment, Chr 2, Wayne State University 81, expressed	protein coding gene	GO:0019702	protein-arginine N5-methyltransferase activity	IEA
D2Wsu81e	current symbol	MGI:106544	D2Wsu81e	DNA segment, Chr 2, Wayne State University 81, expressed	protein coding gene	GO:0016274	protein-arginine N-methyltransferase activity	IEA
D2Wsu81e	current symbol	MGI:106544	D2Wsu81e	DNA segment, Chr 2, Wayne State University 81, expressed	protein coding gene	GO:0003880	protein C-terminal carboxyl O-methyltransferase activity	IEA
D2Wsu81e	current symbol	MGI:106544	D2Wsu81e	DNA segment, Chr 2, Wayne State University 81, expressed	protein coding gene	GO:0018423	protein C-terminal leucine carboxyl O-methyltransferase activity	IEA
D2Wsu81e	current symbol	MGI:106544	D2Wsu81e	DNA segment, Chr 2, Wayne State University 81, expressed	protein coding gene	GO:0016279	protein-lysine N-methyltransferase activity	IEA
D2Wsu81e	current symbol	MGI:106544	D2Wsu81e	DNA segment, Chr 2, Wayne State University 81, expressed	protein coding gene	GO:0008276	protein methyltransferase activity	IEA
D2Wsu81e	current symbol	MGI:106544	D2Wsu81e	DNA segment, Chr 2, Wayne State University 81, expressed	protein coding gene	GO:0008173	RNA methyltransferase activity	IEA
D2Wsu81e	current symbol	MGI:106544	D2Wsu81e	DNA segment, Chr 2, Wayne State University 81, expressed	protein coding gene	GO:0016433	rRNA (adenine) methyltransferase activity	IEA
D2Wsu81e	current symbol	MGI:106544	D2Wsu81e	DNA segment, Chr 2, Wayne State University 81, expressed	protein coding gene	GO:0008988	rRNA (adenine-N6-)-methyltransferase activity	IEA
D2Wsu81e	current symbol	MGI:106544	D2Wsu81e	DNA segment, Chr 2, Wayne State University 81, expressed	protein coding gene	GO:0000179	rRNA (adenine-N6,N6-)-dimethyltransferase activity	IEA
D2Wsu81e	current symbol	MGI:106544	D2Wsu81e	DNA segment, Chr 2, Wayne State University 81, expressed	protein coding gene	GO:0070677	rRNA (cytosine-2'-O-)-methyltransferase activity	IEA
D2Wsu81e	current symbol	MGI:106544	D2Wsu81e	DNA segment, Chr 2, Wayne State University 81, expressed	protein coding gene	GO:0009383	rRNA (cytosine-C5-)-methyltransferase activity	IEA
D2Wsu81e	current symbol	MGI:106544	D2Wsu81e	DNA segment, Chr 2, Wayne State University 81, expressed	protein coding gene	GO:0016434	rRNA (cytosine) methyltransferase activity	IEA
D2Wsu81e	current symbol	MGI:106544	D2Wsu81e	DNA segment, Chr 2, Wayne State University 81, expressed	protein coding gene	GO:0071424	rRNA (cytosine-N4-)-methyltransferase activity	IEA
D2Wsu81e	current symbol	MGI:106544	D2Wsu81e	DNA segment, Chr 2, Wayne State University 81, expressed	protein coding gene	GO:0016435	rRNA (guanine) methyltransferase activity	IEA
D2Wsu81e	current symbol	MGI:106544	D2Wsu81e	DNA segment, Chr 2, Wayne State University 81, expressed	protein coding gene	GO:0008649	rRNA methyltransferase activity	IEA
D2Wsu81e	current symbol	MGI:106544	D2Wsu81e	DNA segment, Chr 2, Wayne State University 81, expressed	protein coding gene	GO:0008650	rRNA (uridine-2'-O-)-methyltransferase activity	IEA
D2Wsu81e	current symbol	MGI:106544	D2Wsu81e	DNA segment, Chr 2, Wayne State University 81, expressed	protein coding gene	GO:0016436	rRNA (uridine) methyltransferase activity	IEA
D2Wsu81e	current symbol	MGI:106544	D2Wsu81e	DNA segment, Chr 2, Wayne State University 81, expressed	protein coding gene	GO:0016205	selenocysteine methyltransferase activity	IEA
D2Wsu81e	current symbol	MGI:106544	D2Wsu81e	DNA segment, Chr 2, Wayne State University 81, expressed	protein coding gene	GO:0051995	Se-methyltransferase activity	IEA
D2Wsu81e	current symbol	MGI:106544	D2Wsu81e	DNA segment, Chr 2, Wayne State University 81, expressed	protein coding gene	GO:0008172	S-methyltransferase activity	IEA
D2Wsu81e	current symbol	MGI:106544	D2Wsu81e	DNA segment, Chr 2, Wayne State University 81, expressed	protein coding gene	GO:0016740	transferase activity	IEA
D2Wsu81e	current symbol	MGI:106544	D2Wsu81e	DNA segment, Chr 2, Wayne State University 81, expressed	protein coding gene	GO:0080012	trihydroxyferuloyl spermidine O-methyltransferase activity	IEA
D2Wsu81e	current symbol	MGI:106544	D2Wsu81e	DNA segment, Chr 2, Wayne State University 81, expressed	protein coding gene	GO:0043834	trimethylamine methyltransferase activity	IEA
D2Wsu81e	current symbol	MGI:106544	D2Wsu81e	DNA segment, Chr 2, Wayne State University 81, expressed	protein coding gene	GO:0043827	tRNA (adenine-57, 58-N(1)-) methyltransferase activity	IEA
D2Wsu81e	current symbol	MGI:106544	D2Wsu81e	DNA segment, Chr 2, Wayne State University 81, expressed	protein coding gene	GO:0016426	tRNA (adenine) methyltransferase activity	IEA
D2Wsu81e	current symbol	MGI:106544	D2Wsu81e	DNA segment, Chr 2, Wayne State University 81, expressed	protein coding gene	GO:0016429	tRNA (adenine-N1-)-methyltransferase activity	IEA
D2Wsu81e	current symbol	MGI:106544	D2Wsu81e	DNA segment, Chr 2, Wayne State University 81, expressed	protein coding gene	GO:0052666	tRNA (cytosine-2'-O-)-methyltransferase activity	IEA
D2Wsu81e	current symbol	MGI:106544	D2Wsu81e	DNA segment, Chr 2, Wayne State University 81, expressed	protein coding gene	GO:0052735	tRNA (cytosine-3-)-methyltransferase activity	IEA
D2Wsu81e	current symbol	MGI:106544	D2Wsu81e	DNA segment, Chr 2, Wayne State University 81, expressed	protein coding gene	GO:0016428	tRNA (cytosine-5-)-methyltransferase activity	IEA
D2Wsu81e	current symbol	MGI:106544	D2Wsu81e	DNA segment, Chr 2, Wayne State University 81, expressed	protein coding gene	GO:0016427	tRNA (cytosine) methyltransferase activity	IEA
D2Wsu81e	current symbol	MGI:106544	D2Wsu81e	DNA segment, Chr 2, Wayne State University 81, expressed	protein coding gene	GO:0016423	tRNA (guanine) methyltransferase activity	IEA
D2Wsu81e	current symbol	MGI:106544	D2Wsu81e	DNA segment, Chr 2, Wayne State University 81, expressed	protein coding gene	GO:0009019	tRNA (guanine-N1-)-methyltransferase activity	IEA
D2Wsu81e	current symbol	MGI:106544	D2Wsu81e	DNA segment, Chr 2, Wayne State University 81, expressed	protein coding gene	GO:0004809	tRNA (guanine-N2-)-methyltransferase activity	IEA
D2Wsu81e	current symbol	MGI:106544	D2Wsu81e	DNA segment, Chr 2, Wayne State University 81, expressed	protein coding gene	GO:0008175	tRNA methyltransferase activity	IEA
D2Wsu81e	current symbol	MGI:106544	D2Wsu81e	DNA segment, Chr 2, Wayne State University 81, expressed	protein coding gene	GO:0052665	tRNA (uracil-2'-O-)-methyltransferase activity	IEA
D2Wsu81e	current symbol	MGI:106544	D2Wsu81e	DNA segment, Chr 2, Wayne State University 81, expressed	protein coding gene	GO:0016300	tRNA (uracil) methyltransferase activity	IEA
Ccbl1	current symbol	MGI:1917516	Ccbl1	cysteine conjugate-beta lyase 1	protein coding gene	GO:0009058	biosynthetic process	IEA
Ccbl1	current symbol	MGI:1917516	Ccbl1	cysteine conjugate-beta lyase 1	protein coding gene	GO:0070189	kynurenine metabolic process	ISO
Ccbl1	current symbol	MGI:1917516	Ccbl1	cysteine conjugate-beta lyase 1	protein coding gene	GO:0097052	L-kynurenine metabolic process	ISO
Ccbl1	current symbol	MGI:1917516	Ccbl1	cysteine conjugate-beta lyase 1	protein coding gene	GO:0006090	pyruvate metabolic process	ISO
Ccbl1	current symbol	MGI:1917516	Ccbl1	cysteine conjugate-beta lyase 1	protein coding gene	GO:0005737	cytoplasm	ISO
Ccbl1	current symbol	MGI:1917516	Ccbl1	cysteine conjugate-beta lyase 1	protein coding gene	GO:0005829	cytosol	ISO
Ccbl1	current symbol	MGI:1917516	Ccbl1	cysteine conjugate-beta lyase 1	protein coding gene	GO:0005739	mitochondrion	ISO
Ccbl1	current symbol	MGI:1917516	Ccbl1	cysteine conjugate-beta lyase 1	protein coding gene	GO:0005654	nucleoplasm	ISO
Ccbl1	current symbol	MGI:1917516	Ccbl1	cysteine conjugate-beta lyase 1	protein coding gene	GO:0003824	catalytic activity	IEA
Ccbl1	current symbol	MGI:1917516	Ccbl1	cysteine conjugate-beta lyase 1	protein coding gene	GO:0047804	cysteine-S-conjugate beta-lyase activity	ISO
Ccbl1	current symbol	MGI:1917516	Ccbl1	cysteine conjugate-beta lyase 1	protein coding gene	GO:0047316	glutamine-phenylpyruvate transaminase activity	ISO
Ccbl1	current symbol	MGI:1917516	Ccbl1	cysteine conjugate-beta lyase 1	protein coding gene	GO:0016212	kynurenine-oxoglutarate transaminase activity	ISO
Ccbl1	current symbol	MGI:1917516	Ccbl1	cysteine conjugate-beta lyase 1	protein coding gene	GO:0047945	L-glutamine:pyruvate aminotransferase activity	ISO
Ccbl1	current symbol	MGI:1917516	Ccbl1	cysteine conjugate-beta lyase 1	protein coding gene	GO:0047312	L-phenylalanine:pyruvate aminotransferase activity	ISO
Ccbl1	current symbol	MGI:1917516	Ccbl1	cysteine conjugate-beta lyase 1	protein coding gene	GO:0016829	lyase activity	IEA
Ccbl1	current symbol	MGI:1917516	Ccbl1	cysteine conjugate-beta lyase 1	protein coding gene	GO:0042803	protein homodimerization activity	ISO
Ccbl1	current symbol	MGI:1917516	Ccbl1	cysteine conjugate-beta lyase 1	protein coding gene	GO:0030170	pyridoxal phosphate binding	IEA
Ccbl1	current symbol	MGI:1917516	Ccbl1	cysteine conjugate-beta lyase 1	protein coding gene	GO:0008483	transaminase activity	IEA
Ccbl1	current symbol	MGI:1917516	Ccbl1	cysteine conjugate-beta lyase 1	protein coding gene	GO:0016740	transferase activity	IEA
Lrrc8a	current symbol	MGI:2652847	Lrrc8a	leucine rich repeat containing 8A	protein coding gene	GO:0098656	anion transmembrane transport	ISO
Lrrc8a	current symbol	MGI:2652847	Lrrc8a	leucine rich repeat containing 8A	protein coding gene	GO:0006820	anion transport	ISO
Lrrc8a	current symbol	MGI:2652847	Lrrc8a	leucine rich repeat containing 8A	protein coding gene	GO:0006884	cell volume homeostasis	ISO
Lrrc8a	current symbol	MGI:2652847	Lrrc8a	leucine rich repeat containing 8A	protein coding gene	GO:0006970	response to osmotic stress	ISO
Lrrc8a	current symbol	MGI:2652847	Lrrc8a	leucine rich repeat containing 8A	protein coding gene	GO:0009986	cell surface	ISO
Lrrc8a	current symbol	MGI:2652847	Lrrc8a	leucine rich repeat containing 8A	protein coding gene	GO:0034702	ion channel complex	ISO
Lrrc8a	current symbol	MGI:2652847	Lrrc8a	leucine rich repeat containing 8A	protein coding gene	GO:0016020	membrane	ISO
Lrrc8a	current symbol	MGI:2652847	Lrrc8a	leucine rich repeat containing 8A	protein coding gene	GO:0005886	plasma membrane	ISO
Lrrc8a	current symbol	MGI:2652847	Lrrc8a	leucine rich repeat containing 8A	protein coding gene	GO:0005253	anion channel activity	ISO
Mtus2	current symbol	MGI:1915388	Mtus2	microtubule associated tumor suppressor candidate 2	protein coding gene	GO:0005813	centrosome	ISO
Mtus2	current symbol	MGI:1915388	Mtus2	microtubule associated tumor suppressor candidate 2	protein coding gene	GO:0005737	cytoplasm	IEA
Mtus2	current symbol	MGI:1915388	Mtus2	microtubule associated tumor suppressor candidate 2	protein coding gene	GO:0005881	cytoplasmic microtubule	ISO
Mtus2	current symbol	MGI:1915388	Mtus2	microtubule associated tumor suppressor candidate 2	protein coding gene	GO:0005856	cytoskeleton	IEA
Mtus2	current symbol	MGI:1915388	Mtus2	microtubule associated tumor suppressor candidate 2	protein coding gene	GO:0005874	microtubule	IEA
Mtus2	current symbol	MGI:1915388	Mtus2	microtubule associated tumor suppressor candidate 2	protein coding gene	GO:0005634	nucleus	ISO
Mtus2	current symbol	MGI:1915388	Mtus2	microtubule associated tumor suppressor candidate 2	protein coding gene	GO:0008017	microtubule binding	ISO
Mtus2	current symbol	MGI:1915388	Mtus2	microtubule associated tumor suppressor candidate 2	protein coding gene	GO:0042803	protein homodimerization activity	ISO
Slc7a1	synonym	MGI:1100521	Slc7a3	solute carrier family 7 (cationic amino acid transporter, y+ system), member 3	protein coding gene	GO:0003333	amino acid transmembrane transport	IEA
Slc7a1	synonym	MGI:1100521	Slc7a3	solute carrier family 7 (cationic amino acid transporter, y+ system), member 3	protein coding gene	GO:0006865	amino acid transport	IEA
Slc7a1	synonym	MGI:1100521	Slc7a3	solute carrier family 7 (cationic amino acid transporter, y+ system), member 3	protein coding gene	GO:0006865	amino acid transport	IEA
Slc7a1	synonym	MGI:1100521	Slc7a3	solute carrier family 7 (cationic amino acid transporter, y+ system), member 3	protein coding gene	GO:1903826	arginine transmembrane transport	ISO
Slc7a1	synonym	MGI:1100521	Slc7a3	solute carrier family 7 (cationic amino acid transporter, y+ system), member 3	protein coding gene	GO:0015809	arginine transport	IDA
Slc7a1	synonym	MGI:1100521	Slc7a3	solute carrier family 7 (cationic amino acid transporter, y+ system), member 3	protein coding gene	GO:0015809	arginine transport	ISO
Slc7a1	synonym	MGI:1100521	Slc7a3	solute carrier family 7 (cationic amino acid transporter, y+ system), member 3	protein coding gene	GO:1990822	basic amino acid transmembrane transport	ISO
Slc7a1	synonym	MGI:1100521	Slc7a3	solute carrier family 7 (cationic amino acid transporter, y+ system), member 3	protein coding gene	GO:1902475	L-alpha-amino acid transmembrane transport	IEA
Slc7a1	synonym	MGI:1100521	Slc7a3	solute carrier family 7 (cationic amino acid transporter, y+ system), member 3	protein coding gene	GO:1903401	L-lysine transmembrane transport	ISO
Slc7a1	synonym	MGI:1100521	Slc7a3	solute carrier family 7 (cationic amino acid transporter, y+ system), member 3	protein coding gene	GO:1903352	L-ornithine transmembrane transport	IBA
Slc7a1	synonym	MGI:1100521	Slc7a3	solute carrier family 7 (cationic amino acid transporter, y+ system), member 3	protein coding gene	GO:1903352	L-ornithine transmembrane transport	ISO
Slc7a1	synonym	MGI:1100521	Slc7a3	solute carrier family 7 (cationic amino acid transporter, y+ system), member 3	protein coding gene	GO:0015819	lysine transport	ISO
Slc7a1	synonym	MGI:1100521	Slc7a3	solute carrier family 7 (cationic amino acid transporter, y+ system), member 3	protein coding gene	GO:0015822	ornithine transport	ISO
Slc7a1	synonym	MGI:1100521	Slc7a3	solute carrier family 7 (cationic amino acid transporter, y+ system), member 3	protein coding gene	GO:0032006	regulation of TOR signaling	ISO
Slc7a1	synonym	MGI:1100521	Slc7a3	solute carrier family 7 (cationic amino acid transporter, y+ system), member 3	protein coding gene	GO:0006810	transport	IEA
Slc7a1	synonym	MGI:1100521	Slc7a3	solute carrier family 7 (cationic amino acid transporter, y+ system), member 3	protein coding gene	GO:0016021	integral component of membrane	IEA
Slc7a1	synonym	MGI:1100521	Slc7a3	solute carrier family 7 (cationic amino acid transporter, y+ system), member 3	protein coding gene	GO:0016021	integral component of membrane	IEA
Slc7a1	synonym	MGI:1100521	Slc7a3	solute carrier family 7 (cationic amino acid transporter, y+ system), member 3	protein coding gene	GO:0005887	integral component of plasma membrane	ISS
Slc7a1	synonym	MGI:1100521	Slc7a3	solute carrier family 7 (cationic amino acid transporter, y+ system), member 3	protein coding gene	GO:0016020	membrane	IEA
Slc7a1	synonym	MGI:1100521	Slc7a3	solute carrier family 7 (cationic amino acid transporter, y+ system), member 3	protein coding gene	GO:0016020	membrane	IEA
Slc7a1	synonym	MGI:1100521	Slc7a3	solute carrier family 7 (cationic amino acid transporter, y+ system), member 3	protein coding gene	GO:0005886	plasma membrane	ISO
Slc7a1	synonym	MGI:1100521	Slc7a3	solute carrier family 7 (cationic amino acid transporter, y+ system), member 3	protein coding gene	GO:0015171	amino acid transmembrane transporter activity	IEA
Slc7a1	synonym	MGI:1100521	Slc7a3	solute carrier family 7 (cationic amino acid transporter, y+ system), member 3	protein coding gene	GO:0015297	antiporter activity	IBA
Slc7a1	synonym	MGI:1100521	Slc7a3	solute carrier family 7 (cationic amino acid transporter, y+ system), member 3	protein coding gene	GO:0015181	arginine transmembrane transporter activity	IDA
Slc7a1	synonym	MGI:1100521	Slc7a3	solute carrier family 7 (cationic amino acid transporter, y+ system), member 3	protein coding gene	GO:0015181	arginine transmembrane transporter activity	ISO
Slc7a1	synonym	MGI:1100521	Slc7a3	solute carrier family 7 (cationic amino acid transporter, y+ system), member 3	protein coding gene	GO:0015174	basic amino acid transmembrane transporter activity	IDA
Slc7a1	synonym	MGI:1100521	Slc7a3	solute carrier family 7 (cationic amino acid transporter, y+ system), member 3	protein coding gene	GO:0015174	basic amino acid transmembrane transporter activity	ISO
Slc7a1	synonym	MGI:1100521	Slc7a3	solute carrier family 7 (cationic amino acid transporter, y+ system), member 3	protein coding gene	GO:0015189	L-lysine transmembrane transporter activity	IDA
Slc7a1	synonym	MGI:1100521	Slc7a3	solute carrier family 7 (cationic amino acid transporter, y+ system), member 3	protein coding gene	GO:0015189	L-lysine transmembrane transporter activity	ISO
Slc7a1	synonym	MGI:1100521	Slc7a3	solute carrier family 7 (cationic amino acid transporter, y+ system), member 3	protein coding gene	GO:0000064	L-ornithine transmembrane transporter activity	ISO
Slc7a1	synonym	MGI:1100521	Slc7a3	solute carrier family 7 (cationic amino acid transporter, y+ system), member 3	protein coding gene	GO:0000064	L-ornithine transmembrane transporter activity	IBA
Slc7a1	current symbol	MGI:88117	Slc7a1	solute carrier family 7 (cationic amino acid transporter, y+ system), member 1	protein coding gene	GO:0003333	amino acid transmembrane transport	IEA
Slc7a1	current symbol	MGI:88117	Slc7a1	solute carrier family 7 (cationic amino acid transporter, y+ system), member 1	protein coding gene	GO:0006865	amino acid transport	IEA
Slc7a1	current symbol	MGI:88117	Slc7a1	solute carrier family 7 (cationic amino acid transporter, y+ system), member 1	protein coding gene	GO:0006865	amino acid transport	IEA
Slc7a1	current symbol	MGI:88117	Slc7a1	solute carrier family 7 (cationic amino acid transporter, y+ system), member 1	protein coding gene	GO:1903826	arginine transmembrane transport	ISO
Slc7a1	current symbol	MGI:88117	Slc7a1	solute carrier family 7 (cationic amino acid transporter, y+ system), member 1	protein coding gene	GO:0015809	arginine transport	IDA
Slc7a1	current symbol	MGI:88117	Slc7a1	solute carrier family 7 (cationic amino acid transporter, y+ system), member 1	protein coding gene	GO:0015809	arginine transport	ISO
Slc7a1	current symbol	MGI:88117	Slc7a1	solute carrier family 7 (cationic amino acid transporter, y+ system), member 1	protein coding gene	GO:1903352	L-ornithine transmembrane transport	IBA
Slc7a1	current symbol	MGI:88117	Slc7a1	solute carrier family 7 (cationic amino acid transporter, y+ system), member 1	protein coding gene	GO:0032006	regulation of TOR signaling	ISO
Slc7a1	current symbol	MGI:88117	Slc7a1	solute carrier family 7 (cationic amino acid transporter, y+ system), member 1	protein coding gene	GO:0006810	transport	IEA
Slc7a1	current symbol	MGI:88117	Slc7a1	solute carrier family 7 (cationic amino acid transporter, y+ system), member 1	protein coding gene	GO:0016021	integral component of membrane	IC
Slc7a1	current symbol	MGI:88117	Slc7a1	solute carrier family 7 (cationic amino acid transporter, y+ system), member 1	protein coding gene	GO:0016020	membrane	ISO
Slc7a1	current symbol	MGI:88117	Slc7a1	solute carrier family 7 (cationic amino acid transporter, y+ system), member 1	protein coding gene	GO:0005886	plasma membrane	ISO
Slc7a1	current symbol	MGI:88117	Slc7a1	solute carrier family 7 (cationic amino acid transporter, y+ system), member 1	protein coding gene	GO:0015171	amino acid transmembrane transporter activity	IEA
Slc7a1	current symbol	MGI:88117	Slc7a1	solute carrier family 7 (cationic amino acid transporter, y+ system), member 1	protein coding gene	GO:0015297	antiporter activity	IBA
Slc7a1	current symbol	MGI:88117	Slc7a1	solute carrier family 7 (cationic amino acid transporter, y+ system), member 1	protein coding gene	GO:0015181	arginine transmembrane transporter activity	IDA
Slc7a1	current symbol	MGI:88117	Slc7a1	solute carrier family 7 (cationic amino acid transporter, y+ system), member 1	protein coding gene	GO:0015181	arginine transmembrane transporter activity	ISO
Slc7a1	current symbol	MGI:88117	Slc7a1	solute carrier family 7 (cationic amino acid transporter, y+ system), member 1	protein coding gene	GO:0015189	L-lysine transmembrane transporter activity	IBA
Slc7a1	current symbol	MGI:88117	Slc7a1	solute carrier family 7 (cationic amino acid transporter, y+ system), member 1	protein coding gene	GO:0000064	L-ornithine transmembrane transporter activity	IBA
Ubl3	current symbol	MGI:1344373	Ubl3	ubiquitin-like 3	protein coding gene	GO:0008150	biological_process	ND
Ubl3	current symbol	MGI:1344373	Ubl3	ubiquitin-like 3	protein coding gene	GO:0070062	extracellular exosome	ISO
Ubl3	current symbol	MGI:1344373	Ubl3	ubiquitin-like 3	protein coding gene	GO:0005622	intracellular	ISO
Ubl3	current symbol	MGI:1344373	Ubl3	ubiquitin-like 3	protein coding gene	GO:0016020	membrane	IEA
Ubl3	current symbol	MGI:1344373	Ubl3	ubiquitin-like 3	protein coding gene	GO:0005886	plasma membrane	IEA
Ubl3	current symbol	MGI:1344373	Ubl3	ubiquitin-like 3	protein coding gene	GO:0003674	molecular_function	ND
Wrn	current symbol	MGI:109635	Wrn	Werner syndrome homolog (human)	protein coding gene	GO:0006284	base-excision repair	ISO
Wrn	current symbol	MGI:109635	Wrn	Werner syndrome homolog (human)	protein coding gene	GO:0007569	cell aging	ISO
Wrn	current symbol	MGI:109635	Wrn	Werner syndrome homolog (human)	protein coding gene	GO:0044237	cellular metabolic process	IEA
Wrn	current symbol	MGI:109635	Wrn	Werner syndrome homolog (human)	protein coding gene	GO:0006974	cellular response to DNA damage stimulus	ISO
Wrn	current symbol	MGI:109635	Wrn	Werner syndrome homolog (human)	protein coding gene	GO:0071480	cellular response to gamma radiation	ISO
Wrn	current symbol	MGI:109635	Wrn	Werner syndrome homolog (human)	protein coding gene	GO:0009267	cellular response to starvation	ISO
Wrn	current symbol	MGI:109635	Wrn	Werner syndrome homolog (human)	protein coding gene	GO:0032508	DNA duplex unwinding	ISO
Wrn	current symbol	MGI:109635	Wrn	Werner syndrome homolog (human)	protein coding gene	GO:0006259	DNA metabolic process	IMP
Wrn	current symbol	MGI:109635	Wrn	Werner syndrome homolog (human)	protein coding gene	GO:0006259	DNA metabolic process	ISO
Wrn	current symbol	MGI:109635	Wrn	Werner syndrome homolog (human)	protein coding gene	GO:0006310	DNA recombination	IEA
Wrn	current symbol	MGI:109635	Wrn	Werner syndrome homolog (human)	protein coding gene	GO:0006281	DNA repair	IEA
Wrn	current symbol	MGI:109635	Wrn	Werner syndrome homolog (human)	protein coding gene	GO:0006281	DNA repair	IEA
Wrn	current symbol	MGI:109635	Wrn	Werner syndrome homolog (human)	protein coding gene	GO:0006260	DNA replication	ISO
Wrn	current symbol	MGI:109635	Wrn	Werner syndrome homolog (human)	protein coding gene	GO:0006260	DNA replication	IMP
Wrn	current symbol	MGI:109635	Wrn	Werner syndrome homolog (human)	protein coding gene	GO:0000731	DNA synthesis involved in DNA repair	ISO
Wrn	current symbol	MGI:109635	Wrn	Werner syndrome homolog (human)	protein coding gene	GO:0006302	double-strand break repair	ISO
Wrn	current symbol	MGI:109635	Wrn	Werner syndrome homolog (human)	protein coding gene	GO:0008152	metabolic process	IEA
Wrn	current symbol	MGI:109635	Wrn	Werner syndrome homolog (human)	protein coding gene	GO:0010259	multicellular organismal aging	ISO
Wrn	current symbol	MGI:109635	Wrn	Werner syndrome homolog (human)	protein coding gene	GO:0010259	multicellular organismal aging	IGI
Wrn	current symbol	MGI:109635	Wrn	Werner syndrome homolog (human)	protein coding gene	GO:0090305	nucleic acid phosphodiester bond hydrolysis	ISO
Wrn	current symbol	MGI:109635	Wrn	Werner syndrome homolog (human)	protein coding gene	GO:0006139	nucleobase-containing compound metabolic process	IEA
Wrn	current symbol	MGI:109635	Wrn	Werner syndrome homolog (human)	protein coding gene	GO:0032066	nucleolus to nucleoplasm transport	ISO
Wrn	current symbol	MGI:109635	Wrn	Werner syndrome homolog (human)	protein coding gene	GO:0051345	positive regulation of hydrolase activity	ISO
Wrn	current symbol	MGI:109635	Wrn	Werner syndrome homolog (human)	protein coding gene	GO:0042981	regulation of apoptotic process	ISO
Wrn	current symbol	MGI:109635	Wrn	Werner syndrome homolog (human)	protein coding gene	GO:0040009	regulation of growth rate	IMP
Wrn	current symbol	MGI:109635	Wrn	Werner syndrome homolog (human)	protein coding gene	GO:0031297	replication fork processing	ISO
Wrn	current symbol	MGI:109635	Wrn	Werner syndrome homolog (human)	protein coding gene	GO:0001302	replicative cell aging	IMP
Wrn	current symbol	MGI:109635	Wrn	Werner syndrome homolog (human)	protein coding gene	GO:0006979	response to oxidative stress	ISO
Wrn	current symbol	MGI:109635	Wrn	Werner syndrome homolog (human)	protein coding gene	GO:0010225	response to UV-C	ISO
Wrn	current symbol	MGI:109635	Wrn	Werner syndrome homolog (human)	protein coding gene	GO:0000723	telomere maintenance	IMP
Wrn	current symbol	MGI:109635	Wrn	Werner syndrome homolog (human)	protein coding gene	GO:0000723	telomere maintenance	ISO
Wrn	current symbol	MGI:109635	Wrn	Werner syndrome homolog (human)	protein coding gene	GO:0000723	telomere maintenance	IGI
Wrn	current symbol	MGI:109635	Wrn	Werner syndrome homolog (human)	protein coding gene	GO:0000723	telomere maintenance	IGI
Wrn	current symbol	MGI:109635	Wrn	Werner syndrome homolog (human)	protein coding gene	GO:0005813	centrosome	ISO
Wrn	current symbol	MGI:109635	Wrn	Werner syndrome homolog (human)	protein coding gene	GO:0005622	intracellular	IEA
Wrn	current symbol	MGI:109635	Wrn	Werner syndrome homolog (human)	protein coding gene	GO:0032389	MutLalpha complex	ISO
Wrn	current symbol	MGI:109635	Wrn	Werner syndrome homolog (human)	protein coding gene	GO:0043005	neuron projection	ISO
Wrn	current symbol	MGI:109635	Wrn	Werner syndrome homolog (human)	protein coding gene	GO:0005730	nucleolus	ISO
Wrn	current symbol	MGI:109635	Wrn	Werner syndrome homolog (human)	protein coding gene	GO:0005730	nucleolus	IDA
Wrn	current symbol	MGI:109635	Wrn	Werner syndrome homolog (human)	protein coding gene	GO:0005654	nucleoplasm	ISO
Wrn	current symbol	MGI:109635	Wrn	Werner syndrome homolog (human)	protein coding gene	GO:0005654	nucleoplasm	IDA
Wrn	current symbol	MGI:109635	Wrn	Werner syndrome homolog (human)	protein coding gene	GO:0005634	nucleus	IDA
Wrn	current symbol	MGI:109635	Wrn	Werner syndrome homolog (human)	protein coding gene	GO:0043138	3'-5' DNA helicase activity	ISO
Wrn	current symbol	MGI:109635	Wrn	Werner syndrome homolog (human)	protein coding gene	GO:0008408	3'-5' exonuclease activity	ISO
Wrn	current symbol	MGI:109635	Wrn	Werner syndrome homolog (human)	protein coding gene	GO:0008408	3'-5' exonuclease activity	IDA
Wrn	current symbol	MGI:109635	Wrn	Werner syndrome homolog (human)	protein coding gene	GO:0016887	ATPase activity	ISO
Wrn	current symbol	MGI:109635	Wrn	Werner syndrome homolog (human)	protein coding gene	GO:0005524	ATP binding	IEA
Wrn	current symbol	MGI:109635	Wrn	Werner syndrome homolog (human)	protein coding gene	GO:0005524	ATP binding	IEA
Wrn	current symbol	MGI:109635	Wrn	Werner syndrome homolog (human)	protein coding gene	GO:0043140	ATP-dependent 3'-5' DNA helicase activity	IEA
Wrn	current symbol	MGI:109635	Wrn	Werner syndrome homolog (human)	protein coding gene	GO:0004003	ATP-dependent DNA helicase activity	ISO
Wrn	current symbol	MGI:109635	Wrn	Werner syndrome homolog (human)	protein coding gene	GO:0008026	ATP-dependent helicase activity	IEA
Wrn	current symbol	MGI:109635	Wrn	Werner syndrome homolog (human)	protein coding gene	GO:0000405	bubble DNA binding	ISO
Wrn	current symbol	MGI:109635	Wrn	Werner syndrome homolog (human)	protein coding gene	GO:0003824	catalytic activity	IEA
Wrn	current symbol	MGI:109635	Wrn	Werner syndrome homolog (human)	protein coding gene	GO:0003824	catalytic activity	IEA
Wrn	current symbol	MGI:109635	Wrn	Werner syndrome homolog (human)	protein coding gene	GO:0003682	chromatin binding	ISO
Wrn	current symbol	MGI:109635	Wrn	Werner syndrome homolog (human)	protein coding gene	GO:0003677	DNA binding	ISO
Wrn	current symbol	MGI:109635	Wrn	Werner syndrome homolog (human)	protein coding gene	GO:0003678	DNA helicase activity	ISO
Wrn	current symbol	MGI:109635	Wrn	Werner syndrome homolog (human)	protein coding gene	GO:0004527	exonuclease activity	ISO
Wrn	current symbol	MGI:109635	Wrn	Werner syndrome homolog (human)	protein coding gene	GO:0009378	four-way junction helicase activity	ISO
Wrn	current symbol	MGI:109635	Wrn	Werner syndrome homolog (human)	protein coding gene	GO:0051880	G-quadruplex DNA binding	ISO
Wrn	current symbol	MGI:109635	Wrn	Werner syndrome homolog (human)	protein coding gene	GO:0004386	helicase activity	ISO
Wrn	current symbol	MGI:109635	Wrn	Werner syndrome homolog (human)	protein coding gene	GO:0016787	hydrolase activity	IEA
Wrn	current symbol	MGI:109635	Wrn	Werner syndrome homolog (human)	protein coding gene	GO:0000287	magnesium ion binding	ISO
Wrn	current symbol	MGI:109635	Wrn	Werner syndrome homolog (human)	protein coding gene	GO:0030145	manganese ion binding	ISO
Wrn	current symbol	MGI:109635	Wrn	Werner syndrome homolog (human)	protein coding gene	GO:0046872	metal ion binding	IEA
Wrn	current symbol	MGI:109635	Wrn	Werner syndrome homolog (human)	protein coding gene	GO:0004518	nuclease activity	IEA
Wrn	current symbol	MGI:109635	Wrn	Werner syndrome homolog (human)	protein coding gene	GO:0004518	nuclease activity	IEA
Wrn	current symbol	MGI:109635	Wrn	Werner syndrome homolog (human)	protein coding gene	GO:0003676	nucleic acid binding	IEA
Wrn	current symbol	MGI:109635	Wrn	Werner syndrome homolog (human)	protein coding gene	GO:0000166	nucleotide binding	IEA
Wrn	current symbol	MGI:109635	Wrn	Werner syndrome homolog (human)	protein coding gene	GO:0000166	nucleotide binding	IEA
Wrn	current symbol	MGI:109635	Wrn	Werner syndrome homolog (human)	protein coding gene	GO:0042578	phosphoric ester hydrolase activity	IEA
Wrn	current symbol	MGI:109635	Wrn	Werner syndrome homolog (human)	protein coding gene	GO:0005515	protein binding	IPI
Wrn	current symbol	MGI:109635	Wrn	Werner syndrome homolog (human)	protein coding gene	GO:0032403	protein complex binding	ISO
Wrn	current symbol	MGI:109635	Wrn	Werner syndrome homolog (human)	protein coding gene	GO:0042803	protein homodimerization activity	ISO
Wrn	current symbol	MGI:109635	Wrn	Werner syndrome homolog (human)	protein coding gene	GO:0044824	retroviral 3' processing activity	IEA
Wrn	current symbol	MGI:109635	Wrn	Werner syndrome homolog (human)	protein coding gene	GO:0043765	T/G mismatch-specific endonuclease activity	IEA
Wrn	current symbol	MGI:109635	Wrn	Werner syndrome homolog (human)	protein coding gene	GO:0000403	Y-form DNA binding	ISO
Purg	current symbol	MGI:1922279	Purg	purine-rich element binding protein G	protein coding gene	GO:0008150	biological_process	ND
Purg	current symbol	MGI:1922279	Purg	purine-rich element binding protein G	protein coding gene	GO:0005634	nucleus	IEA
Purg	current symbol	MGI:1922279	Purg	purine-rich element binding protein G	protein coding gene	GO:0003677	DNA binding	IEA
Purg	current symbol	MGI:1922279	Purg	purine-rich element binding protein G	protein coding gene	GO:0044822	poly(A) RNA binding	ISO
Tex15	current symbol	MGI:1934816	Tex15	testis expressed gene 15	protein coding gene	GO:0009566	fertilization	IMP
Tex15	current symbol	MGI:1934816	Tex15	testis expressed gene 15	protein coding gene	GO:0048873	homeostasis of number of cells within a tissue	IMP
Tex15	current symbol	MGI:1934816	Tex15	testis expressed gene 15	protein coding gene	GO:0030539	male genitalia development	IMP
Tex15	current symbol	MGI:1934816	Tex15	testis expressed gene 15	protein coding gene	GO:0007140	male meiosis	IMP
Tex15	current symbol	MGI:1934816	Tex15	testis expressed gene 15	protein coding gene	GO:0034502	protein localization to chromosome	IMP
Tex15	current symbol	MGI:1934816	Tex15	testis expressed gene 15	protein coding gene	GO:0010569	regulation of double-strand break repair via homologous recombination	IMP
Tex15	current symbol	MGI:1934816	Tex15	testis expressed gene 15	protein coding gene	GO:0032880	regulation of protein localization	IMP
Tex15	current symbol	MGI:1934816	Tex15	testis expressed gene 15	protein coding gene	GO:0007283	spermatogenesis	IMP
Tex15	current symbol	MGI:1934816	Tex15	testis expressed gene 15	protein coding gene	GO:0007129	synapsis	IMP
Tex15	current symbol	MGI:1934816	Tex15	testis expressed gene 15	protein coding gene	GO:0007130	synaptonemal complex assembly	IMP
Tex15	current symbol	MGI:1934816	Tex15	testis expressed gene 15	protein coding gene	GO:0005575	cellular_component	ND
Tex15	current symbol	MGI:1934816	Tex15	testis expressed gene 15	protein coding gene	GO:0003674	molecular_function	ND
Ppp2cb	current symbol	MGI:1321161	Ppp2cb	protein phosphatase 2 (formerly 2A), catalytic subunit, beta isoform	protein coding gene	GO:0008637	apoptotic mitochondrial changes	IMP
Ppp2cb	current symbol	MGI:1321161	Ppp2cb	protein phosphatase 2 (formerly 2A), catalytic subunit, beta isoform	protein coding gene	GO:0046580	negative regulation of Ras protein signal transduction	ISO
Ppp2cb	current symbol	MGI:1321161	Ppp2cb	protein phosphatase 2 (formerly 2A), catalytic subunit, beta isoform	protein coding gene	GO:0043161	proteasome-mediated ubiquitin-dependent protein catabolic process	IMP
Ppp2cb	current symbol	MGI:1321161	Ppp2cb	protein phosphatase 2 (formerly 2A), catalytic subunit, beta isoform	protein coding gene	GO:0006470	protein dephosphorylation	ISO
Ppp2cb	current symbol	MGI:1321161	Ppp2cb	protein phosphatase 2 (formerly 2A), catalytic subunit, beta isoform	protein coding gene	GO:0010468	regulation of gene expression	IMP
Ppp2cb	current symbol	MGI:1321161	Ppp2cb	protein phosphatase 2 (formerly 2A), catalytic subunit, beta isoform	protein coding gene	GO:0046677	response to antibiotic	IMP
Ppp2cb	current symbol	MGI:1321161	Ppp2cb	protein phosphatase 2 (formerly 2A), catalytic subunit, beta isoform	protein coding gene	GO:0034976	response to endoplasmic reticulum stress	IMP
Ppp2cb	current symbol	MGI:1321161	Ppp2cb	protein phosphatase 2 (formerly 2A), catalytic subunit, beta isoform	protein coding gene	GO:0042542	response to hydrogen peroxide	IMP
Ppp2cb	current symbol	MGI:1321161	Ppp2cb	protein phosphatase 2 (formerly 2A), catalytic subunit, beta isoform	protein coding gene	GO:0005694	chromosome	IEA
Ppp2cb	current symbol	MGI:1321161	Ppp2cb	protein phosphatase 2 (formerly 2A), catalytic subunit, beta isoform	protein coding gene	GO:0000775	chromosome, centromeric region	IEA
Ppp2cb	current symbol	MGI:1321161	Ppp2cb	protein phosphatase 2 (formerly 2A), catalytic subunit, beta isoform	protein coding gene	GO:0005737	cytoplasm	IDA
Ppp2cb	current symbol	MGI:1321161	Ppp2cb	protein phosphatase 2 (formerly 2A), catalytic subunit, beta isoform	protein coding gene	GO:0005856	cytoskeleton	IEA
Ppp2cb	current symbol	MGI:1321161	Ppp2cb	protein phosphatase 2 (formerly 2A), catalytic subunit, beta isoform	protein coding gene	GO:0070062	extracellular exosome	ISO
Ppp2cb	current symbol	MGI:1321161	Ppp2cb	protein phosphatase 2 (formerly 2A), catalytic subunit, beta isoform	protein coding gene	GO:0005634	nucleus	TAS
Ppp2cb	current symbol	MGI:1321161	Ppp2cb	protein phosphatase 2 (formerly 2A), catalytic subunit, beta isoform	protein coding gene	GO:0000159	protein phosphatase type 2A complex	IDA
Ppp2cb	current symbol	MGI:1321161	Ppp2cb	protein phosphatase 2 (formerly 2A), catalytic subunit, beta isoform	protein coding gene	GO:0016787	hydrolase activity	IEA
Ppp2cb	current symbol	MGI:1321161	Ppp2cb	protein phosphatase 2 (formerly 2A), catalytic subunit, beta isoform	protein coding gene	GO:0016787	hydrolase activity	IEA
Ppp2cb	current symbol	MGI:1321161	Ppp2cb	protein phosphatase 2 (formerly 2A), catalytic subunit, beta isoform	protein coding gene	GO:0046872	metal ion binding	IEA
Ppp2cb	current symbol	MGI:1321161	Ppp2cb	protein phosphatase 2 (formerly 2A), catalytic subunit, beta isoform	protein coding gene	GO:0004721	phosphoprotein phosphatase activity	ISO
Ppp2cb	current symbol	MGI:1321161	Ppp2cb	protein phosphatase 2 (formerly 2A), catalytic subunit, beta isoform	protein coding gene	GO:0005515	protein binding	IPI
Ppp2cb	current symbol	MGI:1321161	Ppp2cb	protein phosphatase 2 (formerly 2A), catalytic subunit, beta isoform	protein coding gene	GO:0005515	protein binding	IPI
Ppp2cb	current symbol	MGI:1321161	Ppp2cb	protein phosphatase 2 (formerly 2A), catalytic subunit, beta isoform	protein coding gene	GO:0008022	protein C-terminus binding	ISO
Ppp2cb	current symbol	MGI:1321161	Ppp2cb	protein phosphatase 2 (formerly 2A), catalytic subunit, beta isoform	protein coding gene	GO:0004722	protein serine/threonine phosphatase activity	ISO
Ubxn8	current symbol	MGI:1337129	Ubxn8	UBX domain protein 8	protein coding gene	GO:0030433	ER-associated ubiquitin-dependent protein catabolic process	ISO
Ubxn8	current symbol	MGI:1337129	Ubxn8	UBX domain protein 8	protein coding gene	GO:0005783	endoplasmic reticulum	IEA
Ubxn8	current symbol	MGI:1337129	Ubxn8	UBX domain protein 8	protein coding gene	GO:0030176	integral component of endoplasmic reticulum membrane	ISO
Ubxn8	current symbol	MGI:1337129	Ubxn8	UBX domain protein 8	protein coding gene	GO:0016021	integral component of membrane	IEA
Ubxn8	current symbol	MGI:1337129	Ubxn8	UBX domain protein 8	protein coding gene	GO:0016020	membrane	IEA
Ubxn8	current symbol	MGI:1337129	Ubxn8	UBX domain protein 8	protein coding gene	GO:0003674	molecular_function	ND
Gsr	synonym	MGI:1932465	Gusr	gutter shaped root	QTL
Gsr	current symbol	MGI:95804	Gsr	glutathione reductase	protein coding gene	GO:0045454	cell redox homeostasis	IEA
Gsr	current symbol	MGI:95804	Gsr	glutathione reductase	protein coding gene	GO:0098869	cellular oxidant detoxification	ISO
Gsr	current symbol	MGI:95804	Gsr	glutathione reductase	protein coding gene	GO:0006749	glutathione metabolic process	IC
Gsr	current symbol	MGI:95804	Gsr	glutathione reductase	protein coding gene	GO:0006749	glutathione metabolic process	ISO
Gsr	current symbol	MGI:95804	Gsr	glutathione reductase	protein coding gene	GO:0055114	oxidation-reduction process	IEA
Gsr	current symbol	MGI:95804	Gsr	glutathione reductase	protein coding gene	GO:0055114	oxidation-reduction process	IEA
Gsr	current symbol	MGI:95804	Gsr	glutathione reductase	protein coding gene	GO:0007283	spermatogenesis	ISO
Gsr	current symbol	MGI:95804	Gsr	glutathione reductase	protein coding gene	GO:0005737	cytoplasm	IEA
Gsr	current symbol	MGI:95804	Gsr	glutathione reductase	protein coding gene	GO:0005829	cytosol	ISO
Gsr	current symbol	MGI:95804	Gsr	glutathione reductase	protein coding gene	GO:0009897	external side of plasma membrane	IDA
Gsr	current symbol	MGI:95804	Gsr	glutathione reductase	protein coding gene	GO:0070062	extracellular exosome	ISO
Gsr	current symbol	MGI:95804	Gsr	glutathione reductase	protein coding gene	GO:0005739	mitochondrion	ISO
Gsr	current symbol	MGI:95804	Gsr	glutathione reductase	protein coding gene	GO:0005739	mitochondrion	IDA
Gsr	current symbol	MGI:95804	Gsr	glutathione reductase	protein coding gene	GO:0005739	mitochondrion	IDA
Gsr	current symbol	MGI:95804	Gsr	glutathione reductase	protein coding gene	GO:0050660	flavin adenine dinucleotide binding	ISO
Gsr	current symbol	MGI:95804	Gsr	glutathione reductase	protein coding gene	GO:0043295	glutathione binding	ISO
Gsr	current symbol	MGI:95804	Gsr	glutathione reductase	protein coding gene	GO:0004362	glutathione-disulfide reductase activity	IDA
Gsr	current symbol	MGI:95804	Gsr	glutathione reductase	protein coding gene	GO:0004362	glutathione-disulfide reductase activity	IDA
Gsr	current symbol	MGI:95804	Gsr	glutathione reductase	protein coding gene	GO:0004362	glutathione-disulfide reductase activity	ISO
Gsr	current symbol	MGI:95804	Gsr	glutathione reductase	protein coding gene	GO:0004362	glutathione-disulfide reductase activity	IDA
Gsr	current symbol	MGI:95804	Gsr	glutathione reductase	protein coding gene	GO:0050661	NADP binding	ISO
Gsr	current symbol	MGI:95804	Gsr	glutathione reductase	protein coding gene	GO:0016491	oxidoreductase activity	IEA
Gsr	current symbol	MGI:95804	Gsr	glutathione reductase	protein coding gene	GO:0016491	oxidoreductase activity	IEA
Gsr	current symbol	MGI:95804	Gsr	glutathione reductase	protein coding gene	GO:0016668	oxidoreductase activity, acting on a sulfur group of donors, NAD(P) as acceptor	IEA
Gsr	current symbol	MGI:95804	Gsr	glutathione reductase	protein coding gene	GO:0042803	protein homodimerization activity	ISO
Gtf2e2	current symbol	MGI:1915403	Gtf2e2	general transcription factor II E, polypeptide 2 (beta subunit)	protein coding gene	GO:0006355	regulation of transcription, DNA-templated	IEA
Gtf2e2	current symbol	MGI:1915403	Gtf2e2	general transcription factor II E, polypeptide 2 (beta subunit)	protein coding gene	GO:0006351	transcription, DNA-templated	IEA
Gtf2e2	current symbol	MGI:1915403	Gtf2e2	general transcription factor II E, polypeptide 2 (beta subunit)	protein coding gene	GO:0006367	transcription initiation from RNA polymerase II promoter	IEA
Gtf2e2	current symbol	MGI:1915403	Gtf2e2	general transcription factor II E, polypeptide 2 (beta subunit)	protein coding gene	GO:0005737	cytoplasm	ISO
Gtf2e2	current symbol	MGI:1915403	Gtf2e2	general transcription factor II E, polypeptide 2 (beta subunit)	protein coding gene	GO:0005634	nucleus	ISO
Gtf2e2	current symbol	MGI:1915403	Gtf2e2	general transcription factor II E, polypeptide 2 (beta subunit)	protein coding gene	GO:0005673	transcription factor TFIIE complex	IEA
Gtf2e2	current symbol	MGI:1915403	Gtf2e2	general transcription factor II E, polypeptide 2 (beta subunit)	protein coding gene	GO:0003677	DNA binding	IEA
Gtf2e2	current symbol	MGI:1915403	Gtf2e2	general transcription factor II E, polypeptide 2 (beta subunit)	protein coding gene	GO:0044822	poly(A) RNA binding	ISO
Gtf2e2	current symbol	MGI:1915403	Gtf2e2	general transcription factor II E, polypeptide 2 (beta subunit)	protein coding gene	GO:0005515	protein binding	IPI
Smim18	current symbol	MGI:1919882	Smim18	small integral membrane protein 18	protein coding gene	GO:0008150	biological_process	ND
Smim18	current symbol	MGI:1919882	Smim18	small integral membrane protein 18	protein coding gene	GO:0005575	cellular_component	ND
Smim18	current symbol	MGI:1919882	Smim18	small integral membrane protein 18	protein coding gene	GO:0003674	molecular_function	ND
Rbpms	current symbol	MGI:1334446	Rbpms	RNA binding protein gene with multiple splicing	protein coding gene	GO:0000398	mRNA splicing, via spliceosome	IEA
Rbpms	current symbol	MGI:1334446	Rbpms	RNA binding protein gene with multiple splicing	protein coding gene	GO:0010862	positive regulation of pathway-restricted SMAD protein phosphorylation	ISO
Rbpms	current symbol	MGI:1334446	Rbpms	RNA binding protein gene with multiple splicing	protein coding gene	GO:0060391	positive regulation of SMAD protein import into nucleus	ISO
Rbpms	current symbol	MGI:1334446	Rbpms	RNA binding protein gene with multiple splicing	protein coding gene	GO:0006355	regulation of transcription, DNA-templated	IEA
Rbpms	current symbol	MGI:1334446	Rbpms	RNA binding protein gene with multiple splicing	protein coding gene	GO:0006351	transcription, DNA-templated	IEA
Rbpms	current symbol	MGI:1334446	Rbpms	RNA binding protein gene with multiple splicing	protein coding gene	GO:0005737	cytoplasm	ISO
Rbpms	current symbol	MGI:1334446	Rbpms	RNA binding protein gene with multiple splicing	protein coding gene	GO:0005654	nucleoplasm	ISO
Rbpms	current symbol	MGI:1334446	Rbpms	RNA binding protein gene with multiple splicing	protein coding gene	GO:0005634	nucleus	IEA
Rbpms	current symbol	MGI:1334446	Rbpms	RNA binding protein gene with multiple splicing	protein coding gene	GO:0003676	nucleic acid binding	IEA
Rbpms	current symbol	MGI:1334446	Rbpms	RNA binding protein gene with multiple splicing	protein coding gene	GO:0000166	nucleotide binding	IEA
Rbpms	current symbol	MGI:1334446	Rbpms	RNA binding protein gene with multiple splicing	protein coding gene	GO:0008143	poly(A) binding	ISO
Rbpms	current symbol	MGI:1334446	Rbpms	RNA binding protein gene with multiple splicing	protein coding gene	GO:0044822	poly(A) RNA binding	ISO
Rbpms	current symbol	MGI:1334446	Rbpms	RNA binding protein gene with multiple splicing	protein coding gene	GO:0003723	RNA binding	IEA
Rbpms	current symbol	MGI:1334446	Rbpms	RNA binding protein gene with multiple splicing	protein coding gene	GO:0017069	snRNA binding	IEA
Rbpms	current symbol	MGI:1334446	Rbpms	RNA binding protein gene with multiple splicing	protein coding gene	GO:0003713	transcription coactivator activity	ISO
Dctn6	current symbol	MGI:1343154	Dctn6	dynactin 6	protein coding gene	GO:0008610	lipid biosynthetic process	NAS
Dctn6	current symbol	MGI:1343154	Dctn6	dynactin 6	protein coding gene	GO:0007005	mitochondrion organization	NAS
Dctn6	current symbol	MGI:1343154	Dctn6	dynactin 6	protein coding gene	GO:0007052	mitotic spindle organization	IDA
Dctn6	current symbol	MGI:1343154	Dctn6	dynactin 6	protein coding gene	GO:0005813	centrosome	ISO
Dctn6	current symbol	MGI:1343154	Dctn6	dynactin 6	protein coding gene	GO:0005694	chromosome	IEA
Dctn6	current symbol	MGI:1343154	Dctn6	dynactin 6	protein coding gene	GO:0000775	chromosome, centromeric region	IEA
Dctn6	current symbol	MGI:1343154	Dctn6	dynactin 6	protein coding gene	GO:0005737	cytoplasm	IEA
Dctn6	current symbol	MGI:1343154	Dctn6	dynactin 6	protein coding gene	GO:0005856	cytoskeleton	IEA
Dctn6	current symbol	MGI:1343154	Dctn6	dynactin 6	protein coding gene	GO:0005869	dynactin complex	IDA
Dctn6	current symbol	MGI:1343154	Dctn6	dynactin 6	protein coding gene	GO:0000776	kinetochore	IEA
Dctn6	current symbol	MGI:1343154	Dctn6	dynactin 6	protein coding gene	GO:0005739	mitochondrion	NAS
Dctn6	current symbol	MGI:1343154	Dctn6	dynactin 6	protein coding gene	GO:0003824	catalytic activity	NAS
Dctn6	current symbol	MGI:1343154	Dctn6	dynactin 6	protein coding gene	GO:0045502	dynein binding	IDA
Mboat4	current symbol	MGI:2685017	Mboat4	membrane bound O-acyltransferase domain containing 4	protein coding gene	GO:0018191	peptidyl-serine octanoylation	ISO
Mboat4	current symbol	MGI:2685017	Mboat4	membrane bound O-acyltransferase domain containing 4	protein coding gene	GO:0018191	peptidyl-serine octanoylation	IDA
Mboat4	current symbol	MGI:2685017	Mboat4	membrane bound O-acyltransferase domain containing 4	protein coding gene	GO:0018191	peptidyl-serine octanoylation	ISO
Mboat4	current symbol	MGI:2685017	Mboat4	membrane bound O-acyltransferase domain containing 4	protein coding gene	GO:0005783	endoplasmic reticulum	IEA
Mboat4	current symbol	MGI:2685017	Mboat4	membrane bound O-acyltransferase domain containing 4	protein coding gene	GO:0030176	integral component of endoplasmic reticulum membrane	IDA
Mboat4	current symbol	MGI:2685017	Mboat4	membrane bound O-acyltransferase domain containing 4	protein coding gene	GO:0016021	integral component of membrane	IEA
Mboat4	current symbol	MGI:2685017	Mboat4	membrane bound O-acyltransferase domain containing 4	protein coding gene	GO:0016020	membrane	IEA
Mboat4	current symbol	MGI:2685017	Mboat4	membrane bound O-acyltransferase domain containing 4	protein coding gene	GO:0034851	2,4,4-trimethyl-3-oxopentanoyl-CoA 2-C-propanoyl transferase activity	IEA
Mboat4	current symbol	MGI:2685017	Mboat4	membrane bound O-acyltransferase domain containing 4	protein coding gene	GO:0034945	2,6-dimethyl-5-methylene-3-oxo-heptanoyl-CoA C-acetyltransferase activity	IEA
Mboat4	current symbol	MGI:2685017	Mboat4	membrane bound O-acyltransferase domain containing 4	protein coding gene	GO:0034915	2-methylhexanoyl-CoA C-acetyltransferase activity	IEA
Mboat4	current symbol	MGI:2685017	Mboat4	membrane bound O-acyltransferase domain containing 4	protein coding gene	GO:0018712	3-hydroxybutyryl-CoA thiolase activity	IEA
Mboat4	current symbol	MGI:2685017	Mboat4	membrane bound O-acyltransferase domain containing 4	protein coding gene	GO:0018713	3-ketopimelyl-CoA thiolase activity	IEA
Mboat4	current symbol	MGI:2685017	Mboat4	membrane bound O-acyltransferase domain containing 4	protein coding gene	GO:0090595	acetyl-CoA:L-lysine N6-acetyltransferase	IEA
Mboat4	current symbol	MGI:2685017	Mboat4	membrane bound O-acyltransferase domain containing 4	protein coding gene	GO:0016407	acetyltransferase activity	IEA
Mboat4	current symbol	MGI:2685017	Mboat4	membrane bound O-acyltransferase domain containing 4	protein coding gene	GO:0019186	acyl-CoA N-acyltransferase activity	IEA
Mboat4	current symbol	MGI:2685017	Mboat4	membrane bound O-acyltransferase domain containing 4	protein coding gene	GO:0016411	acylglycerol O-acyltransferase activity	IEA
Mboat4	current symbol	MGI:2685017	Mboat4	membrane bound O-acyltransferase domain containing 4	protein coding gene	GO:0046941	azetidine-2-carboxylic acid acetyltransferase activity	IEA
Mboat4	current symbol	MGI:2685017	Mboat4	membrane bound O-acyltransferase domain containing 4	protein coding gene	GO:0018711	benzoyl acetate-CoA thiolase activity	IEA
Mboat4	current symbol	MGI:2685017	Mboat4	membrane bound O-acyltransferase domain containing 4	protein coding gene	GO:0034919	butyryl-CoA 2-C-propionyltransferase activity	IEA
Mboat4	current symbol	MGI:2685017	Mboat4	membrane bound O-acyltransferase domain containing 4	protein coding gene	GO:0016408	C-acyltransferase activity	IEA
Mboat4	current symbol	MGI:2685017	Mboat4	membrane bound O-acyltransferase domain containing 4	protein coding gene	GO:0016406	carnitine O-acyltransferase activity	IEA
Mboat4	current symbol	MGI:2685017	Mboat4	membrane bound O-acyltransferase domain containing 4	protein coding gene	GO:0016454	C-palmitoyltransferase activity	IEA
Mboat4	current symbol	MGI:2685017	Mboat4	membrane bound O-acyltransferase domain containing 4	protein coding gene	GO:0004147	dihydrolipoamide branched chain acyltransferase activity	IEA
Mboat4	current symbol	MGI:2685017	Mboat4	membrane bound O-acyltransferase domain containing 4	protein coding gene	GO:0030523	dihydrolipoamide S-acyltransferase activity	IEA
Mboat4	current symbol	MGI:2685017	Mboat4	membrane bound O-acyltransferase domain containing 4	protein coding gene	GO:0034737	ergosterol O-acyltransferase activity	IEA
Mboat4	current symbol	MGI:2685017	Mboat4	membrane bound O-acyltransferase domain containing 4	protein coding gene	GO:0032216	glucosaminyl-phosphotidylinositol O-acyltransferase activity	IEA
Mboat4	current symbol	MGI:2685017	Mboat4	membrane bound O-acyltransferase domain containing 4	protein coding gene	GO:0043806	keto acid formate lyase activity	IEA
Mboat4	current symbol	MGI:2685017	Mboat4	membrane bound O-acyltransferase domain containing 4	protein coding gene	GO:0043741	L-2-aminoadipate N-acetyltransferase activity	IEA
Mboat4	current symbol	MGI:2685017	Mboat4	membrane bound O-acyltransferase domain containing 4	protein coding gene	GO:0034738	lanosterol O-acyltransferase activity	IEA
Mboat4	current symbol	MGI:2685017	Mboat4	membrane bound O-acyltransferase domain containing 4	protein coding gene	GO:0016420	malonyltransferase activity	IEA
Mboat4	current symbol	MGI:2685017	Mboat4	membrane bound O-acyltransferase domain containing 4	protein coding gene	GO:0019107	myristoyltransferase activity	IEA
Mboat4	current symbol	MGI:2685017	Mboat4	membrane bound O-acyltransferase domain containing 4	protein coding gene	GO:0008080	N-acetyltransferase activity	IEA
Mboat4	current symbol	MGI:2685017	Mboat4	membrane bound O-acyltransferase domain containing 4	protein coding gene	GO:0016410	N-acyltransferase activity	IEA
Mboat4	current symbol	MGI:2685017	Mboat4	membrane bound O-acyltransferase domain containing 4	protein coding gene	GO:0034848	naphthyl-2-oxomethyl-succinyl-CoA succinyl transferase activity	IEA
Mboat4	current symbol	MGI:2685017	Mboat4	membrane bound O-acyltransferase domain containing 4	protein coding gene	GO:0019105	N-palmitoyltransferase activity	IEA
Mboat4	current symbol	MGI:2685017	Mboat4	membrane bound O-acyltransferase domain containing 4	protein coding gene	GO:0016749	N-succinyltransferase activity	IEA
Mboat4	current symbol	MGI:2685017	Mboat4	membrane bound O-acyltransferase domain containing 4	protein coding gene	GO:0016413	O-acetyltransferase activity	IEA
Mboat4	current symbol	MGI:2685017	Mboat4	membrane bound O-acyltransferase domain containing 4	protein coding gene	GO:0008374	O-acyltransferase activity	IEA
Mboat4	current symbol	MGI:2685017	Mboat4	membrane bound O-acyltransferase domain containing 4	protein coding gene	GO:0016415	octanoyltransferase activity	IEA
Mboat4	current symbol	MGI:2685017	Mboat4	membrane bound O-acyltransferase domain containing 4	protein coding gene	GO:0016414	O-octanoyltransferase activity	IEA
Mboat4	current symbol	MGI:2685017	Mboat4	membrane bound O-acyltransferase domain containing 4	protein coding gene	GO:0016416	O-palmitoyltransferase activity	IEA
Mboat4	current symbol	MGI:2685017	Mboat4	membrane bound O-acyltransferase domain containing 4	protein coding gene	GO:0016753	O-sinapoyltransferase activity	IEA
Mboat4	current symbol	MGI:2685017	Mboat4	membrane bound O-acyltransferase domain containing 4	protein coding gene	GO:0016750	O-succinyltransferase activity	IEA
Mboat4	current symbol	MGI:2685017	Mboat4	membrane bound O-acyltransferase domain containing 4	protein coding gene	GO:0008951	palmitoleoyl [acyl-carrier-protein]-dependent acyltransferase activity	IEA
Mboat4	current symbol	MGI:2685017	Mboat4	membrane bound O-acyltransferase domain containing 4	protein coding gene	GO:0016409	palmitoyltransferase activity	IEA
Mboat4	current symbol	MGI:2685017	Mboat4	membrane bound O-acyltransferase domain containing 4	protein coding gene	GO:0018030	peptidyl-lysine N6-myristoyltransferase activity	IEA
Mboat4	current symbol	MGI:2685017	Mboat4	membrane bound O-acyltransferase domain containing 4	protein coding gene	GO:0018031	peptidyl-lysine N6-palmitoyltransferase activity	IEA
Mboat4	current symbol	MGI:2685017	Mboat4	membrane bound O-acyltransferase domain containing 4	protein coding gene	GO:0052858	peptidyl-lysine N-acetyltransferase activity, acting on acetyl phosphate as donor	IEA
Mboat4	current symbol	MGI:2685017	Mboat4	membrane bound O-acyltransferase domain containing 4	protein coding gene	GO:0019707	protein-cysteine S-acyltransferase activity	IEA
Mboat4	current symbol	MGI:2685017	Mboat4	membrane bound O-acyltransferase domain containing 4	protein coding gene	GO:0019705	protein-cysteine S-myristoyltransferase activity	IEA
Mboat4	current symbol	MGI:2685017	Mboat4	membrane bound O-acyltransferase domain containing 4	protein coding gene	GO:0043849	Ras palmitoyltransferase activity	IEA
Mboat4	current symbol	MGI:2685017	Mboat4	membrane bound O-acyltransferase domain containing 4	protein coding gene	GO:0016418	S-acetyltransferase activity	IEA
Mboat4	current symbol	MGI:2685017	Mboat4	membrane bound O-acyltransferase domain containing 4	protein coding gene	GO:0016417	S-acyltransferase activity	IEA
Mboat4	current symbol	MGI:2685017	Mboat4	membrane bound O-acyltransferase domain containing 4	protein coding gene	GO:0016412	serine O-acyltransferase activity	ISO
Mboat4	current symbol	MGI:2685017	Mboat4	membrane bound O-acyltransferase domain containing 4	protein coding gene	GO:0016412	serine O-acyltransferase activity	ISO
Mboat4	current symbol	MGI:2685017	Mboat4	membrane bound O-acyltransferase domain containing 4	protein coding gene	GO:0016412	serine O-acyltransferase activity	IDA
Mboat4	current symbol	MGI:2685017	Mboat4	membrane bound O-acyltransferase domain containing 4	protein coding gene	GO:0016752	sinapoyltransferase activity	IEA
Mboat4	current symbol	MGI:2685017	Mboat4	membrane bound O-acyltransferase domain containing 4	protein coding gene	GO:0016419	S-malonyltransferase activity	IEA
Mboat4	current symbol	MGI:2685017	Mboat4	membrane bound O-acyltransferase domain containing 4	protein coding gene	GO:0016751	S-succinyltransferase activity	IEA
Mboat4	current symbol	MGI:2685017	Mboat4	membrane bound O-acyltransferase domain containing 4	protein coding gene	GO:0004772	sterol O-acyltransferase activity	IEA
Mboat4	current symbol	MGI:2685017	Mboat4	membrane bound O-acyltransferase domain containing 4	protein coding gene	GO:0016748	succinyltransferase activity	IEA
Mboat4	current symbol	MGI:2685017	Mboat4	membrane bound O-acyltransferase domain containing 4	protein coding gene	GO:0016740	transferase activity	IEA
Mboat4	current symbol	MGI:2685017	Mboat4	membrane bound O-acyltransferase domain containing 4	protein coding gene	GO:0016746	transferase activity, transferring acyl groups	IEA
Mboat4	current symbol	MGI:2685017	Mboat4	membrane bound O-acyltransferase domain containing 4	protein coding gene	GO:0043764	UDP-3-O-[3-hydroxymyristoyl] glucosamine N-acyltransferase activity	IEA
Leprotl1	current symbol	MGI:1915442	Leprotl1	leptin receptor overlapping transcript-like 1	protein coding gene	GO:0008150	biological_process	ND
Leprotl1	current symbol	MGI:1915442	Leprotl1	leptin receptor overlapping transcript-like 1	protein coding gene	GO:0016021	integral component of membrane	IEA
Leprotl1	current symbol	MGI:1915442	Leprotl1	leptin receptor overlapping transcript-like 1	protein coding gene	GO:0016020	membrane	IEA
Leprotl1	current symbol	MGI:1915442	Leprotl1	leptin receptor overlapping transcript-like 1	protein coding gene	GO:0003674	molecular_function	ND
Saraf	current symbol	MGI:1915137	Saraf	store-operated calcium entry-associated regulatory factor	protein coding gene	GO:0006816	calcium ion transport	IEA
Saraf	current symbol	MGI:1915137	Saraf	store-operated calcium entry-associated regulatory factor	protein coding gene	GO:0006811	ion transport	IEA
Saraf	current symbol	MGI:1915137	Saraf	store-operated calcium entry-associated regulatory factor	protein coding gene	GO:2001256	regulation of store-operated calcium entry	ISO
Saraf	current symbol	MGI:1915137	Saraf	store-operated calcium entry-associated regulatory factor	protein coding gene	GO:0006810	transport	IEA
Saraf	current symbol	MGI:1915137	Saraf	store-operated calcium entry-associated regulatory factor	protein coding gene	GO:0005783	endoplasmic reticulum	IEA
Saraf	current symbol	MGI:1915137	Saraf	store-operated calcium entry-associated regulatory factor	protein coding gene	GO:0030176	integral component of endoplasmic reticulum membrane	ISO
Saraf	current symbol	MGI:1915137	Saraf	store-operated calcium entry-associated regulatory factor	protein coding gene	GO:0016021	integral component of membrane	IEA
Saraf	current symbol	MGI:1915137	Saraf	store-operated calcium entry-associated regulatory factor	protein coding gene	GO:0016020	membrane	IEA
Slc26a6	current symbol	MGI:2159728	Slc26a6	solute carrier family 26, member 6	protein coding gene	GO:0038166	angiotensin-activated signaling pathway	ISO
Slc26a6	current symbol	MGI:2159728	Slc26a6	solute carrier family 26, member 6	protein coding gene	GO:0098656	anion transmembrane transport	ISO
Slc26a6	current symbol	MGI:2159728	Slc26a6	solute carrier family 26, member 6	protein coding gene	GO:0006820	anion transport	IEA
Slc26a6	current symbol	MGI:2159728	Slc26a6	solute carrier family 26, member 6	protein coding gene	GO:0015701	bicarbonate transport	ISO
Slc26a6	current symbol	MGI:2159728	Slc26a6	solute carrier family 26, member 6	protein coding gene	GO:0015701	bicarbonate transport	IMP
Slc26a6	current symbol	MGI:2159728	Slc26a6	solute carrier family 26, member 6	protein coding gene	GO:0015701	bicarbonate transport	IMP
Slc26a6	current symbol	MGI:2159728	Slc26a6	solute carrier family 26, member 6	protein coding gene	GO:0015701	bicarbonate transport	IDA
Slc26a6	current symbol	MGI:2159728	Slc26a6	solute carrier family 26, member 6	protein coding gene	GO:0071320	cellular response to cAMP	IDA
Slc26a6	current symbol	MGI:2159728	Slc26a6	solute carrier family 26, member 6	protein coding gene	GO:0071332	cellular response to fructose stimulus	IDA
Slc26a6	current symbol	MGI:2159728	Slc26a6	solute carrier family 26, member 6	protein coding gene	GO:0071346	cellular response to interferon-gamma	ISO
Slc26a6	current symbol	MGI:2159728	Slc26a6	solute carrier family 26, member 6	protein coding gene	GO:1902476	chloride transmembrane transport	ISO
Slc26a6	current symbol	MGI:2159728	Slc26a6	solute carrier family 26, member 6	protein coding gene	GO:0006821	chloride transport	IDA
Slc26a6	current symbol	MGI:2159728	Slc26a6	solute carrier family 26, member 6	protein coding gene	GO:0006821	chloride transport	ISO
Slc26a6	current symbol	MGI:2159728	Slc26a6	solute carrier family 26, member 6	protein coding gene	GO:0006821	chloride transport	IMP
Slc26a6	current symbol	MGI:2159728	Slc26a6	solute carrier family 26, member 6	protein coding gene	GO:0042045	epithelial fluid transport	IMP
Slc26a6	current symbol	MGI:2159728	Slc26a6	solute carrier family 26, member 6	protein coding gene	GO:0015724	formate transport	IMP
Slc26a6	current symbol	MGI:2159728	Slc26a6	solute carrier family 26, member 6	protein coding gene	GO:0015724	formate transport	IDA
Slc26a6	current symbol	MGI:2159728	Slc26a6	solute carrier family 26, member 6	protein coding gene	GO:0050892	intestinal absorption	IMP
Slc26a6	current symbol	MGI:2159728	Slc26a6	solute carrier family 26, member 6	protein coding gene	GO:0051454	intracellular pH elevation	IMP
Slc26a6	current symbol	MGI:2159728	Slc26a6	solute carrier family 26, member 6	protein coding gene	GO:0006811	ion transport	IEA
Slc26a6	current symbol	MGI:2159728	Slc26a6	solute carrier family 26, member 6	protein coding gene	GO:0015797	mannitol transport	IMP
Slc26a6	current symbol	MGI:2159728	Slc26a6	solute carrier family 26, member 6	protein coding gene	GO:0019532	oxalate transport	IDA
Slc26a6	current symbol	MGI:2159728	Slc26a6	solute carrier family 26, member 6	protein coding gene	GO:0019532	oxalate transport	ISO
Slc26a6	current symbol	MGI:2159728	Slc26a6	solute carrier family 26, member 6	protein coding gene	GO:0019532	oxalate transport	IMP
Slc26a6	current symbol	MGI:2159728	Slc26a6	solute carrier family 26, member 6	protein coding gene	GO:0046724	oxalic acid secretion	IMP
Slc26a6	current symbol	MGI:2159728	Slc26a6	solute carrier family 26, member 6	protein coding gene	GO:2001150	positive regulation of dipeptide transmembrane transport	IMP
Slc26a6	current symbol	MGI:2159728	Slc26a6	solute carrier family 26, member 6	protein coding gene	GO:0070528	protein kinase C signaling	ISO
Slc26a6	current symbol	MGI:2159728	Slc26a6	solute carrier family 26, member 6	protein coding gene	GO:0070528	protein kinase C signaling	IDA
Slc26a6	current symbol	MGI:2159728	Slc26a6	solute carrier family 26, member 6	protein coding gene	GO:0051453	regulation of intracellular pH	IMP
Slc26a6	current symbol	MGI:2159728	Slc26a6	solute carrier family 26, member 6	protein coding gene	GO:0051453	regulation of intracellular pH	ISO
Slc26a6	current symbol	MGI:2159728	Slc26a6	solute carrier family 26, member 6	protein coding gene	GO:0042391	regulation of membrane potential	IBA
Slc26a6	current symbol	MGI:2159728	Slc26a6	solute carrier family 26, member 6	protein coding gene	GO:0048240	sperm capacitation	IMP
Slc26a6	current symbol	MGI:2159728	Slc26a6	solute carrier family 26, member 6	protein coding gene	GO:1902358	sulfate transmembrane transport	ISO
Slc26a6	current symbol	MGI:2159728	Slc26a6	solute carrier family 26, member 6	protein coding gene	GO:0008272	sulfate transport	ISO
Slc26a6	current symbol	MGI:2159728	Slc26a6	solute carrier family 26, member 6	protein coding gene	GO:0008272	sulfate transport	IMP
Slc26a6	current symbol	MGI:2159728	Slc26a6	solute carrier family 26, member 6	protein coding gene	GO:0008272	sulfate transport	IDA
Slc26a6	current symbol	MGI:2159728	Slc26a6	solute carrier family 26, member 6	protein coding gene	GO:0030321	transepithelial chloride transport	ISO
Slc26a6	current symbol	MGI:2159728	Slc26a6	solute carrier family 26, member 6	protein coding gene	GO:0030321	transepithelial chloride transport	IMP
Slc26a6	current symbol	MGI:2159728	Slc26a6	solute carrier family 26, member 6	protein coding gene	GO:0030321	transepithelial chloride transport	IDA
Slc26a6	current symbol	MGI:2159728	Slc26a6	solute carrier family 26, member 6	protein coding gene	GO:0070633	transepithelial transport	IMP
Slc26a6	current symbol	MGI:2159728	Slc26a6	solute carrier family 26, member 6	protein coding gene	GO:0055085	transmembrane transport	IEA
Slc26a6	current symbol	MGI:2159728	Slc26a6	solute carrier family 26, member 6	protein coding gene	GO:0006810	transport	IEA
Slc26a6	current symbol	MGI:2159728	Slc26a6	solute carrier family 26, member 6	protein coding gene	GO:0016324	apical plasma membrane	IDA
Slc26a6	current symbol	MGI:2159728	Slc26a6	solute carrier family 26, member 6	protein coding gene	GO:0016324	apical plasma membrane	ISO
Slc26a6	current symbol	MGI:2159728	Slc26a6	solute carrier family 26, member 6	protein coding gene	GO:0016323	basolateral plasma membrane	ISO
Slc26a6	current symbol	MGI:2159728	Slc26a6	solute carrier family 26, member 6	protein coding gene	GO:0031526	brush border membrane	ISO
Slc26a6	current symbol	MGI:2159728	Slc26a6	solute carrier family 26, member 6	protein coding gene	GO:0031526	brush border membrane	IDA
Slc26a6	current symbol	MGI:2159728	Slc26a6	solute carrier family 26, member 6	protein coding gene	GO:0034707	chloride channel complex	IEA
Slc26a6	current symbol	MGI:2159728	Slc26a6	solute carrier family 26, member 6	protein coding gene	GO:0031410	cytoplasmic vesicle	IEA
Slc26a6	current symbol	MGI:2159728	Slc26a6	solute carrier family 26, member 6	protein coding gene	GO:0005783	endoplasmic reticulum	IEA
Slc26a6	current symbol	MGI:2159728	Slc26a6	solute carrier family 26, member 6	protein coding gene	GO:0016021	integral component of membrane	ISO
Slc26a6	current symbol	MGI:2159728	Slc26a6	solute carrier family 26, member 6	protein coding gene	GO:0005887	integral component of plasma membrane	IDA
Slc26a6	current symbol	MGI:2159728	Slc26a6	solute carrier family 26, member 6	protein coding gene	GO:0005622	intracellular	ISO
Slc26a6	current symbol	MGI:2159728	Slc26a6	solute carrier family 26, member 6	protein coding gene	GO:0043231	intracellular membrane-bounded organelle	IEA
Slc26a6	current symbol	MGI:2159728	Slc26a6	solute carrier family 26, member 6	protein coding gene	GO:0016020	membrane	IDA
Slc26a6	current symbol	MGI:2159728	Slc26a6	solute carrier family 26, member 6	protein coding gene	GO:0031988	membrane-bounded vesicle	IDA
Slc26a6	current symbol	MGI:2159728	Slc26a6	solute carrier family 26, member 6	protein coding gene	GO:0005886	plasma membrane	IDA
Slc26a6	current symbol	MGI:2159728	Slc26a6	solute carrier family 26, member 6	protein coding gene	GO:0005886	plasma membrane	ISO
Slc26a6	current symbol	MGI:2159728	Slc26a6	solute carrier family 26, member 6	protein coding gene	GO:0097225	sperm midpiece	IDA
Slc26a6	current symbol	MGI:2159728	Slc26a6	solute carrier family 26, member 6	protein coding gene	GO:0012506	vesicle membrane	IDA
Slc26a6	current symbol	MGI:2159728	Slc26a6	solute carrier family 26, member 6	protein coding gene	GO:0015301	anion:anion antiporter activity	IMP
Slc26a6	current symbol	MGI:2159728	Slc26a6	solute carrier family 26, member 6	protein coding gene	GO:0015301	anion:anion antiporter activity	IDA
Slc26a6	current symbol	MGI:2159728	Slc26a6	solute carrier family 26, member 6	protein coding gene	GO:0015301	anion:anion antiporter activity	ISO
Slc26a6	current symbol	MGI:2159728	Slc26a6	solute carrier family 26, member 6	protein coding gene	GO:0008509	anion transmembrane transporter activity	IEA
Slc26a6	current symbol	MGI:2159728	Slc26a6	solute carrier family 26, member 6	protein coding gene	GO:0015297	antiporter activity	IEA
Slc26a6	current symbol	MGI:2159728	Slc26a6	solute carrier family 26, member 6	protein coding gene	GO:0015106	bicarbonate transmembrane transporter activity	ISO
Slc26a6	current symbol	MGI:2159728	Slc26a6	solute carrier family 26, member 6	protein coding gene	GO:0015106	bicarbonate transmembrane transporter activity	IDA
Slc26a6	current symbol	MGI:2159728	Slc26a6	solute carrier family 26, member 6	protein coding gene	GO:0015106	bicarbonate transmembrane transporter activity	IMP
Slc26a6	current symbol	MGI:2159728	Slc26a6	solute carrier family 26, member 6	protein coding gene	GO:0005254	chloride channel activity	IBA
Slc26a6	current symbol	MGI:2159728	Slc26a6	solute carrier family 26, member 6	protein coding gene	GO:0015108	chloride transmembrane transporter activity	IDA
Slc26a6	current symbol	MGI:2159728	Slc26a6	solute carrier family 26, member 6	protein coding gene	GO:0015108	chloride transmembrane transporter activity	IMP
Slc26a6	current symbol	MGI:2159728	Slc26a6	solute carrier family 26, member 6	protein coding gene	GO:0015108	chloride transmembrane transporter activity	ISO
Slc26a6	current symbol	MGI:2159728	Slc26a6	solute carrier family 26, member 6	protein coding gene	GO:0015562	efflux transmembrane transporter activity	IDA
Slc26a6	current symbol	MGI:2159728	Slc26a6	solute carrier family 26, member 6	protein coding gene	GO:0015660	formate efflux transmembrane transporter activity	IMP
Slc26a6	current symbol	MGI:2159728	Slc26a6	solute carrier family 26, member 6	protein coding gene	GO:0015499	formate transmembrane transporter activity	IDA
Slc26a6	current symbol	MGI:2159728	Slc26a6	solute carrier family 26, member 6	protein coding gene	GO:0015659	formate uptake transmembrane transporter activity	IDA
Slc26a6	current symbol	MGI:2159728	Slc26a6	solute carrier family 26, member 6	protein coding gene	GO:0019531	oxalate transmembrane transporter activity	ISO
Slc26a6	current symbol	MGI:2159728	Slc26a6	solute carrier family 26, member 6	protein coding gene	GO:0019531	oxalate transmembrane transporter activity	IMP
Slc26a6	current symbol	MGI:2159728	Slc26a6	solute carrier family 26, member 6	protein coding gene	GO:0019531	oxalate transmembrane transporter activity	IDA
Slc26a6	current symbol	MGI:2159728	Slc26a6	solute carrier family 26, member 6	protein coding gene	GO:0030165	PDZ domain binding	IDA
Slc26a6	current symbol	MGI:2159728	Slc26a6	solute carrier family 26, member 6	protein coding gene	GO:0005515	protein binding	IPI
Slc26a6	current symbol	MGI:2159728	Slc26a6	solute carrier family 26, member 6	protein coding gene	GO:0005515	protein binding	IPI
Slc26a6	current symbol	MGI:2159728	Slc26a6	solute carrier family 26, member 6	protein coding gene	GO:0005515	protein binding	IPI
Slc26a6	current symbol	MGI:2159728	Slc26a6	solute carrier family 26, member 6	protein coding gene	GO:0008271	secondary active sulfate transmembrane transporter activity	IEA
Slc26a6	current symbol	MGI:2159728	Slc26a6	solute carrier family 26, member 6	protein coding gene	GO:0015116	sulfate transmembrane transporter activity	IMP
Slc26a6	current symbol	MGI:2159728	Slc26a6	solute carrier family 26, member 6	protein coding gene	GO:0015116	sulfate transmembrane transporter activity	IDA
Slc26a6	current symbol	MGI:2159728	Slc26a6	solute carrier family 26, member 6	protein coding gene	GO:0015116	sulfate transmembrane transporter activity	ISO
Tmem89	current symbol	MGI:1916634	Tmem89	transmembrane protein 89	protein coding gene	GO:0008150	biological_process	ND
Tmem89	current symbol	MGI:1916634	Tmem89	transmembrane protein 89	protein coding gene	GO:0016021	integral component of membrane	IEA
Tmem89	current symbol	MGI:1916634	Tmem89	transmembrane protein 89	protein coding gene	GO:0016020	membrane	IEA
Tmem89	current symbol	MGI:1916634	Tmem89	transmembrane protein 89	protein coding gene	GO:0005634	nucleus	ISO
Tmem89	current symbol	MGI:1916634	Tmem89	transmembrane protein 89	protein coding gene	GO:0003674	molecular_function	ND
Uqcrc1	current symbol	MGI:107876	Uqcrc1	ubiquinol-cytochrome c reductase core protein 1	protein coding gene	GO:0009060	aerobic respiration	IBA
Uqcrc1	current symbol	MGI:107876	Uqcrc1	ubiquinol-cytochrome c reductase core protein 1	protein coding gene	GO:0006122	mitochondrial electron transport, ubiquinol to cytochrome c	IDA
Uqcrc1	current symbol	MGI:107876	Uqcrc1	ubiquinol-cytochrome c reductase core protein 1	protein coding gene	GO:0055114	oxidation-reduction process	IEA
Uqcrc1	current symbol	MGI:107876	Uqcrc1	ubiquinol-cytochrome c reductase core protein 1	protein coding gene	GO:0016485	protein processing	IBA
Uqcrc1	current symbol	MGI:107876	Uqcrc1	ubiquinol-cytochrome c reductase core protein 1	protein coding gene	GO:0006810	transport	IEA
Uqcrc1	current symbol	MGI:107876	Uqcrc1	ubiquinol-cytochrome c reductase core protein 1	protein coding gene	GO:0016020	membrane	IEA
Uqcrc1	current symbol	MGI:107876	Uqcrc1	ubiquinol-cytochrome c reductase core protein 1	protein coding gene	GO:0005743	mitochondrial inner membrane	IDA
Uqcrc1	current symbol	MGI:107876	Uqcrc1	ubiquinol-cytochrome c reductase core protein 1	protein coding gene	GO:0005750	mitochondrial respiratory chain complex III	ISO
Uqcrc1	current symbol	MGI:107876	Uqcrc1	ubiquinol-cytochrome c reductase core protein 1	protein coding gene	GO:0005750	mitochondrial respiratory chain complex III	IBA
Uqcrc1	current symbol	MGI:107876	Uqcrc1	ubiquinol-cytochrome c reductase core protein 1	protein coding gene	GO:0005739	mitochondrion	ISO
Uqcrc1	current symbol	MGI:107876	Uqcrc1	ubiquinol-cytochrome c reductase core protein 1	protein coding gene	GO:0005739	mitochondrion	IDA
Uqcrc1	current symbol	MGI:107876	Uqcrc1	ubiquinol-cytochrome c reductase core protein 1	protein coding gene	GO:0005739	mitochondrion	IDA
Uqcrc1	current symbol	MGI:107876	Uqcrc1	ubiquinol-cytochrome c reductase core protein 1	protein coding gene	GO:0005739	mitochondrion	ISO
Uqcrc1	current symbol	MGI:107876	Uqcrc1	ubiquinol-cytochrome c reductase core protein 1	protein coding gene	GO:0005739	mitochondrion	IDA
Uqcrc1	current symbol	MGI:107876	Uqcrc1	ubiquinol-cytochrome c reductase core protein 1	protein coding gene	GO:0043209	myelin sheath	IDA
Uqcrc1	current symbol	MGI:107876	Uqcrc1	ubiquinol-cytochrome c reductase core protein 1	protein coding gene	GO:0070469	respiratory chain	IEA
Uqcrc1	current symbol	MGI:107876	Uqcrc1	ubiquinol-cytochrome c reductase core protein 1	protein coding gene	GO:0003824	catalytic activity	IEA
Uqcrc1	current symbol	MGI:107876	Uqcrc1	ubiquinol-cytochrome c reductase core protein 1	protein coding gene	GO:0046872	metal ion binding	IEA
Uqcrc1	current symbol	MGI:107876	Uqcrc1	ubiquinol-cytochrome c reductase core protein 1	protein coding gene	GO:0004222	metalloendopeptidase activity	IBA
Uqcrc1	current symbol	MGI:107876	Uqcrc1	ubiquinol-cytochrome c reductase core protein 1	protein coding gene	GO:0005515	protein binding	IPI
Uqcrc1	current symbol	MGI:107876	Uqcrc1	ubiquinol-cytochrome c reductase core protein 1	protein coding gene	GO:0005515	protein binding	IPI
Uqcrc1	current symbol	MGI:107876	Uqcrc1	ubiquinol-cytochrome c reductase core protein 1	protein coding gene	GO:0032403	protein complex binding	ISO
Uqcrc1	current symbol	MGI:107876	Uqcrc1	ubiquinol-cytochrome c reductase core protein 1	protein coding gene	GO:0031625	ubiquitin protein ligase binding	ISO
Uqcrc1	current symbol	MGI:107876	Uqcrc1	ubiquinol-cytochrome c reductase core protein 1	protein coding gene	GO:0008270	zinc ion binding	IBA
Col7a1	current symbol	MGI:88462	Col7a1	collagen, type VII, alpha 1	protein coding gene	GO:0007155	cell adhesion	IEA
Col7a1	current symbol	MGI:88462	Col7a1	collagen, type VII, alpha 1	protein coding gene	GO:0010466	negative regulation of peptidase activity	IEA
Col7a1	current symbol	MGI:88462	Col7a1	collagen, type VII, alpha 1	protein coding gene	GO:0005604	basement membrane	IDA
Col7a1	current symbol	MGI:88462	Col7a1	collagen, type VII, alpha 1	protein coding gene	GO:0005604	basement membrane	IDA
Col7a1	current symbol	MGI:88462	Col7a1	collagen, type VII, alpha 1	protein coding gene	GO:0005581	collagen trimer	IEA
Col7a1	current symbol	MGI:88462	Col7a1	collagen, type VII, alpha 1	protein coding gene	GO:0005576	extracellular region	IEA
Col7a1	current symbol	MGI:88462	Col7a1	collagen, type VII, alpha 1	protein coding gene	GO:0005615	extracellular space	ISO
Col7a1	current symbol	MGI:88462	Col7a1	collagen, type VII, alpha 1	protein coding gene	GO:0005578	proteinaceous extracellular matrix	IEA
Col7a1	current symbol	MGI:88462	Col7a1	collagen, type VII, alpha 1	protein coding gene	GO:0042802	identical protein binding	IPI
Col7a1	current symbol	MGI:88462	Col7a1	collagen, type VII, alpha 1	protein coding gene	GO:0030414	peptidase inhibitor activity	IEA
Col7a1	current symbol	MGI:88462	Col7a1	collagen, type VII, alpha 1	protein coding gene	GO:0004867	serine-type endopeptidase inhibitor activity	IEA
Col7a1	current symbol	MGI:88462	Col7a1	collagen, type VII, alpha 1	protein coding gene	GO:0004867	serine-type endopeptidase inhibitor activity	IEA
Ucn2	old symbol	MGI:1346329	Uts2	urotensin 2	protein coding gene	GO:0045776	negative regulation of blood pressure	ISO
Ucn2	old symbol	MGI:1346329	Uts2	urotensin 2	protein coding gene	GO:0003105	negative regulation of glomerular filtration	ISO
Ucn2	old symbol	MGI:1346329	Uts2	urotensin 2	protein coding gene	GO:0010459	negative regulation of heart rate	ISO
Ucn2	old symbol	MGI:1346329	Uts2	urotensin 2	protein coding gene	GO:0046676	negative regulation of insulin secretion	ISO
Ucn2	old symbol	MGI:1346329	Uts2	urotensin 2	protein coding gene	GO:0035814	negative regulation of renal sodium excretion	ISO
Ucn2	old symbol	MGI:1346329	Uts2	urotensin 2	protein coding gene	GO:0035811	negative regulation of urine volume	ISO
Ucn2	old symbol	MGI:1346329	Uts2	urotensin 2	protein coding gene	GO:0045766	positive regulation of angiogenesis	ISO
Ucn2	old symbol	MGI:1346329	Uts2	urotensin 2	protein coding gene	GO:0045777	positive regulation of blood pressure	ISO
Ucn2	old symbol	MGI:1346329	Uts2	urotensin 2	protein coding gene	GO:0045597	positive regulation of cell differentiation	ISO
Ucn2	old symbol	MGI:1346329	Uts2	urotensin 2	protein coding gene	GO:0046005	positive regulation of circadian sleep/wake cycle, REM sleep	ISO
Ucn2	old symbol	MGI:1346329	Uts2	urotensin 2	protein coding gene	GO:0010841	positive regulation of circadian sleep/wake cycle, wakefulness	ISO
Ucn2	old symbol	MGI:1346329	Uts2	urotensin 2	protein coding gene	GO:0032967	positive regulation of collagen biosynthetic process	ISO
Ucn2	old symbol	MGI:1346329	Uts2	urotensin 2	protein coding gene	GO:0007204	positive regulation of cytosolic calcium ion concentration	ISO
Ucn2	old symbol	MGI:1346329	Uts2	urotensin 2	protein coding gene	GO:0010763	positive regulation of fibroblast migration	ISO
Ucn2	old symbol	MGI:1346329	Uts2	urotensin 2	protein coding gene	GO:0048146	positive regulation of fibroblast proliferation	ISO
Ucn2	old symbol	MGI:1346329	Uts2	urotensin 2	protein coding gene	GO:0010460	positive regulation of heart rate	ISO
Ucn2	old symbol	MGI:1346329	Uts2	urotensin 2	protein coding gene	GO:0032224	positive regulation of synaptic transmission, cholinergic	ISO
Ucn2	old symbol	MGI:1346329	Uts2	urotensin 2	protein coding gene	GO:0045909	positive regulation of vasodilation	ISO
Ucn2	old symbol	MGI:1346329	Uts2	urotensin 2	protein coding gene	GO:0008217	regulation of blood pressure	IEA
Ucn2	old symbol	MGI:1346329	Uts2	urotensin 2	protein coding gene	GO:0042312	regulation of vasodilation	IEA
Ucn2	old symbol	MGI:1346329	Uts2	urotensin 2	protein coding gene	GO:0005829	cytosol	ISO
Ucn2	old symbol	MGI:1346329	Uts2	urotensin 2	protein coding gene	GO:0005576	extracellular region	IEA
Ucn2	old symbol	MGI:1346329	Uts2	urotensin 2	protein coding gene	GO:0005576	extracellular region	IEA
Ucn2	old symbol	MGI:1346329	Uts2	urotensin 2	protein coding gene	GO:0005615	extracellular space	ISO
Ucn2	old symbol	MGI:1346329	Uts2	urotensin 2	protein coding gene	GO:0005179	hormone activity	IEA
Ucn2	old symbol	MGI:1346329	Uts2	urotensin 2	protein coding gene	GO:0005179	hormone activity	IEA
Ucn2	current symbol	MGI:2176375	Ucn2	urocortin 2	protein coding gene	GO:0007189	adenylate cyclase-activating G-protein coupled receptor signaling pathway	IBA
Ucn2	current symbol	MGI:2176375	Ucn2	urocortin 2	protein coding gene	GO:0006171	cAMP biosynthetic process	ISS
Ucn2	current symbol	MGI:2176375	Ucn2	urocortin 2	protein coding gene	GO:0008283	cell proliferation	ISO
Ucn2	current symbol	MGI:2176375	Ucn2	urocortin 2	protein coding gene	GO:0031669	cellular response to nutrient levels	IBA
Ucn2	current symbol	MGI:2176375	Ucn2	urocortin 2	protein coding gene	GO:0007586	digestion	IEA
Ucn2	current symbol	MGI:2176375	Ucn2	urocortin 2	protein coding gene	GO:0046882	negative regulation of follicle-stimulating hormone secretion	ISO
Ucn2	current symbol	MGI:2176375	Ucn2	urocortin 2	protein coding gene	GO:0010629	negative regulation of gene expression	ISO
Ucn2	current symbol	MGI:2176375	Ucn2	urocortin 2	protein coding gene	GO:0033685	negative regulation of luteinizing hormone secretion	ISO
Ucn2	current symbol	MGI:2176375	Ucn2	urocortin 2	protein coding gene	GO:0006950	response to stress	IEA
Ucn2	current symbol	MGI:2176375	Ucn2	urocortin 2	protein coding gene	GO:0005576	extracellular region	IEA
Ucn2	current symbol	MGI:2176375	Ucn2	urocortin 2	protein coding gene	GO:0005576	extracellular region	IEA
Ucn2	current symbol	MGI:2176375	Ucn2	urocortin 2	protein coding gene	GO:0005615	extracellular space	ISO
Ucn2	current symbol	MGI:2176375	Ucn2	urocortin 2	protein coding gene	GO:0005615	extracellular space	IBA
Ucn2	current symbol	MGI:2176375	Ucn2	urocortin 2	protein coding gene	GO:0051431	corticotropin-releasing hormone receptor 2 binding	ISO
Ucn2	current symbol	MGI:2176375	Ucn2	urocortin 2	protein coding gene	GO:0001664	G-protein coupled receptor binding	IDA
Ucn2	current symbol	MGI:2176375	Ucn2	urocortin 2	protein coding gene	GO:0005179	hormone activity	IEA
Ucn2	current symbol	MGI:2176375	Ucn2	urocortin 2	protein coding gene	GO:0005179	hormone activity	IEA
Ucn2	current symbol	MGI:2176375	Ucn2	urocortin 2	protein coding gene	GO:0042562	hormone binding	ISO
Ucn2	current symbol	MGI:2176375	Ucn2	urocortin 2	protein coding gene	GO:0005515	protein binding	IPI
Ucn2	current symbol	MGI:2176375	Ucn2	urocortin 2	protein coding gene	GO:0005515	protein binding	IPI
Ucn2	current symbol	MGI:2176375	Ucn2	urocortin 2	protein coding gene	GO:0005102	receptor binding	ISO
Ucn2	current symbol	MGI:2176375	Ucn2	urocortin 2	protein coding gene	GO:0005102	receptor binding	ISS
Pfkfb4	chicken symbol	MGI:107816	Pfkfb1	6-phosphofructo-2-kinase/fructose-2,6-biphosphatase 1	protein coding gene	GO:0046835	carbohydrate phosphorylation	ISO
Pfkfb4	chicken symbol	MGI:107816	Pfkfb1	6-phosphofructo-2-kinase/fructose-2,6-biphosphatase 1	protein coding gene	GO:0016311	dephosphorylation	ISO
Pfkfb4	chicken symbol	MGI:107816	Pfkfb1	6-phosphofructo-2-kinase/fructose-2,6-biphosphatase 1	protein coding gene	GO:0016311	dephosphorylation	ISO
Pfkfb4	chicken symbol	MGI:107816	Pfkfb1	6-phosphofructo-2-kinase/fructose-2,6-biphosphatase 1	protein coding gene	GO:0006003	fructose 2,6-bisphosphate metabolic process	ISO
Pfkfb4	chicken symbol	MGI:107816	Pfkfb1	6-phosphofructo-2-kinase/fructose-2,6-biphosphatase 1	protein coding gene	GO:0006000	fructose metabolic process	IEA
Pfkfb4	chicken symbol	MGI:107816	Pfkfb1	6-phosphofructo-2-kinase/fructose-2,6-biphosphatase 1	protein coding gene	GO:0008152	metabolic process	IEA
Pfkfb4	chicken symbol	MGI:107816	Pfkfb1	6-phosphofructo-2-kinase/fructose-2,6-biphosphatase 1	protein coding gene	GO:0008152	metabolic process	IEA
Pfkfb4	chicken symbol	MGI:107816	Pfkfb1	6-phosphofructo-2-kinase/fructose-2,6-biphosphatase 1	protein coding gene	GO:0016310	phosphorylation	IEA
Pfkfb4	chicken symbol	MGI:107816	Pfkfb1	6-phosphofructo-2-kinase/fructose-2,6-biphosphatase 1	protein coding gene	GO:0033133	positive regulation of glucokinase activity	ISO
Pfkfb4	chicken symbol	MGI:107816	Pfkfb1	6-phosphofructo-2-kinase/fructose-2,6-biphosphatase 1	protein coding gene	GO:0043540	6-phosphofructo-2-kinase/fructose-2,6-biphosphatase complex	ISO
Pfkfb4	chicken symbol	MGI:107816	Pfkfb1	6-phosphofructo-2-kinase/fructose-2,6-biphosphatase 1	protein coding gene	GO:0043540	6-phosphofructo-2-kinase/fructose-2,6-biphosphatase complex	ISO
Pfkfb4	chicken symbol	MGI:107816	Pfkfb1	6-phosphofructo-2-kinase/fructose-2,6-biphosphatase 1	protein coding gene	GO:0003873	6-phosphofructo-2-kinase activity	ISO
Pfkfb4	chicken symbol	MGI:107816	Pfkfb1	6-phosphofructo-2-kinase/fructose-2,6-biphosphatase 1	protein coding gene	GO:0005524	ATP binding	ISO
Pfkfb4	chicken symbol	MGI:107816	Pfkfb1	6-phosphofructo-2-kinase/fructose-2,6-biphosphatase 1	protein coding gene	GO:0003824	catalytic activity	IEA
Pfkfb4	chicken symbol	MGI:107816	Pfkfb1	6-phosphofructo-2-kinase/fructose-2,6-biphosphatase 1	protein coding gene	GO:0003824	catalytic activity	IEA
Pfkfb4	chicken symbol	MGI:107816	Pfkfb1	6-phosphofructo-2-kinase/fructose-2,6-biphosphatase 1	protein coding gene	GO:0004331	fructose-2,6-bisphosphate 2-phosphatase activity	ISO
Pfkfb4	chicken symbol	MGI:107816	Pfkfb1	6-phosphofructo-2-kinase/fructose-2,6-biphosphatase 1	protein coding gene	GO:0004331	fructose-2,6-bisphosphate 2-phosphatase activity	ISO
Pfkfb4	chicken symbol	MGI:107816	Pfkfb1	6-phosphofructo-2-kinase/fructose-2,6-biphosphatase 1	protein coding gene	GO:0070095	fructose-6-phosphate binding	ISO
Pfkfb4	chicken symbol	MGI:107816	Pfkfb1	6-phosphofructo-2-kinase/fructose-2,6-biphosphatase 1	protein coding gene	GO:0016787	hydrolase activity	IEA
Pfkfb4	chicken symbol	MGI:107816	Pfkfb1	6-phosphofructo-2-kinase/fructose-2,6-biphosphatase 1	protein coding gene	GO:0042802	identical protein binding	ISO
Pfkfb4	chicken symbol	MGI:107816	Pfkfb1	6-phosphofructo-2-kinase/fructose-2,6-biphosphatase 1	protein coding gene	GO:0042802	identical protein binding	ISO
Pfkfb4	chicken symbol	MGI:107816	Pfkfb1	6-phosphofructo-2-kinase/fructose-2,6-biphosphatase 1	protein coding gene	GO:0016301	kinase activity	IEA
Pfkfb4	chicken symbol	MGI:107816	Pfkfb1	6-phosphofructo-2-kinase/fructose-2,6-biphosphatase 1	protein coding gene	GO:0019900	kinase binding	ISO
Pfkfb4	chicken symbol	MGI:107816	Pfkfb1	6-phosphofructo-2-kinase/fructose-2,6-biphosphatase 1	protein coding gene	GO:0000166	nucleotide binding	IEA
Pfkfb4	chicken symbol	MGI:107816	Pfkfb1	6-phosphofructo-2-kinase/fructose-2,6-biphosphatase 1	protein coding gene	GO:0016740	transferase activity	IEA
Pfkfb4	current symbol	MGI:2687284	Pfkfb4	6-phosphofructo-2-kinase/fructose-2,6-biphosphatase 4	protein coding gene	GO:0046835	carbohydrate phosphorylation	ISO
Pfkfb4	current symbol	MGI:2687284	Pfkfb4	6-phosphofructo-2-kinase/fructose-2,6-biphosphatase 4	protein coding gene	GO:0016311	dephosphorylation	ISO
Pfkfb4	current symbol	MGI:2687284	Pfkfb4	6-phosphofructo-2-kinase/fructose-2,6-biphosphatase 4	protein coding gene	GO:0006003	fructose 2,6-bisphosphate metabolic process	IEA
Pfkfb4	current symbol	MGI:2687284	Pfkfb4	6-phosphofructo-2-kinase/fructose-2,6-biphosphatase 4	protein coding gene	GO:0006000	fructose metabolic process	IEA
Pfkfb4	current symbol	MGI:2687284	Pfkfb4	6-phosphofructo-2-kinase/fructose-2,6-biphosphatase 4	protein coding gene	GO:0008152	metabolic process	IEA
Pfkfb4	current symbol	MGI:2687284	Pfkfb4	6-phosphofructo-2-kinase/fructose-2,6-biphosphatase 4	protein coding gene	GO:0008152	metabolic process	IEA
Pfkfb4	current symbol	MGI:2687284	Pfkfb4	6-phosphofructo-2-kinase/fructose-2,6-biphosphatase 4	protein coding gene	GO:0016310	phosphorylation	IEA
Pfkfb4	current symbol	MGI:2687284	Pfkfb4	6-phosphofructo-2-kinase/fructose-2,6-biphosphatase 4	protein coding gene	GO:0005575	cellular_component	ND
Pfkfb4	current symbol	MGI:2687284	Pfkfb4	6-phosphofructo-2-kinase/fructose-2,6-biphosphatase 4	protein coding gene	GO:0003873	6-phosphofructo-2-kinase activity	ISO
Pfkfb4	current symbol	MGI:2687284	Pfkfb4	6-phosphofructo-2-kinase/fructose-2,6-biphosphatase 4	protein coding gene	GO:0003873	6-phosphofructo-2-kinase activity	ISO
Pfkfb4	current symbol	MGI:2687284	Pfkfb4	6-phosphofructo-2-kinase/fructose-2,6-biphosphatase 4	protein coding gene	GO:0005524	ATP binding	IEA
Pfkfb4	current symbol	MGI:2687284	Pfkfb4	6-phosphofructo-2-kinase/fructose-2,6-biphosphatase 4	protein coding gene	GO:0005524	ATP binding	IEA
Pfkfb4	current symbol	MGI:2687284	Pfkfb4	6-phosphofructo-2-kinase/fructose-2,6-biphosphatase 4	protein coding gene	GO:0003824	catalytic activity	IEA
Pfkfb4	current symbol	MGI:2687284	Pfkfb4	6-phosphofructo-2-kinase/fructose-2,6-biphosphatase 4	protein coding gene	GO:0003824	catalytic activity	IEA
Pfkfb4	current symbol	MGI:2687284	Pfkfb4	6-phosphofructo-2-kinase/fructose-2,6-biphosphatase 4	protein coding gene	GO:0004331	fructose-2,6-bisphosphate 2-phosphatase activity	ISO
Pfkfb4	current symbol	MGI:2687284	Pfkfb4	6-phosphofructo-2-kinase/fructose-2,6-biphosphatase 4	protein coding gene	GO:0016787	hydrolase activity	IEA
Pfkfb4	current symbol	MGI:2687284	Pfkfb4	6-phosphofructo-2-kinase/fructose-2,6-biphosphatase 4	protein coding gene	GO:0016301	kinase activity	IEA
Pfkfb4	current symbol	MGI:2687284	Pfkfb4	6-phosphofructo-2-kinase/fructose-2,6-biphosphatase 4	protein coding gene	GO:0000166	nucleotide binding	IEA
Pfkfb4	current symbol	MGI:2687284	Pfkfb4	6-phosphofructo-2-kinase/fructose-2,6-biphosphatase 4	protein coding gene	GO:0016740	transferase activity	IEA
Shisa5	current symbol	MGI:1915044	Shisa5	shisa family member 5	protein coding gene	GO:0006915	apoptotic process	IEA
Shisa5	current symbol	MGI:1915044	Shisa5	shisa family member 5	protein coding gene	GO:0072332	intrinsic apoptotic signaling pathway by p53 class mediator	IMP
Shisa5	current symbol	MGI:1915044	Shisa5	shisa family member 5	protein coding gene	GO:0042771	intrinsic apoptotic signaling pathway in response to DNA damage by p53 class mediator	IDA
Shisa5	current symbol	MGI:1915044	Shisa5	shisa family member 5	protein coding gene	GO:0043123	positive regulation of I-kappaB kinase/NF-kappaB signaling	ISO
Shisa5	current symbol	MGI:1915044	Shisa5	shisa family member 5	protein coding gene	GO:0005783	endoplasmic reticulum	IDA
Shisa5	current symbol	MGI:1915044	Shisa5	shisa family member 5	protein coding gene	GO:0070062	extracellular exosome	ISO
Shisa5	current symbol	MGI:1915044	Shisa5	shisa family member 5	protein coding gene	GO:0016021	integral component of membrane	IEA
Shisa5	current symbol	MGI:1915044	Shisa5	shisa family member 5	protein coding gene	GO:0005622	intracellular	IMP
Shisa5	current symbol	MGI:1915044	Shisa5	shisa family member 5	protein coding gene	GO:0016020	membrane	IEA
Shisa5	current symbol	MGI:1915044	Shisa5	shisa family member 5	protein coding gene	GO:0005635	nuclear envelope	IDA
Shisa5	current symbol	MGI:1915044	Shisa5	shisa family member 5	protein coding gene	GO:0005634	nucleus	IEA
Shisa5	current symbol	MGI:1915044	Shisa5	shisa family member 5	protein coding gene	GO:0004871	signal transducer activity	ISO
Shisa5	current symbol	MGI:1915044	Shisa5	shisa family member 5	protein coding gene	GO:0050699	WW domain binding	ISO
Trex1	current symbol	MGI:1328317	Trex1	three prime repair exonuclease 1	protein coding gene	GO:0035458	cellular response to interferon-beta	IDA
Trex1	current symbol	MGI:1328317	Trex1	three prime repair exonuclease 1	protein coding gene	GO:0006259	DNA metabolic process	IDA
Trex1	current symbol	MGI:1328317	Trex1	three prime repair exonuclease 1	protein coding gene	GO:0090305	nucleic acid phosphodiester bond hydrolysis	ISO
Trex1	current symbol	MGI:1328317	Trex1	three prime repair exonuclease 1	protein coding gene	GO:0005737	cytoplasm	IEA
Trex1	current symbol	MGI:1328317	Trex1	three prime repair exonuclease 1	protein coding gene	GO:0005783	endoplasmic reticulum	IEA
Trex1	current symbol	MGI:1328317	Trex1	three prime repair exonuclease 1	protein coding gene	GO:0016020	membrane	IEA
Trex1	current symbol	MGI:1328317	Trex1	three prime repair exonuclease 1	protein coding gene	GO:0005634	nucleus	IEA
Trex1	current symbol	MGI:1328317	Trex1	three prime repair exonuclease 1	protein coding gene	GO:0008296	3'-5'-exodeoxyribonuclease activity	IDA
Trex1	current symbol	MGI:1328317	Trex1	three prime repair exonuclease 1	protein coding gene	GO:0008408	3'-5' exonuclease activity	ISO
Trex1	current symbol	MGI:1328317	Trex1	three prime repair exonuclease 1	protein coding gene	GO:0032558	adenyl deoxyribonucleotide binding	IDA
Trex1	current symbol	MGI:1328317	Trex1	three prime repair exonuclease 1	protein coding gene	GO:0003690	double-stranded DNA binding	IDA
Trex1	current symbol	MGI:1328317	Trex1	three prime repair exonuclease 1	protein coding gene	GO:0008853	exodeoxyribonuclease III activity	IEA
Trex1	current symbol	MGI:1328317	Trex1	three prime repair exonuclease 1	protein coding gene	GO:0004527	exonuclease activity	IEA
Trex1	current symbol	MGI:1328317	Trex1	three prime repair exonuclease 1	protein coding gene	GO:0016787	hydrolase activity	IEA
Trex1	current symbol	MGI:1328317	Trex1	three prime repair exonuclease 1	protein coding gene	GO:0046872	metal ion binding	IEA
Trex1	current symbol	MGI:1328317	Trex1	three prime repair exonuclease 1	protein coding gene	GO:0032405	MutLalpha complex binding	ISA
Trex1	current symbol	MGI:1328317	Trex1	three prime repair exonuclease 1	protein coding gene	GO:0032407	MutSalpha complex binding	ISA
Trex1	current symbol	MGI:1328317	Trex1	three prime repair exonuclease 1	protein coding gene	GO:0004518	nuclease activity	IEA
Trex1	current symbol	MGI:1328317	Trex1	three prime repair exonuclease 1	protein coding gene	GO:0003676	nucleic acid binding	IEA
Trex1	current symbol	MGI:1328317	Trex1	three prime repair exonuclease 1	protein coding gene	GO:0005515	protein binding	IPI
Trex1	current symbol	MGI:1328317	Trex1	three prime repair exonuclease 1	protein coding gene	GO:0005515	protein binding	IPI
Trex1	current symbol	MGI:1328317	Trex1	three prime repair exonuclease 1	protein coding gene	GO:0042803	protein homodimerization activity	IPI
Trex1	current symbol	MGI:1328317	Trex1	three prime repair exonuclease 1	protein coding gene	GO:0003697	single-stranded DNA binding	IDA
Atrip	current symbol	MGI:1925349	Atrip	ATR interacting protein	protein coding gene	GO:0070530	K63-linked polyubiquitin binding	ISO
Tma7	current symbol	MGI:1913417	Tma7	translational machinery associated 7 homolog (S. cerevisiae)	protein coding gene	GO:0008150	biological_process	ND
Tma7	current symbol	MGI:1913417	Tma7	translational machinery associated 7 homolog (S. cerevisiae)	protein coding gene	GO:0005575	cellular_component	ND
Tma7	current symbol	MGI:1913417	Tma7	translational machinery associated 7 homolog (S. cerevisiae)	protein coding gene	GO:0003674	molecular_function	ND
Ccdc51	current symbol	MGI:1913908	Ccdc51	coiled-coil domain containing 51	protein coding gene	GO:0008150	biological_process	ND
Ccdc51	current symbol	MGI:1913908	Ccdc51	coiled-coil domain containing 51	protein coding gene	GO:0016021	integral component of membrane	IEA
Ccdc51	current symbol	MGI:1913908	Ccdc51	coiled-coil domain containing 51	protein coding gene	GO:0016020	membrane	IEA
Ccdc51	current symbol	MGI:1913908	Ccdc51	coiled-coil domain containing 51	protein coding gene	GO:0005739	mitochondrion	IDA
Ccdc51	current symbol	MGI:1913908	Ccdc51	coiled-coil domain containing 51	protein coding gene	GO:0005739	mitochondrion	ISO
Ccdc51	current symbol	MGI:1913908	Ccdc51	coiled-coil domain containing 51	protein coding gene	GO:0005654	nucleoplasm	ISO
Ccdc51	current symbol	MGI:1913908	Ccdc51	coiled-coil domain containing 51	protein coding gene	GO:0003674	molecular_function	ND
Plxnb1	current symbol	MGI:2154238	Plxnb1	plexin B1	protein coding gene	GO:0048675	axon extension	IBA
Plxnb1	current symbol	MGI:2154238	Plxnb1	plexin B1	protein coding gene	GO:0007162	negative regulation of cell adhesion	IBA
Plxnb1	current symbol	MGI:2154238	Plxnb1	plexin B1	protein coding gene	GO:0007162	negative regulation of cell adhesion	ISO
Plxnb1	current symbol	MGI:2154238	Plxnb1	plexin B1	protein coding gene	GO:0033689	negative regulation of osteoblast proliferation	IMP
Plxnb1	current symbol	MGI:2154238	Plxnb1	plexin B1	protein coding gene	GO:0048812	neuron projection morphogenesis	IMP
Plxnb1	current symbol	MGI:2154238	Plxnb1	plexin B1	protein coding gene	GO:0043931	ossification involved in bone maturation	IMP
Plxnb1	current symbol	MGI:2154238	Plxnb1	plexin B1	protein coding gene	GO:0050772	positive regulation of axonogenesis	IGI
Plxnb1	current symbol	MGI:2154238	Plxnb1	plexin B1	protein coding gene	GO:0043547	positive regulation of GTPase activity	IMP
Plxnb1	current symbol	MGI:2154238	Plxnb1	plexin B1	protein coding gene	GO:0014068	positive regulation of phosphatidylinositol 3-kinase signaling	IMP
Plxnb1	current symbol	MGI:2154238	Plxnb1	plexin B1	protein coding gene	GO:0030334	regulation of cell migration	IBA
Plxnb1	current symbol	MGI:2154238	Plxnb1	plexin B1	protein coding gene	GO:0008360	regulation of cell shape	IMP
Plxnb1	current symbol	MGI:2154238	Plxnb1	plexin B1	protein coding gene	GO:0008360	regulation of cell shape	ISO
Plxnb1	current symbol	MGI:2154238	Plxnb1	plexin B1	protein coding gene	GO:0051493	regulation of cytoskeleton organization	ISO
Plxnb1	current symbol	MGI:2154238	Plxnb1	plexin B1	protein coding gene	GO:0071526	semaphorin-plexin signaling pathway	IMP
Plxnb1	current symbol	MGI:2154238	Plxnb1	plexin B1	protein coding gene	GO:0071526	semaphorin-plexin signaling pathway	ISO
Plxnb1	current symbol	MGI:2154238	Plxnb1	plexin B1	protein coding gene	GO:1902287	semaphorin-plexin signaling pathway involved in axon guidance	IBA
Plxnb1	current symbol	MGI:2154238	Plxnb1	plexin B1	protein coding gene	GO:1900220	semaphorin-plexin signaling pathway involved in bone trabecula morphogenesis	IMP
Plxnb1	current symbol	MGI:2154238	Plxnb1	plexin B1	protein coding gene	GO:0007165	signal transduction	IEA
Plxnb1	current symbol	MGI:2154238	Plxnb1	plexin B1	protein coding gene	GO:0016021	integral component of membrane	IEA
Plxnb1	current symbol	MGI:2154238	Plxnb1	plexin B1	protein coding gene	GO:0005887	integral component of plasma membrane	IBA
Plxnb1	current symbol	MGI:2154238	Plxnb1	plexin B1	protein coding gene	GO:0005887	integral component of plasma membrane	ISO
Plxnb1	current symbol	MGI:2154238	Plxnb1	plexin B1	protein coding gene	GO:0016020	membrane	IEA
Plxnb1	current symbol	MGI:2154238	Plxnb1	plexin B1	protein coding gene	GO:0016020	membrane	IEA
Plxnb1	current symbol	MGI:2154238	Plxnb1	plexin B1	protein coding gene	GO:0005886	plasma membrane	IEA
Plxnb1	current symbol	MGI:2154238	Plxnb1	plexin B1	protein coding gene	GO:0002116	semaphorin receptor complex	IBA
Plxnb1	current symbol	MGI:2154238	Plxnb1	plexin B1	protein coding gene	GO:0002116	semaphorin receptor complex	ISO
Plxnb1	current symbol	MGI:2154238	Plxnb1	plexin B1	protein coding gene	GO:0032794	GTPase activating protein binding	IPI
Plxnb1	current symbol	MGI:2154238	Plxnb1	plexin B1	protein coding gene	GO:0005515	protein binding	IPI
Plxnb1	current symbol	MGI:2154238	Plxnb1	plexin B1	protein coding gene	GO:0005515	protein binding	IPI
Plxnb1	current symbol	MGI:2154238	Plxnb1	plexin B1	protein coding gene	GO:0017154	semaphorin receptor activity	IMP
Plxnb1	current symbol	MGI:2154238	Plxnb1	plexin B1	protein coding gene	GO:0017154	semaphorin receptor activity	ISO
Fbxw21	current symbol	MGI:2443323	Fbxw21	F-box and WD-40 domain protein 21	protein coding gene	GO:0008150	biological_process	ND
Fbxw21	current symbol	MGI:2443323	Fbxw21	F-box and WD-40 domain protein 21	protein coding gene	GO:0005575	cellular_component	ND
Fbxw21	current symbol	MGI:2443323	Fbxw21	F-box and WD-40 domain protein 21	protein coding gene	GO:0003674	molecular_function	ND
Fbxw13	current symbol	MGI:3505590	Fbxw13	F-box and WD-40 domain protein 13	protein coding gene	GO:0008150	biological_process	ND
Fbxw13	current symbol	MGI:3505590	Fbxw13	F-box and WD-40 domain protein 13	protein coding gene	GO:0005575	cellular_component	ND
Fbxw13	current symbol	MGI:3505590	Fbxw13	F-box and WD-40 domain protein 13	protein coding gene	GO:0003674	molecular_function	ND
Fbxw20	current symbol	MGI:3584372	Fbxw20	F-box and WD-40 domain protein 20	protein coding gene	GO:0008150	biological_process	ND
Fbxw20	current symbol	MGI:3584372	Fbxw20	F-box and WD-40 domain protein 20	protein coding gene	GO:0005575	cellular_component	ND
Fbxw20	current symbol	MGI:3584372	Fbxw20	F-box and WD-40 domain protein 20	protein coding gene	GO:0003674	molecular_function	ND
Fbxw14	current symbol	MGI:1354703	Fbxw14	F-box and WD-40 domain protein 14	protein coding gene	GO:0008150	biological_process	ND
Fbxw14	current symbol	MGI:1354703	Fbxw14	F-box and WD-40 domain protein 14	protein coding gene	GO:0005575	cellular_component	ND
Fbxw14	current symbol	MGI:1354703	Fbxw14	F-box and WD-40 domain protein 14	protein coding gene	GO:0003674	molecular_function	ND
Fbxw22	current symbol	MGI:3643290	Fbxw22	F-box and WD-40 domain protein 22	protein coding gene	GO:0008150	biological_process	ND
Fbxw22	current symbol	MGI:3643290	Fbxw22	F-box and WD-40 domain protein 22	protein coding gene	GO:0005575	cellular_component	ND
Fbxw22	current symbol	MGI:3643290	Fbxw22	F-box and WD-40 domain protein 22	protein coding gene	GO:0003674	molecular_function	ND
Fbxw16	current symbol	MGI:2443324	Fbxw16	F-box and WD-40 domain protein 16	protein coding gene	GO:0008150	biological_process	ND
Fbxw16	current symbol	MGI:2443324	Fbxw16	F-box and WD-40 domain protein 16	protein coding gene	GO:0005575	cellular_component	ND
Fbxw16	current symbol	MGI:2443324	Fbxw16	F-box and WD-40 domain protein 16	protein coding gene	GO:0003674	molecular_function	ND
Fbxw19	current symbol	MGI:3505706	Fbxw19	F-box and WD-40 domain protein 19	protein coding gene	GO:0008150	biological_process	ND
Fbxw19	current symbol	MGI:3505706	Fbxw19	F-box and WD-40 domain protein 19	protein coding gene	GO:0005575	cellular_component	ND
Fbxw19	current symbol	MGI:3505706	Fbxw19	F-box and WD-40 domain protein 19	protein coding gene	GO:0003674	molecular_function	ND
Tbc1d30	current symbol	MGI:1921944	Tbc1d30	TBC1 domain family, member 30	protein coding gene	GO:1902018	negative regulation of cilium assembly	ISO
Tbc1d30	current symbol	MGI:1921944	Tbc1d30	TBC1 domain family, member 30	protein coding gene	GO:0043547	positive regulation of GTPase activity	ISO
Tbc1d30	current symbol	MGI:1921944	Tbc1d30	TBC1 domain family, member 30	protein coding gene	GO:0036064	ciliary basal body	ISO
Tbc1d30	current symbol	MGI:1921944	Tbc1d30	TBC1 domain family, member 30	protein coding gene	GO:0016020	membrane	IEA
Tbc1d30	current symbol	MGI:1921944	Tbc1d30	TBC1 domain family, member 30	protein coding gene	GO:0005886	plasma membrane	IEA
Tbc1d30	current symbol	MGI:1921944	Tbc1d30	TBC1 domain family, member 30	protein coding gene	GO:0072372	primary cilium	ISO
Tbc1d30	current symbol	MGI:1921944	Tbc1d30	TBC1 domain family, member 30	protein coding gene	GO:0005096	GTPase activator activity	ISO
Tbc1d30	current symbol	MGI:1921944	Tbc1d30	TBC1 domain family, member 30	protein coding gene	GO:0017137	Rab GTPase binding	ISO
Gns	current symbol	MGI:1922862	Gns	glucosamine (N-acetyl)-6-sulfatase	protein coding gene	GO:0030203	glycosaminoglycan metabolic process	IEA
Gns	current symbol	MGI:1922862	Gns	glucosamine (N-acetyl)-6-sulfatase	protein coding gene	GO:0008152	metabolic process	IEA
Gns	current symbol	MGI:1922862	Gns	glucosamine (N-acetyl)-6-sulfatase	protein coding gene	GO:0070062	extracellular exosome	ISO
Gns	current symbol	MGI:1922862	Gns	glucosamine (N-acetyl)-6-sulfatase	protein coding gene	GO:0005764	lysosome	ISO
Gns	current symbol	MGI:1922862	Gns	glucosamine (N-acetyl)-6-sulfatase	protein coding gene	GO:0003824	catalytic activity	IEA
Gns	current symbol	MGI:1922862	Gns	glucosamine (N-acetyl)-6-sulfatase	protein coding gene	GO:0005539	glycosaminoglycan binding	ISO
Gns	current symbol	MGI:1922862	Gns	glucosamine (N-acetyl)-6-sulfatase	protein coding gene	GO:0016787	hydrolase activity	IEA
Gns	current symbol	MGI:1922862	Gns	glucosamine (N-acetyl)-6-sulfatase	protein coding gene	GO:0046872	metal ion binding	IEA
Gns	current symbol	MGI:1922862	Gns	glucosamine (N-acetyl)-6-sulfatase	protein coding gene	GO:0008449	N-acetylglucosamine-6-sulfatase activity	ISO
Gns	current symbol	MGI:1922862	Gns	glucosamine (N-acetyl)-6-sulfatase	protein coding gene	GO:0043199	sulfate binding	ISO
Gns	current symbol	MGI:1922862	Gns	glucosamine (N-acetyl)-6-sulfatase	protein coding gene	GO:0008484	sulfuric ester hydrolase activity	ISO
Rassf3	human synonym	MGI:1926375	Rassf5	Ras association (RalGDS/AF-6) domain family member 5	protein coding gene	GO:0006915	apoptotic process	IEA
Rassf3	human synonym	MGI:1926375	Rassf5	Ras association (RalGDS/AF-6) domain family member 5	protein coding gene	GO:0035556	intracellular signal transduction	IEA
Rassf3	human synonym	MGI:1926375	Rassf5	Ras association (RalGDS/AF-6) domain family member 5	protein coding gene	GO:0008285	negative regulation of cell proliferation	IMP
Rassf3	human synonym	MGI:1926375	Rassf5	Ras association (RalGDS/AF-6) domain family member 5	protein coding gene	GO:0031398	positive regulation of protein ubiquitination	IMP
Rassf3	human synonym	MGI:1926375	Rassf5	Ras association (RalGDS/AF-6) domain family member 5	protein coding gene	GO:1900180	regulation of protein localization to nucleus	IMP
Rassf3	human synonym	MGI:1926375	Rassf5	Ras association (RalGDS/AF-6) domain family member 5	protein coding gene	GO:0007165	signal transduction	IEA
Rassf3	human synonym	MGI:1926375	Rassf5	Ras association (RalGDS/AF-6) domain family member 5	protein coding gene	GO:0005737	cytoplasm	IEA
Rassf3	human synonym	MGI:1926375	Rassf5	Ras association (RalGDS/AF-6) domain family member 5	protein coding gene	GO:0005856	cytoskeleton	IEA
Rassf3	human synonym	MGI:1926375	Rassf5	Ras association (RalGDS/AF-6) domain family member 5	protein coding gene	GO:0005874	microtubule	IEA
Rassf3	human synonym	MGI:1926375	Rassf5	Ras association (RalGDS/AF-6) domain family member 5	protein coding gene	GO:0005634	nucleus	IDA
Rassf3	human synonym	MGI:1926375	Rassf5	Ras association (RalGDS/AF-6) domain family member 5	protein coding gene	GO:0046872	metal ion binding	IEA
Rassf3	human synonym	MGI:1926375	Rassf5	Ras association (RalGDS/AF-6) domain family member 5	protein coding gene	GO:0005515	protein binding	IPI
Rassf3	human synonym	MGI:1926375	Rassf5	Ras association (RalGDS/AF-6) domain family member 5	protein coding gene	GO:0005515	protein binding	IPI
Rassf3	human synonym	MGI:1926375	Rassf5	Ras association (RalGDS/AF-6) domain family member 5	protein coding gene	GO:0005515	protein binding	IPI
Rassf3	human synonym	MGI:1926375	Rassf5	Ras association (RalGDS/AF-6) domain family member 5	protein coding gene	GO:0005515	protein binding	IPI
Rassf3	human synonym	MGI:1926375	Rassf5	Ras association (RalGDS/AF-6) domain family member 5	protein coding gene	GO:0005515	protein binding	IPI
Rassf3	human synonym	MGI:1926375	Rassf5	Ras association (RalGDS/AF-6) domain family member 5	protein coding gene	GO:0005515	protein binding	IPI
Rassf3	human synonym	MGI:1926375	Rassf5	Ras association (RalGDS/AF-6) domain family member 5	protein coding gene	GO:0005515	protein binding	IPI
Rassf3	human synonym	MGI:1926375	Rassf5	Ras association (RalGDS/AF-6) domain family member 5	protein coding gene	GO:0005515	protein binding	IPI
Rassf3	human synonym	MGI:1926375	Rassf5	Ras association (RalGDS/AF-6) domain family member 5	protein coding gene	GO:0005515	protein binding	IPI
Rassf3	current symbol	MGI:2179722	Rassf3	Ras association (RalGDS/AF-6) domain family member 3	protein coding gene	GO:0007165	signal transduction	IEA
Rassf3	current symbol	MGI:2179722	Rassf3	Ras association (RalGDS/AF-6) domain family member 3	protein coding gene	GO:0005737	cytoplasm	ISO
Rassf3	current symbol	MGI:2179722	Rassf3	Ras association (RalGDS/AF-6) domain family member 3	protein coding gene	GO:0005856	cytoskeleton	IEA
Rassf3	current symbol	MGI:2179722	Rassf3	Ras association (RalGDS/AF-6) domain family member 3	protein coding gene	GO:0005874	microtubule	IEA
Rassf3	current symbol	MGI:2179722	Rassf3	Ras association (RalGDS/AF-6) domain family member 3	protein coding gene	GO:0005886	plasma membrane	ISO
Rassf3	current symbol	MGI:2179722	Rassf3	Ras association (RalGDS/AF-6) domain family member 3	protein coding gene	GO:0042802	identical protein binding	ISO
Tbk1	current symbol	MGI:1929658	Tbk1	TANK-binding kinase 1	protein coding gene	GO:0002218	activation of innate immune response	IMP
Tbk1	current symbol	MGI:1929658	Tbk1	TANK-binding kinase 1	protein coding gene	GO:0050830	defense response to Gram-positive bacterium	IMP
Tbk1	current symbol	MGI:1929658	Tbk1	TANK-binding kinase 1	protein coding gene	GO:0051607	defense response to virus	IEA
Tbk1	current symbol	MGI:1929658	Tbk1	TANK-binding kinase 1	protein coding gene	GO:0044565	dendritic cell proliferation	IGI
Tbk1	current symbol	MGI:1929658	Tbk1	TANK-binding kinase 1	protein coding gene	GO:0002376	immune system process	IEA
Tbk1	current symbol	MGI:1929658	Tbk1	TANK-binding kinase 1	protein coding gene	GO:0045087	innate immune response	IEA
Tbk1	current symbol	MGI:1929658	Tbk1	TANK-binding kinase 1	protein coding gene	GO:0010629	negative regulation of gene expression	IMP
Tbk1	current symbol	MGI:1929658	Tbk1	TANK-binding kinase 1	protein coding gene	GO:0018105	peptidyl-serine phosphorylation	ISO
Tbk1	current symbol	MGI:1929658	Tbk1	TANK-binding kinase 1	protein coding gene	GO:0018105	peptidyl-serine phosphorylation	IDA
Tbk1	current symbol	MGI:1929658	Tbk1	TANK-binding kinase 1	protein coding gene	GO:0016310	phosphorylation	IEA
Tbk1	current symbol	MGI:1929658	Tbk1	TANK-binding kinase 1	protein coding gene	GO:0032727	positive regulation of interferon-alpha production	ISO
Tbk1	current symbol	MGI:1929658	Tbk1	TANK-binding kinase 1	protein coding gene	GO:0045359	positive regulation of interferon-beta biosynthetic process	IMP
Tbk1	current symbol	MGI:1929658	Tbk1	TANK-binding kinase 1	protein coding gene	GO:0032728	positive regulation of interferon-beta production	ISO
Tbk1	current symbol	MGI:1929658	Tbk1	TANK-binding kinase 1	protein coding gene	GO:0045944	positive regulation of transcription from RNA polymerase II promoter	ISO
Tbk1	current symbol	MGI:1929658	Tbk1	TANK-binding kinase 1	protein coding gene	GO:1904417	positive regulation of xenophagy	IMP
Tbk1	current symbol	MGI:1929658	Tbk1	TANK-binding kinase 1	protein coding gene	GO:0006468	protein phosphorylation	IEA
Tbk1	current symbol	MGI:1929658	Tbk1	TANK-binding kinase 1	protein coding gene	GO:0005737	cytoplasm	ISO
Tbk1	current symbol	MGI:1929658	Tbk1	TANK-binding kinase 1	protein coding gene	GO:0005524	ATP binding	IEA
Tbk1	current symbol	MGI:1929658	Tbk1	TANK-binding kinase 1	protein coding gene	GO:0005524	ATP binding	IEA
Tbk1	current symbol	MGI:1929658	Tbk1	TANK-binding kinase 1	protein coding gene	GO:0016301	kinase activity	IEA
Tbk1	current symbol	MGI:1929658	Tbk1	TANK-binding kinase 1	protein coding gene	GO:0003676	nucleic acid binding	IDA
Tbk1	current symbol	MGI:1929658	Tbk1	TANK-binding kinase 1	protein coding gene	GO:0000166	nucleotide binding	IEA
Tbk1	current symbol	MGI:1929658	Tbk1	TANK-binding kinase 1	protein coding gene	GO:0051219	phosphoprotein binding	ISO
Tbk1	current symbol	MGI:1929658	Tbk1	TANK-binding kinase 1	protein coding gene	GO:0005515	protein binding	IPI
Tbk1	current symbol	MGI:1929658	Tbk1	TANK-binding kinase 1	protein coding gene	GO:0005515	protein binding	IPI
Tbk1	current symbol	MGI:1929658	Tbk1	TANK-binding kinase 1	protein coding gene	GO:0005515	protein binding	IPI
Tbk1	current symbol	MGI:1929658	Tbk1	TANK-binding kinase 1	protein coding gene	GO:0005515	protein binding	IPI
Tbk1	current symbol	MGI:1929658	Tbk1	TANK-binding kinase 1	protein coding gene	GO:0004672	protein kinase activity	IEA
Tbk1	current symbol	MGI:1929658	Tbk1	TANK-binding kinase 1	protein coding gene	GO:0004674	protein serine/threonine kinase activity	IDA
Tbk1	current symbol	MGI:1929658	Tbk1	TANK-binding kinase 1	protein coding gene	GO:0004674	protein serine/threonine kinase activity	ISO
Tbk1	current symbol	MGI:1929658	Tbk1	TANK-binding kinase 1	protein coding gene	GO:0016740	transferase activity	IEA
Xpot	current symbol	MGI:1920442	Xpot	exportin, tRNA (nuclear export receptor for tRNAs)	protein coding gene	GO:0006886	intracellular protein transport	IEA
Xpot	current symbol	MGI:1920442	Xpot	exportin, tRNA (nuclear export receptor for tRNAs)	protein coding gene	GO:0006810	transport	IEA
Xpot	current symbol	MGI:1920442	Xpot	exportin, tRNA (nuclear export receptor for tRNAs)	protein coding gene	GO:0006409	tRNA export from nucleus	ISO
Xpot	current symbol	MGI:1920442	Xpot	exportin, tRNA (nuclear export receptor for tRNAs)	protein coding gene	GO:0071528	tRNA re-export from nucleus	IBA
Xpot	current symbol	MGI:1920442	Xpot	exportin, tRNA (nuclear export receptor for tRNAs)	protein coding gene	GO:0005623	cell	IBA
Xpot	current symbol	MGI:1920442	Xpot	exportin, tRNA (nuclear export receptor for tRNAs)	protein coding gene	GO:0005737	cytoplasm	IBA
Xpot	current symbol	MGI:1920442	Xpot	exportin, tRNA (nuclear export receptor for tRNAs)	protein coding gene	GO:0005737	cytoplasm	ISO
Xpot	current symbol	MGI:1920442	Xpot	exportin, tRNA (nuclear export receptor for tRNAs)	protein coding gene	GO:0005622	intracellular	IBA
Xpot	current symbol	MGI:1920442	Xpot	exportin, tRNA (nuclear export receptor for tRNAs)	protein coding gene	GO:0016363	nuclear matrix	IBA
Xpot	current symbol	MGI:1920442	Xpot	exportin, tRNA (nuclear export receptor for tRNAs)	protein coding gene	GO:0005643	nuclear pore	ISO
Xpot	current symbol	MGI:1920442	Xpot	exportin, tRNA (nuclear export receptor for tRNAs)	protein coding gene	GO:0005643	nuclear pore	IBA
Xpot	current symbol	MGI:1920442	Xpot	exportin, tRNA (nuclear export receptor for tRNAs)	protein coding gene	GO:0005654	nucleoplasm	ISO
Xpot	current symbol	MGI:1920442	Xpot	exportin, tRNA (nuclear export receptor for tRNAs)	protein coding gene	GO:0005634	nucleus	IEA
Xpot	current symbol	MGI:1920442	Xpot	exportin, tRNA (nuclear export receptor for tRNAs)	protein coding gene	GO:0015932	nucleobase-containing compound transmembrane transporter activity	IBA
Xpot	current symbol	MGI:1920442	Xpot	exportin, tRNA (nuclear export receptor for tRNAs)	protein coding gene	GO:0008536	Ran GTPase binding	IBA
Xpot	current symbol	MGI:1920442	Xpot	exportin, tRNA (nuclear export receptor for tRNAs)	protein coding gene	GO:0003723	RNA binding	IEA
Xpot	current symbol	MGI:1920442	Xpot	exportin, tRNA (nuclear export receptor for tRNAs)	protein coding gene	GO:0000049	tRNA binding	IBA
Xpot	current symbol	MGI:1920442	Xpot	exportin, tRNA (nuclear export receptor for tRNAs)	protein coding gene	GO:0000049	tRNA binding	ISO
D930020B18Rik	current symbol	MGI:2442001	D930020B18Rik	RIKEN cDNA D930020B18 gene	protein coding gene	GO:0008150	biological_process	ND
D930020B18Rik	current symbol	MGI:2442001	D930020B18Rik	RIKEN cDNA D930020B18 gene	protein coding gene	GO:0005575	cellular_component	ND
D930020B18Rik	current symbol	MGI:2442001	D930020B18Rik	RIKEN cDNA D930020B18 gene	protein coding gene	GO:0003674	molecular_function	ND
Myh10	current symbol	MGI:1930780	Myh10	myosin, heavy polypeptide 10, non-muscle	protein coding gene	GO:0030036	actin cytoskeleton organization	IGI
Myh10	current symbol	MGI:1930780	Myh10	myosin, heavy polypeptide 10, non-muscle	protein coding gene	GO:0030048	actin filament-based movement	ISO
Myh10	current symbol	MGI:1930780	Myh10	myosin, heavy polypeptide 10, non-muscle	protein coding gene	GO:0031032	actomyosin structure organization	ISO
Myh10	current symbol	MGI:1930780	Myh10	myosin, heavy polypeptide 10, non-muscle	protein coding gene	GO:0007512	adult heart development	IMP
Myh10	current symbol	MGI:1930780	Myh10	myosin, heavy polypeptide 10, non-muscle	protein coding gene	GO:0007512	adult heart development	IMP
Myh10	current symbol	MGI:1930780	Myh10	myosin, heavy polypeptide 10, non-muscle	protein coding gene	GO:0007512	adult heart development	IMP
Myh10	current symbol	MGI:1930780	Myh10	myosin, heavy polypeptide 10, non-muscle	protein coding gene	GO:0035904	aorta development	IMP
Myh10	current symbol	MGI:1930780	Myh10	myosin, heavy polypeptide 10, non-muscle	protein coding gene	GO:0007411	axon guidance	IMP
Myh10	current symbol	MGI:1930780	Myh10	myosin, heavy polypeptide 10, non-muscle	protein coding gene	GO:0007409	axonogenesis	IMP
Myh10	current symbol	MGI:1930780	Myh10	myosin, heavy polypeptide 10, non-muscle	protein coding gene	GO:0007420	brain development	IMP
Myh10	current symbol	MGI:1930780	Myh10	myosin, heavy polypeptide 10, non-muscle	protein coding gene	GO:0055003	cardiac myofibril assembly	IMP
Myh10	current symbol	MGI:1930780	Myh10	myosin, heavy polypeptide 10, non-muscle	protein coding gene	GO:0003279	cardiac septum development	IMP
Myh10	current symbol	MGI:1930780	Myh10	myosin, heavy polypeptide 10, non-muscle	protein coding gene	GO:0007155	cell adhesion	IEA
Myh10	current symbol	MGI:1930780	Myh10	myosin, heavy polypeptide 10, non-muscle	protein coding gene	GO:0008283	cell proliferation	IMP
Myh10	current symbol	MGI:1930780	Myh10	myosin, heavy polypeptide 10, non-muscle	protein coding gene	GO:0021680	cerebellar Purkinje cell layer development	IMP
Myh10	current symbol	MGI:1930780	Myh10	myosin, heavy polypeptide 10, non-muscle	protein coding gene	GO:0060976	coronary vasculature development	IMP
Myh10	current symbol	MGI:1930780	Myh10	myosin, heavy polypeptide 10, non-muscle	protein coding gene	GO:0006887	exocytosis	IMP
Myh10	current symbol	MGI:1930780	Myh10	myosin, heavy polypeptide 10, non-muscle	protein coding gene	GO:0021592	fourth ventricle development	IMP
Myh10	current symbol	MGI:1930780	Myh10	myosin, heavy polypeptide 10, non-muscle	protein coding gene	GO:0021592	fourth ventricle development	IMP
Myh10	current symbol	MGI:1930780	Myh10	myosin, heavy polypeptide 10, non-muscle	protein coding gene	GO:0007507	heart development	IMP
Myh10	current symbol	MGI:1930780	Myh10	myosin, heavy polypeptide 10, non-muscle	protein coding gene	GO:0001701	in utero embryonic development	IMP
Myh10	current symbol	MGI:1930780	Myh10	myosin, heavy polypeptide 10, non-muscle	protein coding gene	GO:0001701	in utero embryonic development	IMP
Myh10	current symbol	MGI:1930780	Myh10	myosin, heavy polypeptide 10, non-muscle	protein coding gene	GO:0001701	in utero embryonic development	IMP
Myh10	current symbol	MGI:1930780	Myh10	myosin, heavy polypeptide 10, non-muscle	protein coding gene	GO:0021670	lateral ventricle development	IMP
Myh10	current symbol	MGI:1930780	Myh10	myosin, heavy polypeptide 10, non-muscle	protein coding gene	GO:0021670	lateral ventricle development	IMP
Myh10	current symbol	MGI:1930780	Myh10	myosin, heavy polypeptide 10, non-muscle	protein coding gene	GO:0000281	mitotic cytokinesis	IMP
Myh10	current symbol	MGI:1930780	Myh10	myosin, heavy polypeptide 10, non-muscle	protein coding gene	GO:0000281	mitotic cytokinesis	ISO
Myh10	current symbol	MGI:1930780	Myh10	myosin, heavy polypeptide 10, non-muscle	protein coding gene	GO:0030239	myofibril assembly	IMP
Myh10	current symbol	MGI:1930780	Myh10	myosin, heavy polypeptide 10, non-muscle	protein coding gene	GO:0050885	neuromuscular process controlling balance	IMP
Myh10	current symbol	MGI:1930780	Myh10	myosin, heavy polypeptide 10, non-muscle	protein coding gene	GO:0001764	neuron migration	IMP
Myh10	current symbol	MGI:1930780	Myh10	myosin, heavy polypeptide 10, non-muscle	protein coding gene	GO:0001764	neuron migration	IMP
Myh10	current symbol	MGI:1930780	Myh10	myosin, heavy polypeptide 10, non-muscle	protein coding gene	GO:0001764	neuron migration	IMP
Myh10	current symbol	MGI:1930780	Myh10	myosin, heavy polypeptide 10, non-muscle	protein coding gene	GO:0001764	neuron migration	IMP
Myh10	current symbol	MGI:1930780	Myh10	myosin, heavy polypeptide 10, non-muscle	protein coding gene	GO:0031175	neuron projection development	IMP
Myh10	current symbol	MGI:1930780	Myh10	myosin, heavy polypeptide 10, non-muscle	protein coding gene	GO:0007097	nuclear migration	IMP
Myh10	current symbol	MGI:1930780	Myh10	myosin, heavy polypeptide 10, non-muscle	protein coding gene	GO:0001778	plasma membrane repair	IMP
Myh10	current symbol	MGI:1930780	Myh10	myosin, heavy polypeptide 10, non-muscle	protein coding gene	GO:0008360	regulation of cell shape	IMP
Myh10	current symbol	MGI:1930780	Myh10	myosin, heavy polypeptide 10, non-muscle	protein coding gene	GO:0060041	retina development in camera-type eye	IMP
Myh10	current symbol	MGI:1930780	Myh10	myosin, heavy polypeptide 10, non-muscle	protein coding gene	GO:0006930	substrate-dependent cell migration, cell extension	IMP
Myh10	current symbol	MGI:1930780	Myh10	myosin, heavy polypeptide 10, non-muscle	protein coding gene	GO:0021678	third ventricle development	IMP
Myh10	current symbol	MGI:1930780	Myh10	myosin, heavy polypeptide 10, non-muscle	protein coding gene	GO:0055015	ventricular cardiac muscle cell development	IMP
Myh10	current symbol	MGI:1930780	Myh10	myosin, heavy polypeptide 10, non-muscle	protein coding gene	GO:0015629	actin cytoskeleton	ISO
Myh10	current symbol	MGI:1930780	Myh10	myosin, heavy polypeptide 10, non-muscle	protein coding gene	GO:0042641	actomyosin	ISO
Myh10	current symbol	MGI:1930780	Myh10	myosin, heavy polypeptide 10, non-muscle	protein coding gene	GO:0030424	axon	IDA
Myh10	current symbol	MGI:1930780	Myh10	myosin, heavy polypeptide 10, non-muscle	protein coding gene	GO:0005903	brush border	IDA
Myh10	current symbol	MGI:1930780	Myh10	myosin, heavy polypeptide 10, non-muscle	protein coding gene	GO:0005938	cell cortex	IDA
Myh10	current symbol	MGI:1930780	Myh10	myosin, heavy polypeptide 10, non-muscle	protein coding gene	GO:0005938	cell cortex	IDA
Myh10	current symbol	MGI:1930780	Myh10	myosin, heavy polypeptide 10, non-muscle	protein coding gene	GO:0005938	cell cortex	ISO
Myh10	current symbol	MGI:1930780	Myh10	myosin, heavy polypeptide 10, non-muscle	protein coding gene	GO:0042995	cell projection	IEA
Myh10	current symbol	MGI:1930780	Myh10	myosin, heavy polypeptide 10, non-muscle	protein coding gene	GO:0032154	cleavage furrow	ISO
Myh10	current symbol	MGI:1930780	Myh10	myosin, heavy polypeptide 10, non-muscle	protein coding gene	GO:0005737	cytoplasm	IDA
Myh10	current symbol	MGI:1930780	Myh10	myosin, heavy polypeptide 10, non-muscle	protein coding gene	GO:0005737	cytoplasm	ISO
Myh10	current symbol	MGI:1930780	Myh10	myosin, heavy polypeptide 10, non-muscle	protein coding gene	GO:0005737	cytoplasm	IDA
Myh10	current symbol	MGI:1930780	Myh10	myosin, heavy polypeptide 10, non-muscle	protein coding gene	GO:0005737	cytoplasm	IDA
Myh10	current symbol	MGI:1930780	Myh10	myosin, heavy polypeptide 10, non-muscle	protein coding gene	GO:0005737	cytoplasm	IDA
Myh10	current symbol	MGI:1930780	Myh10	myosin, heavy polypeptide 10, non-muscle	protein coding gene	GO:0005737	cytoplasm	IDA
Myh10	current symbol	MGI:1930780	Myh10	myosin, heavy polypeptide 10, non-muscle	protein coding gene	GO:0005737	cytoplasm	IDA
Myh10	current symbol	MGI:1930780	Myh10	myosin, heavy polypeptide 10, non-muscle	protein coding gene	GO:0043197	dendritic spine	IDA
Myh10	current symbol	MGI:1930780	Myh10	myosin, heavy polypeptide 10, non-muscle	protein coding gene	GO:0070062	extracellular exosome	ISO
Myh10	current symbol	MGI:1930780	Myh10	myosin, heavy polypeptide 10, non-muscle	protein coding gene	GO:0030426	growth cone	IDA
Myh10	current symbol	MGI:1930780	Myh10	myosin, heavy polypeptide 10, non-muscle	protein coding gene	GO:0030496	midbody	ISO
Myh10	current symbol	MGI:1930780	Myh10	myosin, heavy polypeptide 10, non-muscle	protein coding gene	GO:0005739	mitochondrion	ISO
Myh10	current symbol	MGI:1930780	Myh10	myosin, heavy polypeptide 10, non-muscle	protein coding gene	GO:0016459	myosin complex	IDA
Myh10	current symbol	MGI:1930780	Myh10	myosin, heavy polypeptide 10, non-muscle	protein coding gene	GO:0016459	myosin complex	IDA
Myh10	current symbol	MGI:1930780	Myh10	myosin, heavy polypeptide 10, non-muscle	protein coding gene	GO:0016459	myosin complex	IDA
Myh10	current symbol	MGI:1930780	Myh10	myosin, heavy polypeptide 10, non-muscle	protein coding gene	GO:0016460	myosin II complex	IDA
Myh10	current symbol	MGI:1930780	Myh10	myosin, heavy polypeptide 10, non-muscle	protein coding gene	GO:0016460	myosin II complex	ISO
Myh10	current symbol	MGI:1930780	Myh10	myosin, heavy polypeptide 10, non-muscle	protein coding gene	GO:0097513	myosin II filament	ISO
Myh10	current symbol	MGI:1930780	Myh10	myosin, heavy polypeptide 10, non-muscle	protein coding gene	GO:0031594	neuromuscular junction	IDA
Myh10	current symbol	MGI:1930780	Myh10	myosin, heavy polypeptide 10, non-muscle	protein coding gene	GO:0043025	neuronal cell body	IDA
Myh10	current symbol	MGI:1930780	Myh10	myosin, heavy polypeptide 10, non-muscle	protein coding gene	GO:0043005	neuron projection	IDA
Myh10	current symbol	MGI:1930780	Myh10	myosin, heavy polypeptide 10, non-muscle	protein coding gene	GO:0005634	nucleus	ISO
Myh10	current symbol	MGI:1930780	Myh10	myosin, heavy polypeptide 10, non-muscle	protein coding gene	GO:0005886	plasma membrane	IDA
Myh10	current symbol	MGI:1930780	Myh10	myosin, heavy polypeptide 10, non-muscle	protein coding gene	GO:0005819	spindle	IDA
Myh10	current symbol	MGI:1930780	Myh10	myosin, heavy polypeptide 10, non-muscle	protein coding gene	GO:0001725	stress fiber	ISO
Myh10	current symbol	MGI:1930780	Myh10	myosin, heavy polypeptide 10, non-muscle	protein coding gene	GO:0001725	stress fiber	IMP
Myh10	current symbol	MGI:1930780	Myh10	myosin, heavy polypeptide 10, non-muscle	protein coding gene	GO:0001725	stress fiber	IDA
Myh10	current symbol	MGI:1930780	Myh10	myosin, heavy polypeptide 10, non-muscle	protein coding gene	GO:0001725	stress fiber	IDA
Myh10	current symbol	MGI:1930780	Myh10	myosin, heavy polypeptide 10, non-muscle	protein coding gene	GO:0003779	actin binding	IEA
Myh10	current symbol	MGI:1930780	Myh10	myosin, heavy polypeptide 10, non-muscle	protein coding gene	GO:0030898	actin-dependent ATPase activity	ISO
Myh10	current symbol	MGI:1930780	Myh10	myosin, heavy polypeptide 10, non-muscle	protein coding gene	GO:0051015	actin filament binding	ISO
Myh10	current symbol	MGI:1930780	Myh10	myosin, heavy polypeptide 10, non-muscle	protein coding gene	GO:0043531	ADP binding	ISO
Myh10	current symbol	MGI:1930780	Myh10	myosin, heavy polypeptide 10, non-muscle	protein coding gene	GO:0005524	ATP binding	ISO
Myh10	current symbol	MGI:1930780	Myh10	myosin, heavy polypeptide 10, non-muscle	protein coding gene	GO:0005516	calmodulin binding	IEA
Myh10	current symbol	MGI:1930780	Myh10	myosin, heavy polypeptide 10, non-muscle	protein coding gene	GO:0000146	microfilament motor activity	ISO
Myh10	current symbol	MGI:1930780	Myh10	myosin, heavy polypeptide 10, non-muscle	protein coding gene	GO:0003774	motor activity	IEA
Myh10	current symbol	MGI:1930780	Myh10	myosin, heavy polypeptide 10, non-muscle	protein coding gene	GO:0000166	nucleotide binding	IEA
Myh10	current symbol	MGI:1930780	Myh10	myosin, heavy polypeptide 10, non-muscle	protein coding gene	GO:0005515	protein binding	IPI
Myh10	current symbol	MGI:1930780	Myh10	myosin, heavy polypeptide 10, non-muscle	protein coding gene	GO:0005515	protein binding	IPI
Ndel1	current symbol	MGI:1932915	Ndel1	nuclear distribution gene E-like homolog 1 (A. nidulans)	protein coding gene	GO:0090630	activation of GTPase activity	IDA
Ndel1	current symbol	MGI:1932915	Ndel1	nuclear distribution gene E-like homolog 1 (A. nidulans)	protein coding gene	GO:0060070	canonical Wnt signaling pathway	IMP
Ndel1	current symbol	MGI:1932915	Ndel1	nuclear distribution gene E-like homolog 1 (A. nidulans)	protein coding gene	GO:0030154	cell differentiation	IEA
Ndel1	current symbol	MGI:1932915	Ndel1	nuclear distribution gene E-like homolog 1 (A. nidulans)	protein coding gene	GO:0016477	cell migration	IMP
Ndel1	current symbol	MGI:1932915	Ndel1	nuclear distribution gene E-like homolog 1 (A. nidulans)	protein coding gene	GO:0021955	central nervous system neuron axonogenesis	IMP
Ndel1	current symbol	MGI:1932915	Ndel1	nuclear distribution gene E-like homolog 1 (A. nidulans)	protein coding gene	GO:0051642	centrosome localization	IMP
Ndel1	current symbol	MGI:1932915	Ndel1	nuclear distribution gene E-like homolog 1 (A. nidulans)	protein coding gene	GO:0021799	cerebral cortex radially oriented cell migration	IMP
Ndel1	current symbol	MGI:1932915	Ndel1	nuclear distribution gene E-like homolog 1 (A. nidulans)	protein coding gene	GO:0007059	chromosome segregation	ISO
Ndel1	current symbol	MGI:1932915	Ndel1	nuclear distribution gene E-like homolog 1 (A. nidulans)	protein coding gene	GO:0007059	chromosome segregation	IBA
Ndel1	current symbol	MGI:1932915	Ndel1	nuclear distribution gene E-like homolog 1 (A. nidulans)	protein coding gene	GO:0051303	establishment of chromosome localization	IBA
Ndel1	current symbol	MGI:1932915	Ndel1	nuclear distribution gene E-like homolog 1 (A. nidulans)	protein coding gene	GO:0000132	establishment of mitotic spindle orientation	IBA
Ndel1	current symbol	MGI:1932915	Ndel1	nuclear distribution gene E-like homolog 1 (A. nidulans)	protein coding gene	GO:0001833	inner cell mass cell proliferation	IMP
Ndel1	current symbol	MGI:1932915	Ndel1	nuclear distribution gene E-like homolog 1 (A. nidulans)	protein coding gene	GO:0000226	microtubule cytoskeleton organization	IGI
Ndel1	current symbol	MGI:1932915	Ndel1	nuclear distribution gene E-like homolog 1 (A. nidulans)	protein coding gene	GO:0000226	microtubule cytoskeleton organization	IGI
Ndel1	current symbol	MGI:1932915	Ndel1	nuclear distribution gene E-like homolog 1 (A. nidulans)	protein coding gene	GO:0007020	microtubule nucleation	IBA
Ndel1	current symbol	MGI:1932915	Ndel1	nuclear distribution gene E-like homolog 1 (A. nidulans)	protein coding gene	GO:0007100	mitotic centrosome separation	IGI
Ndel1	current symbol	MGI:1932915	Ndel1	nuclear distribution gene E-like homolog 1 (A. nidulans)	protein coding gene	GO:0007100	mitotic centrosome separation	IMP
Ndel1	current symbol	MGI:1932915	Ndel1	nuclear distribution gene E-like homolog 1 (A. nidulans)	protein coding gene	GO:0007275	multicellular organismal development	IEA
Ndel1	current symbol	MGI:1932915	Ndel1	nuclear distribution gene E-like homolog 1 (A. nidulans)	protein coding gene	GO:0007399	nervous system development	IEA
Ndel1	current symbol	MGI:1932915	Ndel1	nuclear distribution gene E-like homolog 1 (A. nidulans)	protein coding gene	GO:0060052	neurofilament cytoskeleton organization	IMP
Ndel1	current symbol	MGI:1932915	Ndel1	nuclear distribution gene E-like homolog 1 (A. nidulans)	protein coding gene	GO:0001764	neuron migration	IGI
Ndel1	current symbol	MGI:1932915	Ndel1	nuclear distribution gene E-like homolog 1 (A. nidulans)	protein coding gene	GO:0031175	neuron projection development	ISO
Ndel1	current symbol	MGI:1932915	Ndel1	nuclear distribution gene E-like homolog 1 (A. nidulans)	protein coding gene	GO:1990138	neuron projection extension	IGI
Ndel1	current symbol	MGI:1932915	Ndel1	nuclear distribution gene E-like homolog 1 (A. nidulans)	protein coding gene	GO:0051081	nuclear envelope disassembly	ISS
Ndel1	current symbol	MGI:1932915	Ndel1	nuclear distribution gene E-like homolog 1 (A. nidulans)	protein coding gene	GO:0045773	positive regulation of axon extension	ISO
Ndel1	current symbol	MGI:1932915	Ndel1	nuclear distribution gene E-like homolog 1 (A. nidulans)	protein coding gene	GO:0048680	positive regulation of axon regeneration	ISO
Ndel1	current symbol	MGI:1932915	Ndel1	nuclear distribution gene E-like homolog 1 (A. nidulans)	protein coding gene	GO:0043547	positive regulation of GTPase activity	ISO
Ndel1	current symbol	MGI:1932915	Ndel1	nuclear distribution gene E-like homolog 1 (A. nidulans)	protein coding gene	GO:0006508	proteolysis	ISO
Ndel1	current symbol	MGI:1932915	Ndel1	nuclear distribution gene E-like homolog 1 (A. nidulans)	protein coding gene	GO:0033157	regulation of intracellular protein transport	ISO
Ndel1	current symbol	MGI:1932915	Ndel1	nuclear distribution gene E-like homolog 1 (A. nidulans)	protein coding gene	GO:0010975	regulation of neuron projection development	IMP
Ndel1	current symbol	MGI:1932915	Ndel1	nuclear distribution gene E-like homolog 1 (A. nidulans)	protein coding gene	GO:0010975	regulation of neuron projection development	ISO
Ndel1	current symbol	MGI:1932915	Ndel1	nuclear distribution gene E-like homolog 1 (A. nidulans)	protein coding gene	GO:0008090	retrograde axonal transport	IDA
Ndel1	current symbol	MGI:1932915	Ndel1	nuclear distribution gene E-like homolog 1 (A. nidulans)	protein coding gene	GO:0006810	transport	IEA
Ndel1	current symbol	MGI:1932915	Ndel1	nuclear distribution gene E-like homolog 1 (A. nidulans)	protein coding gene	GO:0047496	vesicle transport along microtubule	IGI
Ndel1	current symbol	MGI:1932915	Ndel1	nuclear distribution gene E-like homolog 1 (A. nidulans)	protein coding gene	GO:0030424	axon	ISO
Ndel1	current symbol	MGI:1932915	Ndel1	nuclear distribution gene E-like homolog 1 (A. nidulans)	protein coding gene	GO:0030424	axon	IDA
Ndel1	current symbol	MGI:1932915	Ndel1	nuclear distribution gene E-like homolog 1 (A. nidulans)	protein coding gene	GO:0043203	axon hillock	IDA
Ndel1	current symbol	MGI:1932915	Ndel1	nuclear distribution gene E-like homolog 1 (A. nidulans)	protein coding gene	GO:0044297	cell body	ISO
Ndel1	current symbol	MGI:1932915	Ndel1	nuclear distribution gene E-like homolog 1 (A. nidulans)	protein coding gene	GO:0031252	cell leading edge	IDA
Ndel1	current symbol	MGI:1932915	Ndel1	nuclear distribution gene E-like homolog 1 (A. nidulans)	protein coding gene	GO:0005813	centrosome	IDA
Ndel1	current symbol	MGI:1932915	Ndel1	nuclear distribution gene E-like homolog 1 (A. nidulans)	protein coding gene	GO:0005813	centrosome	IDA
Ndel1	current symbol	MGI:1932915	Ndel1	nuclear distribution gene E-like homolog 1 (A. nidulans)	protein coding gene	GO:0005813	centrosome	ISO
Ndel1	current symbol	MGI:1932915	Ndel1	nuclear distribution gene E-like homolog 1 (A. nidulans)	protein coding gene	GO:0005694	chromosome	IEA
Ndel1	current symbol	MGI:1932915	Ndel1	nuclear distribution gene E-like homolog 1 (A. nidulans)	protein coding gene	GO:0000775	chromosome, centromeric region	IEA
Ndel1	current symbol	MGI:1932915	Ndel1	nuclear distribution gene E-like homolog 1 (A. nidulans)	protein coding gene	GO:0005737	cytoplasm	ISO
Ndel1	current symbol	MGI:1932915	Ndel1	nuclear distribution gene E-like homolog 1 (A. nidulans)	protein coding gene	GO:0005856	cytoskeleton	IEA
Ndel1	current symbol	MGI:1932915	Ndel1	nuclear distribution gene E-like homolog 1 (A. nidulans)	protein coding gene	GO:0005871	kinesin complex	IBA
Ndel1	current symbol	MGI:1932915	Ndel1	nuclear distribution gene E-like homolog 1 (A. nidulans)	protein coding gene	GO:0005871	kinesin complex	ISO
Ndel1	current symbol	MGI:1932915	Ndel1	nuclear distribution gene E-like homolog 1 (A. nidulans)	protein coding gene	GO:0000776	kinetochore	IBA
Ndel1	current symbol	MGI:1932915	Ndel1	nuclear distribution gene E-like homolog 1 (A. nidulans)	protein coding gene	GO:0000776	kinetochore	ISO
Ndel1	current symbol	MGI:1932915	Ndel1	nuclear distribution gene E-like homolog 1 (A. nidulans)	protein coding gene	GO:0005874	microtubule	IEA
Ndel1	current symbol	MGI:1932915	Ndel1	nuclear distribution gene E-like homolog 1 (A. nidulans)	protein coding gene	GO:0005875	microtubule associated complex	IDA
Ndel1	current symbol	MGI:1932915	Ndel1	nuclear distribution gene E-like homolog 1 (A. nidulans)	protein coding gene	GO:0005815	microtubule organizing center	IGI
Ndel1	current symbol	MGI:1932915	Ndel1	nuclear distribution gene E-like homolog 1 (A. nidulans)	protein coding gene	GO:0060053	neurofilament cytoskeleton	IDA
Ndel1	current symbol	MGI:1932915	Ndel1	nuclear distribution gene E-like homolog 1 (A. nidulans)	protein coding gene	GO:0005635	nuclear envelope	ISS
Ndel1	current symbol	MGI:1932915	Ndel1	nuclear distribution gene E-like homolog 1 (A. nidulans)	protein coding gene	GO:0008021	synaptic vesicle	IDA
Ndel1	current symbol	MGI:1932915	Ndel1	nuclear distribution gene E-like homolog 1 (A. nidulans)	protein coding gene	GO:0043014	alpha-tubulin binding	IDA
Ndel1	current symbol	MGI:1932915	Ndel1	nuclear distribution gene E-like homolog 1 (A. nidulans)	protein coding gene	GO:0048487	beta-tubulin binding	IDA
Ndel1	current symbol	MGI:1932915	Ndel1	nuclear distribution gene E-like homolog 1 (A. nidulans)	protein coding gene	GO:0008017	microtubule binding	IDA
Ndel1	current symbol	MGI:1932915	Ndel1	nuclear distribution gene E-like homolog 1 (A. nidulans)	protein coding gene	GO:0070012	oligopeptidase activity	ISO
Ndel1	current symbol	MGI:1932915	Ndel1	nuclear distribution gene E-like homolog 1 (A. nidulans)	protein coding gene	GO:0005515	protein binding	IPI
Ndel1	current symbol	MGI:1932915	Ndel1	nuclear distribution gene E-like homolog 1 (A. nidulans)	protein coding gene	GO:0005515	protein binding	IPI
Ndel1	current symbol	MGI:1932915	Ndel1	nuclear distribution gene E-like homolog 1 (A. nidulans)	protein coding gene	GO:0005515	protein binding	IPI
Ndel1	current symbol	MGI:1932915	Ndel1	nuclear distribution gene E-like homolog 1 (A. nidulans)	protein coding gene	GO:0005515	protein binding	IPI
Ndel1	current symbol	MGI:1932915	Ndel1	nuclear distribution gene E-like homolog 1 (A. nidulans)	protein coding gene	GO:0005515	protein binding	IPI
Ndel1	current symbol	MGI:1932915	Ndel1	nuclear distribution gene E-like homolog 1 (A. nidulans)	protein coding gene	GO:0005515	protein binding	IPI
Ndel1	current symbol	MGI:1932915	Ndel1	nuclear distribution gene E-like homolog 1 (A. nidulans)	protein coding gene	GO:0005515	protein binding	IPI
Ndel1	current symbol	MGI:1932915	Ndel1	nuclear distribution gene E-like homolog 1 (A. nidulans)	protein coding gene	GO:0005515	protein binding	IPI
Ndel1	current symbol	MGI:1932915	Ndel1	nuclear distribution gene E-like homolog 1 (A. nidulans)	protein coding gene	GO:0005515	protein binding	IPI
Ndel1	current symbol	MGI:1932915	Ndel1	nuclear distribution gene E-like homolog 1 (A. nidulans)	protein coding gene	GO:0032403	protein complex binding	ISO
Rnf222	current symbol	MGI:2443227	Rnf222	ring finger protein 222	protein coding gene	GO:0033234	negative regulation of protein sumoylation	IBA
Rnf222	current symbol	MGI:2443227	Rnf222	ring finger protein 222	protein coding gene	GO:0045944	positive regulation of transcription from RNA polymerase II promoter	IBA
Rnf222	current symbol	MGI:2443227	Rnf222	ring finger protein 222	protein coding gene	GO:0043161	proteasome-mediated ubiquitin-dependent protein catabolic process	IBA
Rnf222	current symbol	MGI:2443227	Rnf222	ring finger protein 222	protein coding gene	GO:0016567	protein ubiquitination	IBA
Rnf222	current symbol	MGI:2443227	Rnf222	ring finger protein 222	protein coding gene	GO:0016021	integral component of membrane	IEA
Rnf222	current symbol	MGI:2443227	Rnf222	ring finger protein 222	protein coding gene	GO:0016020	membrane	IEA
Rnf222	current symbol	MGI:2443227	Rnf222	ring finger protein 222	protein coding gene	GO:0033768	SUMO-targeted ubiquitin ligase complex	IBA
Rnf222	current symbol	MGI:2443227	Rnf222	ring finger protein 222	protein coding gene	GO:0046872	metal ion binding	IEA
Rnf222	current symbol	MGI:2443227	Rnf222	ring finger protein 222	protein coding gene	GO:0032184	SUMO polymer binding	IBA
Rnf222	current symbol	MGI:2443227	Rnf222	ring finger protein 222	protein coding gene	GO:0008134	transcription factor binding	IBA
Rnf222	current symbol	MGI:2443227	Rnf222	ring finger protein 222	protein coding gene	GO:0061630	ubiquitin protein ligase activity	IBA
Rnf222	current symbol	MGI:2443227	Rnf222	ring finger protein 222	protein coding gene	GO:0008270	zinc ion binding	IEA
Rpl26	current symbol	MGI:106022	Rpl26	ribosomal protein L26	protein coding gene	GO:0002181	cytoplasmic translation	IBA
Rpl26	current symbol	MGI:106022	Rpl26	ribosomal protein L26	protein coding gene	GO:0042273	ribosomal large subunit biogenesis	ISO
Rpl26	current symbol	MGI:106022	Rpl26	ribosomal protein L26	protein coding gene	GO:0042273	ribosomal large subunit biogenesis	IBA
Rpl26	current symbol	MGI:106022	Rpl26	ribosomal protein L26	protein coding gene	GO:0006364	rRNA processing	ISO
Rpl26	current symbol	MGI:106022	Rpl26	ribosomal protein L26	protein coding gene	GO:0022625	cytosolic large ribosomal subunit	ISO
Rpl26	current symbol	MGI:106022	Rpl26	ribosomal protein L26	protein coding gene	GO:0022625	cytosolic large ribosomal subunit	IBA
Rpl26	current symbol	MGI:106022	Rpl26	ribosomal protein L26	protein coding gene	GO:0070062	extracellular exosome	ISO
Rpl26	current symbol	MGI:106022	Rpl26	ribosomal protein L26	protein coding gene	GO:0016020	membrane	ISO
Rpl26	current symbol	MGI:106022	Rpl26	ribosomal protein L26	protein coding gene	GO:0044822	poly(A) RNA binding	ISO
Rpl26	current symbol	MGI:106022	Rpl26	ribosomal protein L26	protein coding gene	GO:0003735	structural constituent of ribosome	IBA
Odf4	current symbol	MGI:2182079	Odf4	outer dense fiber of sperm tails 4	protein coding gene	GO:0030154	cell differentiation	IEA
Odf4	current symbol	MGI:2182079	Odf4	outer dense fiber of sperm tails 4	protein coding gene	GO:0007275	multicellular organismal development	IEA
Odf4	current symbol	MGI:2182079	Odf4	outer dense fiber of sperm tails 4	protein coding gene	GO:0007283	spermatogenesis	IEA
Odf4	current symbol	MGI:2182079	Odf4	outer dense fiber of sperm tails 4	protein coding gene	GO:0016021	integral component of membrane	IEA
Odf4	current symbol	MGI:2182079	Odf4	outer dense fiber of sperm tails 4	protein coding gene	GO:0016021	integral component of membrane	IEA
Odf4	current symbol	MGI:2182079	Odf4	outer dense fiber of sperm tails 4	protein coding gene	GO:0016020	membrane	IEA
Odf4	current symbol	MGI:2182079	Odf4	outer dense fiber of sperm tails 4	protein coding gene	GO:0031514	motile cilium	IDA
Odf4	current symbol	MGI:2182079	Odf4	outer dense fiber of sperm tails 4	protein coding gene	GO:0001520	outer dense fiber	IDA
Odf4	current symbol	MGI:2182079	Odf4	outer dense fiber of sperm tails 4	protein coding gene	GO:0097223	sperm part	IC
Odf4	current symbol	MGI:2182079	Odf4	outer dense fiber of sperm tails 4	protein coding gene	GO:0003674	molecular_function	ND
Arhgef15	current symbol	MGI:3045246	Arhgef15	Rho guanine nucleotide exchange factor (GEF) 15	protein coding gene	GO:2000297	negative regulation of synapse maturation	IMP
Arhgef15	current symbol	MGI:3045246	Arhgef15	Rho guanine nucleotide exchange factor (GEF) 15	protein coding gene	GO:0043547	positive regulation of GTPase activity	ISO
Arhgef15	current symbol	MGI:3045246	Arhgef15	Rho guanine nucleotide exchange factor (GEF) 15	protein coding gene	GO:0043547	positive regulation of GTPase activity	ISO
Arhgef15	current symbol	MGI:3045246	Arhgef15	Rho guanine nucleotide exchange factor (GEF) 15	protein coding gene	GO:0051496	positive regulation of stress fiber assembly	ISO
Arhgef15	current symbol	MGI:3045246	Arhgef15	Rho guanine nucleotide exchange factor (GEF) 15	protein coding gene	GO:0050790	regulation of catalytic activity	ISO
Arhgef15	current symbol	MGI:3045246	Arhgef15	Rho guanine nucleotide exchange factor (GEF) 15	protein coding gene	GO:0050790	regulation of catalytic activity	ISO
Arhgef15	current symbol	MGI:3045246	Arhgef15	Rho guanine nucleotide exchange factor (GEF) 15	protein coding gene	GO:0035023	regulation of Rho protein signal transduction	IEA
Arhgef15	current symbol	MGI:3045246	Arhgef15	Rho guanine nucleotide exchange factor (GEF) 15	protein coding gene	GO:0061299	retina vasculature morphogenesis in camera-type eye	IMP
Arhgef15	current symbol	MGI:3045246	Arhgef15	Rho guanine nucleotide exchange factor (GEF) 15	protein coding gene	GO:0042995	cell projection	IEA
Arhgef15	current symbol	MGI:3045246	Arhgef15	Rho guanine nucleotide exchange factor (GEF) 15	protein coding gene	GO:0005737	cytoplasm	ISO
Arhgef15	current symbol	MGI:3045246	Arhgef15	Rho guanine nucleotide exchange factor (GEF) 15	protein coding gene	GO:0030425	dendrite	IDA
Arhgef15	current symbol	MGI:3045246	Arhgef15	Rho guanine nucleotide exchange factor (GEF) 15	protein coding gene	GO:0005096	GTPase activator activity	IEA
Arhgef15	current symbol	MGI:3045246	Arhgef15	Rho guanine nucleotide exchange factor (GEF) 15	protein coding gene	GO:0005085	guanyl-nucleotide exchange factor activity	IEA
Arhgef15	current symbol	MGI:3045246	Arhgef15	Rho guanine nucleotide exchange factor (GEF) 15	protein coding gene	GO:0005515	protein binding	IPI
Arhgef15	current symbol	MGI:3045246	Arhgef15	Rho guanine nucleotide exchange factor (GEF) 15	protein coding gene	GO:0005089	Rho guanyl-nucleotide exchange factor activity	ISO
Arhgef15	current symbol	MGI:3045246	Arhgef15	Rho guanine nucleotide exchange factor (GEF) 15	protein coding gene	GO:0005089	Rho guanyl-nucleotide exchange factor activity	ISO
Arhgef15	current symbol	MGI:3045246	Arhgef15	Rho guanine nucleotide exchange factor (GEF) 15	protein coding gene	GO:0005089	Rho guanyl-nucleotide exchange factor activity	IDA
Slc25a35	current symbol	MGI:1919248	Slc25a35	solute carrier family 25, member 35	protein coding gene	GO:0006412	translation	IBA
Slc25a35	current symbol	MGI:1919248	Slc25a35	solute carrier family 25, member 35	protein coding gene	GO:0006810	transport	IEA
Slc25a35	current symbol	MGI:1919248	Slc25a35	solute carrier family 25, member 35	protein coding gene	GO:0016021	integral component of membrane	IEA
Slc25a35	current symbol	MGI:1919248	Slc25a35	solute carrier family 25, member 35	protein coding gene	GO:0016020	membrane	IEA
Slc25a35	current symbol	MGI:1919248	Slc25a35	solute carrier family 25, member 35	protein coding gene	GO:0005743	mitochondrial inner membrane	IEA
Slc25a35	current symbol	MGI:1919248	Slc25a35	solute carrier family 25, member 35	protein coding gene	GO:0005739	mitochondrion	IDA
Slc25a35	current symbol	MGI:1919248	Slc25a35	solute carrier family 25, member 35	protein coding gene	GO:0003735	structural constituent of ribosome	IBA
Rangrf	current symbol	MGI:1889073	Rangrf	RAN guanine nucleotide release factor	protein coding gene	GO:0006888	ER to Golgi vesicle-mediated transport	ISO
Rangrf	current symbol	MGI:1889073	Rangrf	RAN guanine nucleotide release factor	protein coding gene	GO:0006913	nucleocytoplasmic transport	TAS
Rangrf	current symbol	MGI:1889073	Rangrf	RAN guanine nucleotide release factor	protein coding gene	GO:0090004	positive regulation of establishment of protein localization to plasma membrane	ISO
Rangrf	current symbol	MGI:1889073	Rangrf	RAN guanine nucleotide release factor	protein coding gene	GO:2000010	positive regulation of protein localization to cell surface	ISO
Rangrf	current symbol	MGI:1889073	Rangrf	RAN guanine nucleotide release factor	protein coding gene	GO:0032527	protein exit from endoplasmic reticulum	ISO
Rangrf	current symbol	MGI:1889073	Rangrf	RAN guanine nucleotide release factor	protein coding gene	GO:0015031	protein transport	IEA
Rangrf	current symbol	MGI:1889073	Rangrf	RAN guanine nucleotide release factor	protein coding gene	GO:0003254	regulation of membrane depolarization	ISO
Rangrf	current symbol	MGI:1889073	Rangrf	RAN guanine nucleotide release factor	protein coding gene	GO:0003254	regulation of membrane depolarization	IMP
Rangrf	current symbol	MGI:1889073	Rangrf	RAN guanine nucleotide release factor	protein coding gene	GO:0042391	regulation of membrane potential	ISO
Rangrf	current symbol	MGI:1889073	Rangrf	RAN guanine nucleotide release factor	protein coding gene	GO:1902305	regulation of sodium ion transmembrane transport	ISO
Rangrf	current symbol	MGI:1889073	Rangrf	RAN guanine nucleotide release factor	protein coding gene	GO:1902305	regulation of sodium ion transmembrane transport	IMP
Rangrf	current symbol	MGI:1889073	Rangrf	RAN guanine nucleotide release factor	protein coding gene	GO:2000649	regulation of sodium ion transmembrane transporter activity	IMP
Rangrf	current symbol	MGI:1889073	Rangrf	RAN guanine nucleotide release factor	protein coding gene	GO:2000649	regulation of sodium ion transmembrane transporter activity	ISO
Rangrf	current symbol	MGI:1889073	Rangrf	RAN guanine nucleotide release factor	protein coding gene	GO:0006810	transport	IEA
Rangrf	current symbol	MGI:1889073	Rangrf	RAN guanine nucleotide release factor	protein coding gene	GO:0005901	caveola	ISO
Rangrf	current symbol	MGI:1889073	Rangrf	RAN guanine nucleotide release factor	protein coding gene	GO:0005737	cytoplasm	ISO
Rangrf	current symbol	MGI:1889073	Rangrf	RAN guanine nucleotide release factor	protein coding gene	GO:0014704	intercalated disc	IDA
Rangrf	current symbol	MGI:1889073	Rangrf	RAN guanine nucleotide release factor	protein coding gene	GO:0005654	nucleoplasm	IDA
Rangrf	current symbol	MGI:1889073	Rangrf	RAN guanine nucleotide release factor	protein coding gene	GO:0005654	nucleoplasm	ISO
Rangrf	current symbol	MGI:1889073	Rangrf	RAN guanine nucleotide release factor	protein coding gene	GO:0005634	nucleus	ISO
Rangrf	current symbol	MGI:1889073	Rangrf	RAN guanine nucleotide release factor	protein coding gene	GO:0005791	rough endoplasmic reticulum	ISO
Rangrf	current symbol	MGI:1889073	Rangrf	RAN guanine nucleotide release factor	protein coding gene	GO:0005085	guanyl-nucleotide exchange factor activity	IDA
Rangrf	current symbol	MGI:1889073	Rangrf	RAN guanine nucleotide release factor	protein coding gene	GO:0044325	ion channel binding	IPI
Rangrf	current symbol	MGI:1889073	Rangrf	RAN guanine nucleotide release factor	protein coding gene	GO:0044325	ion channel binding	ISO
Rangrf	current symbol	MGI:1889073	Rangrf	RAN guanine nucleotide release factor	protein coding gene	GO:0008565	protein transporter activity	ISO
Rangrf	current symbol	MGI:1889073	Rangrf	RAN guanine nucleotide release factor	protein coding gene	GO:0008536	Ran GTPase binding	ISO
Rangrf	current symbol	MGI:1889073	Rangrf	RAN guanine nucleotide release factor	protein coding gene	GO:0008536	Ran GTPase binding	IDA
Rangrf	current symbol	MGI:1889073	Rangrf	RAN guanine nucleotide release factor	protein coding gene	GO:0017080	sodium channel regulator activity	IMP
Rangrf	current symbol	MGI:1889073	Rangrf	RAN guanine nucleotide release factor	protein coding gene	GO:0017080	sodium channel regulator activity	ISO
Pfas	rat synonym	MGI:104683	Fnta	farnesyltransferase, CAAX box, alpha	protein coding gene	GO:0043066	negative regulation of apoptotic process	ISO
Pfas	rat synonym	MGI:104683	Fnta	farnesyltransferase, CAAX box, alpha	protein coding gene	GO:0051771	negative regulation of nitric-oxide synthase biosynthetic process	ISO
Pfas	rat synonym	MGI:104683	Fnta	farnesyltransferase, CAAX box, alpha	protein coding gene	GO:0007528	neuromuscular junction development	IMP
Pfas	rat synonym	MGI:104683	Fnta	farnesyltransferase, CAAX box, alpha	protein coding gene	GO:0045213	neurotransmitter receptor metabolic process	IMP
Pfas	rat synonym	MGI:104683	Fnta	farnesyltransferase, CAAX box, alpha	protein coding gene	GO:0045787	positive regulation of cell cycle	ISO
Pfas	rat synonym	MGI:104683	Fnta	farnesyltransferase, CAAX box, alpha	protein coding gene	GO:0008284	positive regulation of cell proliferation	ISO
Pfas	rat synonym	MGI:104683	Fnta	farnesyltransferase, CAAX box, alpha	protein coding gene	GO:0090045	positive regulation of deacetylase activity	ISO
Pfas	rat synonym	MGI:104683	Fnta	farnesyltransferase, CAAX box, alpha	protein coding gene	GO:0051770	positive regulation of nitric-oxide synthase biosynthetic process	ISO
Pfas	rat synonym	MGI:104683	Fnta	farnesyltransferase, CAAX box, alpha	protein coding gene	GO:0090044	positive regulation of tubulin deacetylation	ISO
Pfas	rat synonym	MGI:104683	Fnta	farnesyltransferase, CAAX box, alpha	protein coding gene	GO:0018343	protein farnesylation	IBA
Pfas	rat synonym	MGI:104683	Fnta	farnesyltransferase, CAAX box, alpha	protein coding gene	GO:0018343	protein farnesylation	ISO
Pfas	rat synonym	MGI:104683	Fnta	farnesyltransferase, CAAX box, alpha	protein coding gene	GO:0018344	protein geranylgeranylation	IBA
Pfas	rat synonym	MGI:104683	Fnta	farnesyltransferase, CAAX box, alpha	protein coding gene	GO:0018344	protein geranylgeranylation	ISO
Pfas	rat synonym	MGI:104683	Fnta	farnesyltransferase, CAAX box, alpha	protein coding gene	GO:0018342	protein prenylation	IEA
Pfas	rat synonym	MGI:104683	Fnta	farnesyltransferase, CAAX box, alpha	protein coding gene	GO:0034097	response to cytokine	ISO
Pfas	rat synonym	MGI:104683	Fnta	farnesyltransferase, CAAX box, alpha	protein coding gene	GO:0010035	response to inorganic substance	ISO
Pfas	rat synonym	MGI:104683	Fnta	farnesyltransferase, CAAX box, alpha	protein coding gene	GO:0014070	response to organic cyclic compound	ISO
Pfas	rat synonym	MGI:104683	Fnta	farnesyltransferase, CAAX box, alpha	protein coding gene	GO:0071340	skeletal muscle acetylcholine-gated channel clustering	IDA
Pfas	rat synonym	MGI:104683	Fnta	farnesyltransferase, CAAX box, alpha	protein coding gene	GO:0005953	CAAX-protein geranylgeranyltransferase complex	IBA
Pfas	rat synonym	MGI:104683	Fnta	farnesyltransferase, CAAX box, alpha	protein coding gene	GO:0005953	CAAX-protein geranylgeranyltransferase complex	ISO
Pfas	rat synonym	MGI:104683	Fnta	farnesyltransferase, CAAX box, alpha	protein coding gene	GO:0005953	CAAX-protein geranylgeranyltransferase complex	ISO
Pfas	rat synonym	MGI:104683	Fnta	farnesyltransferase, CAAX box, alpha	protein coding gene	GO:0005737	cytoplasm	ISO
Pfas	rat synonym	MGI:104683	Fnta	farnesyltransferase, CAAX box, alpha	protein coding gene	GO:0005875	microtubule associated complex	ISO
Pfas	rat synonym	MGI:104683	Fnta	farnesyltransferase, CAAX box, alpha	protein coding gene	GO:0005965	protein farnesyltransferase complex	ISO
Pfas	rat synonym	MGI:104683	Fnta	farnesyltransferase, CAAX box, alpha	protein coding gene	GO:0005965	protein farnesyltransferase complex	IBA
Pfas	rat synonym	MGI:104683	Fnta	farnesyltransferase, CAAX box, alpha	protein coding gene	GO:0030548	acetylcholine receptor regulator activity	IMP
Pfas	rat synonym	MGI:104683	Fnta	farnesyltransferase, CAAX box, alpha	protein coding gene	GO:0043014	alpha-tubulin binding	ISO
Pfas	rat synonym	MGI:104683	Fnta	farnesyltransferase, CAAX box, alpha	protein coding gene	GO:0004662	CAAX-protein geranylgeranyltransferase activity	ISO
Pfas	rat synonym	MGI:104683	Fnta	farnesyltransferase, CAAX box, alpha	protein coding gene	GO:0004662	CAAX-protein geranylgeranyltransferase activity	IBA
Pfas	rat synonym	MGI:104683	Fnta	farnesyltransferase, CAAX box, alpha	protein coding gene	GO:0008144	drug binding	ISO
Pfas	rat synonym	MGI:104683	Fnta	farnesyltransferase, CAAX box, alpha	protein coding gene	GO:0019840	isoprenoid binding	ISO
Pfas	rat synonym	MGI:104683	Fnta	farnesyltransferase, CAAX box, alpha	protein coding gene	GO:0008017	microtubule binding	ISO
Pfas	rat synonym	MGI:104683	Fnta	farnesyltransferase, CAAX box, alpha	protein coding gene	GO:0042277	peptide binding	ISO
Pfas	rat synonym	MGI:104683	Fnta	farnesyltransferase, CAAX box, alpha	protein coding gene	GO:0004659	prenyltransferase activity	IEA
Pfas	rat synonym	MGI:104683	Fnta	farnesyltransferase, CAAX box, alpha	protein coding gene	GO:0004660	protein farnesyltransferase activity	ISO
Pfas	rat synonym	MGI:104683	Fnta	farnesyltransferase, CAAX box, alpha	protein coding gene	GO:0004660	protein farnesyltransferase activity	ISO
Pfas	rat synonym	MGI:104683	Fnta	farnesyltransferase, CAAX box, alpha	protein coding gene	GO:0004660	protein farnesyltransferase activity	ISO
Pfas	rat synonym	MGI:104683	Fnta	farnesyltransferase, CAAX box, alpha	protein coding gene	GO:0004660	protein farnesyltransferase activity	IDA
Pfas	rat synonym	MGI:104683	Fnta	farnesyltransferase, CAAX box, alpha	protein coding gene	GO:0004660	protein farnesyltransferase activity	ISO
Pfas	rat synonym	MGI:104683	Fnta	farnesyltransferase, CAAX box, alpha	protein coding gene	GO:0004661	protein geranylgeranyltransferase activity	ISO
Pfas	rat synonym	MGI:104683	Fnta	farnesyltransferase, CAAX box, alpha	protein coding gene	GO:0008318	protein prenyltransferase activity	IEA
Pfas	rat synonym	MGI:104683	Fnta	farnesyltransferase, CAAX box, alpha	protein coding gene	GO:0004663	Rab geranylgeranyltransferase activity	IDA
Pfas	rat synonym	MGI:104683	Fnta	farnesyltransferase, CAAX box, alpha	protein coding gene	GO:0030971	receptor tyrosine kinase binding	IPI
Pfas	rat synonym	MGI:104683	Fnta	farnesyltransferase, CAAX box, alpha	protein coding gene	GO:0016740	transferase activity	IEA
Pfas	rat synonym	MGI:104683	Fnta	farnesyltransferase, CAAX box, alpha	protein coding gene	GO:0008270	zinc ion binding	ISO
Pfas	current symbol	MGI:2684864	Pfas	phosphoribosylformylglycinamidine synthase (FGAR amidotransferase)	protein coding gene	GO:0006189	'de novo' IMP biosynthetic process	IEA
Pfas	current symbol	MGI:2684864	Pfas	phosphoribosylformylglycinamidine synthase (FGAR amidotransferase)	protein coding gene	GO:0006541	glutamine metabolic process	IBA
Pfas	current symbol	MGI:2684864	Pfas	phosphoribosylformylglycinamidine synthase (FGAR amidotransferase)	protein coding gene	GO:0006541	glutamine metabolic process	ISO
Pfas	current symbol	MGI:2684864	Pfas	phosphoribosylformylglycinamidine synthase (FGAR amidotransferase)	protein coding gene	GO:0006164	purine nucleotide biosynthetic process	IBA
Pfas	current symbol	MGI:2684864	Pfas	phosphoribosylformylglycinamidine synthase (FGAR amidotransferase)	protein coding gene	GO:0009156	ribonucleoside monophosphate biosynthetic process	ISO
Pfas	current symbol	MGI:2684864	Pfas	phosphoribosylformylglycinamidine synthase (FGAR amidotransferase)	protein coding gene	GO:0009156	ribonucleoside monophosphate biosynthetic process	IBA
Pfas	current symbol	MGI:2684864	Pfas	phosphoribosylformylglycinamidine synthase (FGAR amidotransferase)	protein coding gene	GO:0005737	cytoplasm	IBA
Pfas	current symbol	MGI:2684864	Pfas	phosphoribosylformylglycinamidine synthase (FGAR amidotransferase)	protein coding gene	GO:0070062	extracellular exosome	ISO
Pfas	current symbol	MGI:2684864	Pfas	phosphoribosylformylglycinamidine synthase (FGAR amidotransferase)	protein coding gene	GO:0005524	ATP binding	IBA
Pfas	current symbol	MGI:2684864	Pfas	phosphoribosylformylglycinamidine synthase (FGAR amidotransferase)	protein coding gene	GO:0016874	ligase activity	IEA
Pfas	current symbol	MGI:2684864	Pfas	phosphoribosylformylglycinamidine synthase (FGAR amidotransferase)	protein coding gene	GO:0046872	metal ion binding	IEA
Pfas	current symbol	MGI:2684864	Pfas	phosphoribosylformylglycinamidine synthase (FGAR amidotransferase)	protein coding gene	GO:0000166	nucleotide binding	IEA
Pfas	current symbol	MGI:2684864	Pfas	phosphoribosylformylglycinamidine synthase (FGAR amidotransferase)	protein coding gene	GO:0004642	phosphoribosylformylglycinamidine synthase activity	IBA
Pfas	current symbol	MGI:2684864	Pfas	phosphoribosylformylglycinamidine synthase (FGAR amidotransferase)	protein coding gene	GO:0004642	phosphoribosylformylglycinamidine synthase activity	ISO
Ctc1	current symbol	MGI:1916214	Ctc1	CTS telomere maintenance complex component 1	protein coding gene	GO:0007568	aging	IMP
Ctc1	current symbol	MGI:1916214	Ctc1	CTS telomere maintenance complex component 1	protein coding gene	GO:0048539	bone marrow development	IMP
Ctc1	current symbol	MGI:1916214	Ctc1	CTS telomere maintenance complex component 1	protein coding gene	GO:0006974	cellular response to DNA damage stimulus	IMP
Ctc1	current symbol	MGI:1916214	Ctc1	CTS telomere maintenance complex component 1	protein coding gene	GO:0051276	chromosome organization	IMP
Ctc1	current symbol	MGI:1916214	Ctc1	CTS telomere maintenance complex component 1	protein coding gene	GO:0071425	hematopoietic stem cell proliferation	IMP
Ctc1	current symbol	MGI:1916214	Ctc1	CTS telomere maintenance complex component 1	protein coding gene	GO:0035264	multicellular organism growth	IMP
Ctc1	current symbol	MGI:1916214	Ctc1	CTS telomere maintenance complex component 1	protein coding gene	GO:0051974	negative regulation of telomerase activity	ISO
Ctc1	current symbol	MGI:1916214	Ctc1	CTS telomere maintenance complex component 1	protein coding gene	GO:0045740	positive regulation of DNA replication	IDA
Ctc1	current symbol	MGI:1916214	Ctc1	CTS telomere maintenance complex component 1	protein coding gene	GO:0048146	positive regulation of fibroblast proliferation	IMP
Ctc1	current symbol	MGI:1916214	Ctc1	CTS telomere maintenance complex component 1	protein coding gene	GO:0010389	regulation of G2/M transition of mitotic cell cycle	IMP
Ctc1	current symbol	MGI:1916214	Ctc1	CTS telomere maintenance complex component 1	protein coding gene	GO:1904356	regulation of telomere maintenance via telomere lengthening	ISO
Ctc1	current symbol	MGI:1916214	Ctc1	CTS telomere maintenance complex component 1	protein coding gene	GO:0090399	replicative senescence	IMP
Ctc1	current symbol	MGI:1916214	Ctc1	CTS telomere maintenance complex component 1	protein coding gene	GO:0048536	spleen development	IMP
Ctc1	current symbol	MGI:1916214	Ctc1	CTS telomere maintenance complex component 1	protein coding gene	GO:0000723	telomere maintenance	ISO
Ctc1	current symbol	MGI:1916214	Ctc1	CTS telomere maintenance complex component 1	protein coding gene	GO:0010833	telomere maintenance via telomere lengthening	IMP
Ctc1	current symbol	MGI:1916214	Ctc1	CTS telomere maintenance complex component 1	protein coding gene	GO:0048538	thymus development	IMP
Ctc1	current symbol	MGI:1916214	Ctc1	CTS telomere maintenance complex component 1	protein coding gene	GO:0005694	chromosome	IEA
Ctc1	current symbol	MGI:1916214	Ctc1	CTS telomere maintenance complex component 1	protein coding gene	GO:0000781	chromosome, telomeric region	IEA
Ctc1	current symbol	MGI:1916214	Ctc1	CTS telomere maintenance complex component 1	protein coding gene	GO:1990879	CST complex	ISO
Ctc1	current symbol	MGI:1916214	Ctc1	CTS telomere maintenance complex component 1	protein coding gene	GO:1990879	CST complex	IDA
Ctc1	current symbol	MGI:1916214	Ctc1	CTS telomere maintenance complex component 1	protein coding gene	GO:0000784	nuclear chromosome, telomeric region	IDA
Ctc1	current symbol	MGI:1916214	Ctc1	CTS telomere maintenance complex component 1	protein coding gene	GO:0000784	nuclear chromosome, telomeric region	ISO
Ctc1	current symbol	MGI:1916214	Ctc1	CTS telomere maintenance complex component 1	protein coding gene	GO:0005634	nucleus	IDA
Ctc1	current symbol	MGI:1916214	Ctc1	CTS telomere maintenance complex component 1	protein coding gene	GO:0005634	nucleus	ISO
Ctc1	current symbol	MGI:1916214	Ctc1	CTS telomere maintenance complex component 1	protein coding gene	GO:0003677	DNA binding	IEA
Ctc1	current symbol	MGI:1916214	Ctc1	CTS telomere maintenance complex component 1	protein coding gene	GO:0098505	G-rich strand telomeric DNA binding	ISO
Ctc1	current symbol	MGI:1916214	Ctc1	CTS telomere maintenance complex component 1	protein coding gene	GO:0005515	protein binding	IPI
Ctc1	current symbol	MGI:1916214	Ctc1	CTS telomere maintenance complex component 1	protein coding gene	GO:0003697	single-stranded DNA binding	IDA
Ctc1	current symbol	MGI:1916214	Ctc1	CTS telomere maintenance complex component 1	protein coding gene	GO:0010521	telomerase inhibitor activity	ISO
Ctc1	current symbol	MGI:1916214	Ctc1	CTS telomere maintenance complex component 1	protein coding gene	GO:0042162	telomeric DNA binding	ISO
Aurkb	current symbol	MGI:107168	Aurkb	aurora kinase B	protein coding gene	GO:0007049	cell cycle	IEA
Aurkb	current symbol	MGI:107168	Aurkb	aurora kinase B	protein coding gene	GO:0007049	cell cycle	IEA
Aurkb	current symbol	MGI:107168	Aurkb	aurora kinase B	protein coding gene	GO:0051301	cell division	IEA
Aurkb	current symbol	MGI:107168	Aurkb	aurora kinase B	protein coding gene	GO:0034644	cellular response to UV	ISO
Aurkb	current symbol	MGI:107168	Aurkb	aurora kinase B	protein coding gene	GO:0036089	cleavage furrow formation	ISO
Aurkb	current symbol	MGI:107168	Aurkb	aurora kinase B	protein coding gene	GO:0036089	cleavage furrow formation	ISO
Aurkb	current symbol	MGI:107168	Aurkb	aurora kinase B	protein coding gene	GO:0043988	histone H3-S28 phosphorylation	IDA
Aurkb	current symbol	MGI:107168	Aurkb	aurora kinase B	protein coding gene	GO:0007067	mitotic nuclear division	IEA
Aurkb	current symbol	MGI:107168	Aurkb	aurora kinase B	protein coding gene	GO:0007067	mitotic nuclear division	IEA
Aurkb	current symbol	MGI:107168	Aurkb	aurora kinase B	protein coding gene	GO:0051256	mitotic spindle midzone assembly	ISO
Aurkb	current symbol	MGI:107168	Aurkb	aurora kinase B	protein coding gene	GO:0007052	mitotic spindle organization	IBA
Aurkb	current symbol	MGI:107168	Aurkb	aurora kinase B	protein coding gene	GO:0002903	negative regulation of B cell apoptotic process	ISO
Aurkb	current symbol	MGI:107168	Aurkb	aurora kinase B	protein coding gene	GO:0032091	negative regulation of protein binding	ISO
Aurkb	current symbol	MGI:107168	Aurkb	aurora kinase B	protein coding gene	GO:0000122	negative regulation of transcription from RNA polymerase II promoter	ISO
Aurkb	current symbol	MGI:107168	Aurkb	aurora kinase B	protein coding gene	GO:0016310	phosphorylation	IEA
Aurkb	current symbol	MGI:107168	Aurkb	aurora kinase B	protein coding gene	GO:0032467	positive regulation of cytokinesis	ISO
Aurkb	current symbol	MGI:107168	Aurkb	aurora kinase B	protein coding gene	GO:0051973	positive regulation of telomerase activity	ISO
Aurkb	current symbol	MGI:107168	Aurkb	aurora kinase B	protein coding gene	GO:1904355	positive regulation of telomere capping	ISO
Aurkb	current symbol	MGI:107168	Aurkb	aurora kinase B	protein coding gene	GO:0032212	positive regulation of telomere maintenance via telomerase	ISO
Aurkb	current symbol	MGI:107168	Aurkb	aurora kinase B	protein coding gene	GO:0034501	protein localization to kinetochore	ISO
Aurkb	current symbol	MGI:107168	Aurkb	aurora kinase B	protein coding gene	GO:0006468	protein phosphorylation	ISO
Aurkb	current symbol	MGI:107168	Aurkb	aurora kinase B	protein coding gene	GO:0032465	regulation of cytokinesis	IBA
Aurkb	current symbol	MGI:107168	Aurkb	aurora kinase B	protein coding gene	GO:0031577	spindle checkpoint	IEA
Aurkb	current symbol	MGI:107168	Aurkb	aurora kinase B	protein coding gene	GO:0043146	spindle stabilization	ISO
Aurkb	current symbol	MGI:107168	Aurkb	aurora kinase B	protein coding gene	GO:0010369	chromocenter	IDA
Aurkb	current symbol	MGI:107168	Aurkb	aurora kinase B	protein coding gene	GO:0005694	chromosome	IEA
Aurkb	current symbol	MGI:107168	Aurkb	aurora kinase B	protein coding gene	GO:0000775	chromosome, centromeric region	IEA
Aurkb	current symbol	MGI:107168	Aurkb	aurora kinase B	protein coding gene	GO:0032133	chromosome passenger complex	IDA
Aurkb	current symbol	MGI:107168	Aurkb	aurora kinase B	protein coding gene	GO:0032133	chromosome passenger complex	ISO
Aurkb	current symbol	MGI:107168	Aurkb	aurora kinase B	protein coding gene	GO:0000779	condensed chromosome, centromeric region	ISO
Aurkb	current symbol	MGI:107168	Aurkb	aurora kinase B	protein coding gene	GO:0000780	condensed nuclear chromosome, centromeric region	ISO
Aurkb	current symbol	MGI:107168	Aurkb	aurora kinase B	protein coding gene	GO:0000780	condensed nuclear chromosome, centromeric region	IBA
Aurkb	current symbol	MGI:107168	Aurkb	aurora kinase B	protein coding gene	GO:0005737	cytoplasm	IEA
Aurkb	current symbol	MGI:107168	Aurkb	aurora kinase B	protein coding gene	GO:0005856	cytoskeleton	IEA
Aurkb	current symbol	MGI:107168	Aurkb	aurora kinase B	protein coding gene	GO:0045171	intercellular bridge	ISO
Aurkb	current symbol	MGI:107168	Aurkb	aurora kinase B	protein coding gene	GO:0000776	kinetochore	ISO
Aurkb	current symbol	MGI:107168	Aurkb	aurora kinase B	protein coding gene	GO:0000776	kinetochore	ISO
Aurkb	current symbol	MGI:107168	Aurkb	aurora kinase B	protein coding gene	GO:0030496	midbody	ISO
Aurkb	current symbol	MGI:107168	Aurkb	aurora kinase B	protein coding gene	GO:0030496	midbody	IDA
Aurkb	current symbol	MGI:107168	Aurkb	aurora kinase B	protein coding gene	GO:0030496	midbody	ISO
Aurkb	current symbol	MGI:107168	Aurkb	aurora kinase B	protein coding gene	GO:0097431	mitotic spindle pole	ISO
Aurkb	current symbol	MGI:107168	Aurkb	aurora kinase B	protein coding gene	GO:0005654	nucleoplasm	ISO
Aurkb	current symbol	MGI:107168	Aurkb	aurora kinase B	protein coding gene	GO:0005634	nucleus	ISO
Aurkb	current symbol	MGI:107168	Aurkb	aurora kinase B	protein coding gene	GO:0005819	spindle	ISO
Aurkb	current symbol	MGI:107168	Aurkb	aurora kinase B	protein coding gene	GO:0005876	spindle microtubule	IBA
Aurkb	current symbol	MGI:107168	Aurkb	aurora kinase B	protein coding gene	GO:0051233	spindle midzone	IBA
Aurkb	current symbol	MGI:107168	Aurkb	aurora kinase B	protein coding gene	GO:0031616	spindle pole centrosome	IBA
Aurkb	current symbol	MGI:107168	Aurkb	aurora kinase B	protein coding gene	GO:0005524	ATP binding	IEA
Aurkb	current symbol	MGI:107168	Aurkb	aurora kinase B	protein coding gene	GO:0005524	ATP binding	IEA
Aurkb	current symbol	MGI:107168	Aurkb	aurora kinase B	protein coding gene	GO:0035174	histone serine kinase activity	IDA
Aurkb	current symbol	MGI:107168	Aurkb	aurora kinase B	protein coding gene	GO:0016301	kinase activity	IEA
Aurkb	current symbol	MGI:107168	Aurkb	aurora kinase B	protein coding gene	GO:0046872	metal ion binding	IEA
Aurkb	current symbol	MGI:107168	Aurkb	aurora kinase B	protein coding gene	GO:0000166	nucleotide binding	IEA
Aurkb	current symbol	MGI:107168	Aurkb	aurora kinase B	protein coding gene	GO:0005515	protein binding	IPI
Aurkb	current symbol	MGI:107168	Aurkb	aurora kinase B	protein coding gene	GO:0004672	protein kinase activity	ISO
Aurkb	current symbol	MGI:107168	Aurkb	aurora kinase B	protein coding gene	GO:0004674	protein serine/threonine kinase activity	IDA
Aurkb	current symbol	MGI:107168	Aurkb	aurora kinase B	protein coding gene	GO:0004674	protein serine/threonine kinase activity	ISO
Aurkb	current symbol	MGI:107168	Aurkb	aurora kinase B	protein coding gene	GO:0004712	protein serine/threonine/tyrosine kinase activity	IBA
Aurkb	current symbol	MGI:107168	Aurkb	aurora kinase B	protein coding gene	GO:0016740	transferase activity	IEA
2310047M10Rik	old symbol	MGI:1919173	Borcs6	BLOC-1 related complex subunit 6	protein coding gene	GO:0008150	biological_process	ND
2310047M10Rik	old symbol	MGI:1919173	Borcs6	BLOC-1 related complex subunit 6	protein coding gene	GO:0005575	cellular_component	ND
2310047M10Rik	old symbol	MGI:1919173	Borcs6	BLOC-1 related complex subunit 6	protein coding gene	GO:0005515	protein binding	IPI
Tmem107	current symbol	MGI:1914160	Tmem107	transmembrane protein 107	protein coding gene	GO:0030030	cell projection organization	IEA
Tmem107	current symbol	MGI:1914160	Tmem107	transmembrane protein 107	protein coding gene	GO:0042384	cilium assembly	IMP
Tmem107	current symbol	MGI:1914160	Tmem107	transmembrane protein 107	protein coding gene	GO:0042733	embryonic digit morphogenesis	IMP
Tmem107	current symbol	MGI:1914160	Tmem107	transmembrane protein 107	protein coding gene	GO:0007275	multicellular organismal development	IEA
Tmem107	current symbol	MGI:1914160	Tmem107	transmembrane protein 107	protein coding gene	GO:0021532	neural tube patterning	IMP
Tmem107	current symbol	MGI:1914160	Tmem107	transmembrane protein 107	protein coding gene	GO:0016021	integral component of membrane	IEA
Tmem107	current symbol	MGI:1914160	Tmem107	transmembrane protein 107	protein coding gene	GO:0016020	membrane	IEA
Tmem107	current symbol	MGI:1914160	Tmem107	transmembrane protein 107	protein coding gene	GO:0003674	molecular_function	ND
Vamp2	current symbol	MGI:1313277	Vamp2	vesicle-associated membrane protein 2	protein coding gene	GO:0017156	calcium ion regulated exocytosis	IMP
Vamp2	current symbol	MGI:1313277	Vamp2	vesicle-associated membrane protein 2	protein coding gene	GO:0017156	calcium ion regulated exocytosis	IDA
Vamp2	current symbol	MGI:1313277	Vamp2	vesicle-associated membrane protein 2	protein coding gene	GO:0032869	cellular response to insulin stimulus	IDA
Vamp2	current symbol	MGI:1313277	Vamp2	vesicle-associated membrane protein 2	protein coding gene	GO:0043308	eosinophil degranulation	ISO
Vamp2	current symbol	MGI:1313277	Vamp2	vesicle-associated membrane protein 2	protein coding gene	GO:0043001	Golgi to plasma membrane protein transport	IMP
Vamp2	current symbol	MGI:1313277	Vamp2	vesicle-associated membrane protein 2	protein coding gene	GO:0060291	long-term synaptic potentiation	IMP
Vamp2	current symbol	MGI:1313277	Vamp2	vesicle-associated membrane protein 2	protein coding gene	GO:0061025	membrane fusion	IMP
Vamp2	current symbol	MGI:1313277	Vamp2	vesicle-associated membrane protein 2	protein coding gene	GO:0090316	positive regulation of intracellular protein transport	IMP
Vamp2	current symbol	MGI:1313277	Vamp2	vesicle-associated membrane protein 2	protein coding gene	GO:0006461	protein complex assembly	ISO
Vamp2	current symbol	MGI:1313277	Vamp2	vesicle-associated membrane protein 2	protein coding gene	GO:0015031	protein transport	ISO
Vamp2	current symbol	MGI:1313277	Vamp2	vesicle-associated membrane protein 2	protein coding gene	GO:0017158	regulation of calcium ion-dependent exocytosis	TAS
Vamp2	current symbol	MGI:1313277	Vamp2	vesicle-associated membrane protein 2	protein coding gene	GO:1902259	regulation of delayed rectifier potassium channel activity	ISO
Vamp2	current symbol	MGI:1313277	Vamp2	vesicle-associated membrane protein 2	protein coding gene	GO:0017157	regulation of exocytosis	ISO
Vamp2	current symbol	MGI:1313277	Vamp2	vesicle-associated membrane protein 2	protein coding gene	GO:0017157	regulation of exocytosis	IDA
Vamp2	current symbol	MGI:1313277	Vamp2	vesicle-associated membrane protein 2	protein coding gene	GO:0060627	regulation of vesicle-mediated transport	IMP
Vamp2	current symbol	MGI:1313277	Vamp2	vesicle-associated membrane protein 2	protein coding gene	GO:0009749	response to glucose	ISO
Vamp2	current symbol	MGI:1313277	Vamp2	vesicle-associated membrane protein 2	protein coding gene	GO:0016079	synaptic vesicle exocytosis	IMP
Vamp2	current symbol	MGI:1313277	Vamp2	vesicle-associated membrane protein 2	protein coding gene	GO:0006906	vesicle fusion	IBA
Vamp2	current symbol	MGI:1313277	Vamp2	vesicle-associated membrane protein 2	protein coding gene	GO:0016192	vesicle-mediated transport	ISO
Vamp2	current symbol	MGI:1313277	Vamp2	vesicle-associated membrane protein 2	protein coding gene	GO:0030054	cell junction	IEA
Vamp2	current symbol	MGI:1313277	Vamp2	vesicle-associated membrane protein 2	protein coding gene	GO:0030136	clathrin-coated vesicle	ISO
Vamp2	current symbol	MGI:1313277	Vamp2	vesicle-associated membrane protein 2	protein coding gene	GO:0031410	cytoplasmic vesicle	IDA
Vamp2	current symbol	MGI:1313277	Vamp2	vesicle-associated membrane protein 2	protein coding gene	GO:0070062	extracellular exosome	ISO
Vamp2	current symbol	MGI:1313277	Vamp2	vesicle-associated membrane protein 2	protein coding gene	GO:0016021	integral component of membrane	IEA
Vamp2	current symbol	MGI:1313277	Vamp2	vesicle-associated membrane protein 2	protein coding gene	GO:0016021	integral component of membrane	IEA
Vamp2	current symbol	MGI:1313277	Vamp2	vesicle-associated membrane protein 2	protein coding gene	GO:0043231	intracellular membrane-bounded organelle	ISO
Vamp2	current symbol	MGI:1313277	Vamp2	vesicle-associated membrane protein 2	protein coding gene	GO:0043229	intracellular organelle	ISO
Vamp2	current symbol	MGI:1313277	Vamp2	vesicle-associated membrane protein 2	protein coding gene	GO:0016020	membrane	ISO
Vamp2	current symbol	MGI:1313277	Vamp2	vesicle-associated membrane protein 2	protein coding gene	GO:0043005	neuron projection	ISO
Vamp2	current symbol	MGI:1313277	Vamp2	vesicle-associated membrane protein 2	protein coding gene	GO:0044306	neuron projection terminus	ISO
Vamp2	current symbol	MGI:1313277	Vamp2	vesicle-associated membrane protein 2	protein coding gene	GO:0048471	perinuclear region of cytoplasm	IDA
Vamp2	current symbol	MGI:1313277	Vamp2	vesicle-associated membrane protein 2	protein coding gene	GO:0005886	plasma membrane	IDA
Vamp2	current symbol	MGI:1313277	Vamp2	vesicle-associated membrane protein 2	protein coding gene	GO:0005886	plasma membrane	ISO
Vamp2	current symbol	MGI:1313277	Vamp2	vesicle-associated membrane protein 2	protein coding gene	GO:0030141	secretory granule	IDA
Vamp2	current symbol	MGI:1313277	Vamp2	vesicle-associated membrane protein 2	protein coding gene	GO:0030141	secretory granule	ISO
Vamp2	current symbol	MGI:1313277	Vamp2	vesicle-associated membrane protein 2	protein coding gene	GO:0031201	SNARE complex	ISO
Vamp2	current symbol	MGI:1313277	Vamp2	vesicle-associated membrane protein 2	protein coding gene	GO:0031201	SNARE complex	ISO
Vamp2	current symbol	MGI:1313277	Vamp2	vesicle-associated membrane protein 2	protein coding gene	GO:0000322	storage vacuole	IDA
Vamp2	current symbol	MGI:1313277	Vamp2	vesicle-associated membrane protein 2	protein coding gene	GO:0045202	synapse	IDA
Vamp2	current symbol	MGI:1313277	Vamp2	vesicle-associated membrane protein 2	protein coding gene	GO:0045202	synapse	IDA
Vamp2	current symbol	MGI:1313277	Vamp2	vesicle-associated membrane protein 2	protein coding gene	GO:0045202	synapse	IDA
Vamp2	current symbol	MGI:1313277	Vamp2	vesicle-associated membrane protein 2	protein coding gene	GO:0008021	synaptic vesicle	IDA
Vamp2	current symbol	MGI:1313277	Vamp2	vesicle-associated membrane protein 2	protein coding gene	GO:0008021	synaptic vesicle	ISO
Vamp2	current symbol	MGI:1313277	Vamp2	vesicle-associated membrane protein 2	protein coding gene	GO:0030672	synaptic vesicle membrane	IDA
Vamp2	current symbol	MGI:1313277	Vamp2	vesicle-associated membrane protein 2	protein coding gene	GO:0070044	synaptobrevin 2-SNAP-25-syntaxin-1a complex	ISO
Vamp2	current symbol	MGI:1313277	Vamp2	vesicle-associated membrane protein 2	protein coding gene	GO:0070044	synaptobrevin 2-SNAP-25-syntaxin-1a complex	ISO
Vamp2	current symbol	MGI:1313277	Vamp2	vesicle-associated membrane protein 2	protein coding gene	GO:0070044	synaptobrevin 2-SNAP-25-syntaxin-1a complex	IDA
Vamp2	current symbol	MGI:1313277	Vamp2	vesicle-associated membrane protein 2	protein coding gene	GO:0070032	synaptobrevin 2-SNAP-25-syntaxin-1a-complexin I complex	ISO
Vamp2	current symbol	MGI:1313277	Vamp2	vesicle-associated membrane protein 2	protein coding gene	GO:0070033	synaptobrevin 2-SNAP-25-syntaxin-1a-complexin II complex	ISO
Vamp2	current symbol	MGI:1313277	Vamp2	vesicle-associated membrane protein 2	protein coding gene	GO:0043195	terminal bouton	ISO
Vamp2	current symbol	MGI:1313277	Vamp2	vesicle-associated membrane protein 2	protein coding gene	GO:0005802	trans-Golgi network	IDA
Vamp2	current symbol	MGI:1313277	Vamp2	vesicle-associated membrane protein 2	protein coding gene	GO:0031982	vesicle	ISO
Vamp2	current symbol	MGI:1313277	Vamp2	vesicle-associated membrane protein 2	protein coding gene	GO:0031982	vesicle	IDA
Vamp2	current symbol	MGI:1313277	Vamp2	vesicle-associated membrane protein 2	protein coding gene	GO:0008076	voltage-gated potassium channel complex	ISO
Vamp2	current symbol	MGI:1313277	Vamp2	vesicle-associated membrane protein 2	protein coding gene	GO:0042589	zymogen granule membrane	IDA
Vamp2	current symbol	MGI:1313277	Vamp2	vesicle-associated membrane protein 2	protein coding gene	GO:0048306	calcium-dependent protein binding	ISO
Vamp2	current symbol	MGI:1313277	Vamp2	vesicle-associated membrane protein 2	protein coding gene	GO:0005516	calmodulin binding	IDA
Vamp2	current symbol	MGI:1313277	Vamp2	vesicle-associated membrane protein 2	protein coding gene	GO:0042802	identical protein binding	ISO
Vamp2	current symbol	MGI:1313277	Vamp2	vesicle-associated membrane protein 2	protein coding gene	GO:0044325	ion channel binding	ISO
Vamp2	current symbol	MGI:1313277	Vamp2	vesicle-associated membrane protein 2	protein coding gene	GO:0017022	myosin binding	ISO
Vamp2	current symbol	MGI:1313277	Vamp2	vesicle-associated membrane protein 2	protein coding gene	GO:0005543	phospholipid binding	IDA
Vamp2	current symbol	MGI:1313277	Vamp2	vesicle-associated membrane protein 2	protein coding gene	GO:0005515	protein binding	IPI
Vamp2	current symbol	MGI:1313277	Vamp2	vesicle-associated membrane protein 2	protein coding gene	GO:0005515	protein binding	IPI
Vamp2	current symbol	MGI:1313277	Vamp2	vesicle-associated membrane protein 2	protein coding gene	GO:0005515	protein binding	IPI
Vamp2	current symbol	MGI:1313277	Vamp2	vesicle-associated membrane protein 2	protein coding gene	GO:0005515	protein binding	IPI
Vamp2	current symbol	MGI:1313277	Vamp2	vesicle-associated membrane protein 2	protein coding gene	GO:0005515	protein binding	IPI
Vamp2	current symbol	MGI:1313277	Vamp2	vesicle-associated membrane protein 2	protein coding gene	GO:0005515	protein binding	IPI
Vamp2	current symbol	MGI:1313277	Vamp2	vesicle-associated membrane protein 2	protein coding gene	GO:0005515	protein binding	IPI
Vamp2	current symbol	MGI:1313277	Vamp2	vesicle-associated membrane protein 2	protein coding gene	GO:0005515	protein binding	IPI
Vamp2	current symbol	MGI:1313277	Vamp2	vesicle-associated membrane protein 2	protein coding gene	GO:0005515	protein binding	IPI
Vamp2	current symbol	MGI:1313277	Vamp2	vesicle-associated membrane protein 2	protein coding gene	GO:0005515	protein binding	IPI
Vamp2	current symbol	MGI:1313277	Vamp2	vesicle-associated membrane protein 2	protein coding gene	GO:0032403	protein complex binding	ISO
Vamp2	current symbol	MGI:1313277	Vamp2	vesicle-associated membrane protein 2	protein coding gene	GO:0008022	protein C-terminus binding	ISO
Vamp2	current symbol	MGI:1313277	Vamp2	vesicle-associated membrane protein 2	protein coding gene	GO:0005484	SNAP receptor activity	IBA
Vamp2	current symbol	MGI:1313277	Vamp2	vesicle-associated membrane protein 2	protein coding gene	GO:0000149	SNARE binding	IDA
Vamp2	current symbol	MGI:1313277	Vamp2	vesicle-associated membrane protein 2	protein coding gene	GO:0000149	SNARE binding	ISO
Vamp2	current symbol	MGI:1313277	Vamp2	vesicle-associated membrane protein 2	protein coding gene	GO:0017075	syntaxin-1 binding	ISO
Vamp2	current symbol	MGI:1313277	Vamp2	vesicle-associated membrane protein 2	protein coding gene	GO:0017075	syntaxin-1 binding	ISO
Vamp2	current symbol	MGI:1313277	Vamp2	vesicle-associated membrane protein 2	protein coding gene	GO:0019905	syntaxin binding	ISO
Vamp2	current symbol	MGI:1313277	Vamp2	vesicle-associated membrane protein 2	protein coding gene	GO:0019905	syntaxin binding	IPI
Per1	current symbol	MGI:1098283	Per1	period circadian clock 1	protein coding gene	GO:0032922	circadian regulation of gene expression	IMP
Per1	current symbol	MGI:1098283	Per1	period circadian clock 1	protein coding gene	GO:0032922	circadian regulation of gene expression	ISO
Per1	current symbol	MGI:1098283	Per1	period circadian clock 1	protein coding gene	GO:0032922	circadian regulation of gene expression	IDA
Per1	current symbol	MGI:1098283	Per1	period circadian clock 1	protein coding gene	GO:0097167	circadian regulation of translation	IMP
Per1	current symbol	MGI:1098283	Per1	period circadian clock 1	protein coding gene	GO:0007623	circadian rhythm	TAS
Per1	current symbol	MGI:1098283	Per1	period circadian clock 1	protein coding gene	GO:0007623	circadian rhythm	ISO
Per1	current symbol	MGI:1098283	Per1	period circadian clock 1	protein coding gene	GO:0043153	entrainment of circadian clock by photoperiod	IMP
Per1	current symbol	MGI:1098283	Per1	period circadian clock 1	protein coding gene	GO:0043966	histone H3 acetylation	ISO
Per1	current symbol	MGI:1098283	Per1	period circadian clock 1	protein coding gene	GO:0043966	histone H3 acetylation	IDA
Per1	current symbol	MGI:1098283	Per1	period circadian clock 1	protein coding gene	GO:0070932	histone H3 deacetylation	IMP
Per1	current symbol	MGI:1098283	Per1	period circadian clock 1	protein coding gene	GO:0043967	histone H4 acetylation	ISO
Per1	current symbol	MGI:1098283	Per1	period circadian clock 1	protein coding gene	GO:2000323	negative regulation of glucocorticoid receptor signaling pathway	IMP
Per1	current symbol	MGI:1098283	Per1	period circadian clock 1	protein coding gene	GO:0043124	negative regulation of I-kappaB kinase/NF-kappaB signaling	ISO
Per1	current symbol	MGI:1098283	Per1	period circadian clock 1	protein coding gene	GO:0046329	negative regulation of JNK cascade	ISO
Per1	current symbol	MGI:1098283	Per1	period circadian clock 1	protein coding gene	GO:0045892	negative regulation of transcription, DNA-templated	IDA
Per1	current symbol	MGI:1098283	Per1	period circadian clock 1	protein coding gene	GO:0000122	negative regulation of transcription from RNA polymerase II promoter	IDA
Per1	current symbol	MGI:1098283	Per1	period circadian clock 1	protein coding gene	GO:0000122	negative regulation of transcription from RNA polymerase II promoter	IMP
Per1	current symbol	MGI:1098283	Per1	period circadian clock 1	protein coding gene	GO:0045944	positive regulation of transcription from RNA polymerase II promoter	IMP
Per1	current symbol	MGI:1098283	Per1	period circadian clock 1	protein coding gene	GO:0010608	posttranscriptional regulation of gene expression	IMP
Per1	current symbol	MGI:1098283	Per1	period circadian clock 1	protein coding gene	GO:0042752	regulation of circadian rhythm	IMP
Per1	current symbol	MGI:1098283	Per1	period circadian clock 1	protein coding gene	GO:1900015	regulation of cytokine production involved in inflammatory response	ISO
Per1	current symbol	MGI:1098283	Per1	period circadian clock 1	protein coding gene	GO:0042634	regulation of hair cycle	ISO
Per1	current symbol	MGI:1098283	Per1	period circadian clock 1	protein coding gene	GO:1900744	regulation of p38MAPK cascade	ISO
Per1	current symbol	MGI:1098283	Per1	period circadian clock 1	protein coding gene	GO:0002028	regulation of sodium ion transport	IMP
Per1	current symbol	MGI:1098283	Per1	period circadian clock 1	protein coding gene	GO:0006355	regulation of transcription, DNA-templated	IEA
Per1	current symbol	MGI:1098283	Per1	period circadian clock 1	protein coding gene	GO:0051591	response to cAMP	IDA
Per1	current symbol	MGI:1098283	Per1	period circadian clock 1	protein coding gene	GO:0048511	rhythmic process	IEA
Per1	current symbol	MGI:1098283	Per1	period circadian clock 1	protein coding gene	GO:0006351	transcription, DNA-templated	IEA
Per1	current symbol	MGI:1098283	Per1	period circadian clock 1	protein coding gene	GO:0005737	cytoplasm	ISO
Per1	current symbol	MGI:1098283	Per1	period circadian clock 1	protein coding gene	GO:0005634	nucleus	ISO
Per1	current symbol	MGI:1098283	Per1	period circadian clock 1	protein coding gene	GO:0005634	nucleus	IDA
Per1	current symbol	MGI:1098283	Per1	period circadian clock 1	protein coding gene	GO:0031490	chromatin DNA binding	IDA
Per1	current symbol	MGI:1098283	Per1	period circadian clock 1	protein coding gene	GO:0070888	E-box binding	ISO
Per1	current symbol	MGI:1098283	Per1	period circadian clock 1	protein coding gene	GO:0019900	kinase binding	ISO
Per1	current symbol	MGI:1098283	Per1	period circadian clock 1	protein coding gene	GO:0019900	kinase binding	IPI
Per1	current symbol	MGI:1098283	Per1	period circadian clock 1	protein coding gene	GO:0005515	protein binding	IPI
Per1	current symbol	MGI:1098283	Per1	period circadian clock 1	protein coding gene	GO:0005515	protein binding	IPI
Per1	current symbol	MGI:1098283	Per1	period circadian clock 1	protein coding gene	GO:0005515	protein binding	IPI
Per1	current symbol	MGI:1098283	Per1	period circadian clock 1	protein coding gene	GO:0005515	protein binding	IPI
Per1	current symbol	MGI:1098283	Per1	period circadian clock 1	protein coding gene	GO:0005515	protein binding	IPI
Per1	current symbol	MGI:1098283	Per1	period circadian clock 1	protein coding gene	GO:0005515	protein binding	IPI
Per1	current symbol	MGI:1098283	Per1	period circadian clock 1	protein coding gene	GO:0005515	protein binding	IPI
Per1	current symbol	MGI:1098283	Per1	period circadian clock 1	protein coding gene	GO:0005515	protein binding	IPI
Per1	current symbol	MGI:1098283	Per1	period circadian clock 1	protein coding gene	GO:0005515	protein binding	IPI
Per1	current symbol	MGI:1098283	Per1	period circadian clock 1	protein coding gene	GO:0000978	RNA polymerase II core promoter proximal region sequence-specific DNA binding	ISO
Per1	current symbol	MGI:1098283	Per1	period circadian clock 1	protein coding gene	GO:0000989	transcription factor activity, transcription factor binding	IDA
Per1	current symbol	MGI:1098283	Per1	period circadian clock 1	protein coding gene	GO:0008134	transcription factor binding	IPI
Per1	current symbol	MGI:1098283	Per1	period circadian clock 1	protein coding gene	GO:0000976	transcription regulatory region sequence-specific DNA binding	IDA
Per1	current symbol	MGI:1098283	Per1	period circadian clock 1	protein coding gene	GO:0031625	ubiquitin protein ligase binding	ISO
Hes7	current symbol	MGI:2135679	Hes7	hairy and enhancer of split 7 (Drosophila)	protein coding gene	GO:0007275	multicellular organismal development	IEA
Hes7	current symbol	MGI:2135679	Hes7	hairy and enhancer of split 7 (Drosophila)	protein coding gene	GO:0045892	negative regulation of transcription, DNA-templated	IDA
Hes7	current symbol	MGI:2135679	Hes7	hairy and enhancer of split 7 (Drosophila)	protein coding gene	GO:0000122	negative regulation of transcription from RNA polymerase II promoter	IDA
Hes7	current symbol	MGI:2135679	Hes7	hairy and enhancer of split 7 (Drosophila)	protein coding gene	GO:0000122	negative regulation of transcription from RNA polymerase II promoter	IGI
Hes7	current symbol	MGI:2135679	Hes7	hairy and enhancer of split 7 (Drosophila)	protein coding gene	GO:0000122	negative regulation of transcription from RNA polymerase II promoter	IDA
Hes7	current symbol	MGI:2135679	Hes7	hairy and enhancer of split 7 (Drosophila)	protein coding gene	GO:0007219	Notch signaling pathway	IDA
Hes7	current symbol	MGI:2135679	Hes7	hairy and enhancer of split 7 (Drosophila)	protein coding gene	GO:0036342	post-anal tail morphogenesis	IMP
Hes7	current symbol	MGI:2135679	Hes7	hairy and enhancer of split 7 (Drosophila)	protein coding gene	GO:0014807	regulation of somitogenesis	IMP
Hes7	current symbol	MGI:2135679	Hes7	hairy and enhancer of split 7 (Drosophila)	protein coding gene	GO:0006355	regulation of transcription, DNA-templated	IEA
Hes7	current symbol	MGI:2135679	Hes7	hairy and enhancer of split 7 (Drosophila)	protein coding gene	GO:0006355	regulation of transcription, DNA-templated	IEA
Hes7	current symbol	MGI:2135679	Hes7	hairy and enhancer of split 7 (Drosophila)	protein coding gene	GO:0048511	rhythmic process	IMP
Hes7	current symbol	MGI:2135679	Hes7	hairy and enhancer of split 7 (Drosophila)	protein coding gene	GO:0048511	rhythmic process	IDA
Hes7	current symbol	MGI:2135679	Hes7	hairy and enhancer of split 7 (Drosophila)	protein coding gene	GO:0001501	skeletal system development	IMP
Hes7	current symbol	MGI:2135679	Hes7	hairy and enhancer of split 7 (Drosophila)	protein coding gene	GO:0001756	somitogenesis	IMP
Hes7	current symbol	MGI:2135679	Hes7	hairy and enhancer of split 7 (Drosophila)	protein coding gene	GO:0001756	somitogenesis	IMP
Hes7	current symbol	MGI:2135679	Hes7	hairy and enhancer of split 7 (Drosophila)	protein coding gene	GO:0006351	transcription, DNA-templated	IEA
Hes7	current symbol	MGI:2135679	Hes7	hairy and enhancer of split 7 (Drosophila)	protein coding gene	GO:0005634	nucleus	IEA
Hes7	current symbol	MGI:2135679	Hes7	hairy and enhancer of split 7 (Drosophila)	protein coding gene	GO:0005634	nucleus	IEA
Hes7	current symbol	MGI:2135679	Hes7	hairy and enhancer of split 7 (Drosophila)	protein coding gene	GO:0003677	DNA binding	IEA
Hes7	current symbol	MGI:2135679	Hes7	hairy and enhancer of split 7 (Drosophila)	protein coding gene	GO:0003677	DNA binding	IEA
Hes7	current symbol	MGI:2135679	Hes7	hairy and enhancer of split 7 (Drosophila)	protein coding gene	GO:0046983	protein dimerization activity	IEA
Hes7	current symbol	MGI:2135679	Hes7	hairy and enhancer of split 7 (Drosophila)	protein coding gene	GO:0008134	transcription factor binding	NAS
Aloxe3	chicken symbol	MGI:1098228	Alox8	arachidonate 8-lipoxygenase	protein coding gene	GO:0019369	arachidonic acid metabolic process	ISO
Aloxe3	chicken symbol	MGI:1098228	Alox8	arachidonate 8-lipoxygenase	protein coding gene	GO:0019369	arachidonic acid metabolic process	IDA
Aloxe3	chicken symbol	MGI:1098228	Alox8	arachidonate 8-lipoxygenase	protein coding gene	GO:0019369	arachidonic acid metabolic process	ISO
Aloxe3	chicken symbol	MGI:1098228	Alox8	arachidonate 8-lipoxygenase	protein coding gene	GO:0051122	hepoxilin biosynthetic process	ISO
Aloxe3	chicken symbol	MGI:1098228	Alox8	arachidonate 8-lipoxygenase	protein coding gene	GO:0043651	linoleic acid metabolic process	IDA
Aloxe3	chicken symbol	MGI:1098228	Alox8	arachidonate 8-lipoxygenase	protein coding gene	GO:0006629	lipid metabolic process	IEA
Aloxe3	chicken symbol	MGI:1098228	Alox8	arachidonate 8-lipoxygenase	protein coding gene	GO:0019372	lipoxygenase pathway	ISO
Aloxe3	chicken symbol	MGI:1098228	Alox8	arachidonate 8-lipoxygenase	protein coding gene	GO:0019372	lipoxygenase pathway	IDA
Aloxe3	chicken symbol	MGI:1098228	Alox8	arachidonate 8-lipoxygenase	protein coding gene	GO:0045786	negative regulation of cell cycle	ISO
Aloxe3	chicken symbol	MGI:1098228	Alox8	arachidonate 8-lipoxygenase	protein coding gene	GO:0008285	negative regulation of cell proliferation	ISO
Aloxe3	chicken symbol	MGI:1098228	Alox8	arachidonate 8-lipoxygenase	protein coding gene	GO:0045926	negative regulation of growth	ISO
Aloxe3	chicken symbol	MGI:1098228	Alox8	arachidonate 8-lipoxygenase	protein coding gene	GO:0055114	oxidation-reduction process	IEA
Aloxe3	chicken symbol	MGI:1098228	Alox8	arachidonate 8-lipoxygenase	protein coding gene	GO:0055114	oxidation-reduction process	IEA
Aloxe3	chicken symbol	MGI:1098228	Alox8	arachidonate 8-lipoxygenase	protein coding gene	GO:0090197	positive regulation of chemokine secretion	ISO
Aloxe3	chicken symbol	MGI:1098228	Alox8	arachidonate 8-lipoxygenase	protein coding gene	GO:0045618	positive regulation of keratinocyte differentiation	IMP
Aloxe3	chicken symbol	MGI:1098228	Alox8	arachidonate 8-lipoxygenase	protein coding gene	GO:0010744	positive regulation of macrophage derived foam cell differentiation	ISO
Aloxe3	chicken symbol	MGI:1098228	Alox8	arachidonate 8-lipoxygenase	protein coding gene	GO:0035360	positive regulation of peroxisome proliferator activated receptor signaling pathway	IMP
Aloxe3	chicken symbol	MGI:1098228	Alox8	arachidonate 8-lipoxygenase	protein coding gene	GO:0005737	cytoplasm	ISO
Aloxe3	chicken symbol	MGI:1098228	Alox8	arachidonate 8-lipoxygenase	protein coding gene	GO:0005856	cytoskeleton	ISO
Aloxe3	chicken symbol	MGI:1098228	Alox8	arachidonate 8-lipoxygenase	protein coding gene	GO:0005829	cytosol	ISO
Aloxe3	chicken symbol	MGI:1098228	Alox8	arachidonate 8-lipoxygenase	protein coding gene	GO:0070062	extracellular exosome	ISO
Aloxe3	chicken symbol	MGI:1098228	Alox8	arachidonate 8-lipoxygenase	protein coding gene	GO:0019898	extrinsic component of membrane	ISO
Aloxe3	chicken symbol	MGI:1098228	Alox8	arachidonate 8-lipoxygenase	protein coding gene	GO:0005622	intracellular	ISO
Aloxe3	chicken symbol	MGI:1098228	Alox8	arachidonate 8-lipoxygenase	protein coding gene	GO:0016020	membrane	ISO
Aloxe3	chicken symbol	MGI:1098228	Alox8	arachidonate 8-lipoxygenase	protein coding gene	GO:0005886	plasma membrane	ISO
Aloxe3	chicken symbol	MGI:1098228	Alox8	arachidonate 8-lipoxygenase	protein coding gene	GO:0018559	1,1-dichloro-2-(dihydroxy-4-chlorophenyl)-(4-chlorophenyl)ethene 1,2-dioxygenase activity	IEA
Aloxe3	chicken symbol	MGI:1098228	Alox8	arachidonate 8-lipoxygenase	protein coding gene	GO:0034827	1,2-dihydroxy-5,6,7,8-tetrahydronaphthalene extradiol dioxygenase activity	IEA
Aloxe3	chicken symbol	MGI:1098228	Alox8	arachidonate 8-lipoxygenase	protein coding gene	GO:0018557	1,2-dihydroxyfluorene 1,1-alpha-dioxygenase activity	IEA
Aloxe3	chicken symbol	MGI:1098228	Alox8	arachidonate 8-lipoxygenase	protein coding gene	GO:0018566	1,2-dihydroxynaphthalene-6-sulfonate 1,8a-dioxygenase activity	IEA
Aloxe3	chicken symbol	MGI:1098228	Alox8	arachidonate 8-lipoxygenase	protein coding gene	GO:0018556	2,2',3-trihydroxybiphenyl dioxygenase activity	IEA
Aloxe3	chicken symbol	MGI:1098228	Alox8	arachidonate 8-lipoxygenase	protein coding gene	GO:0018542	2,3-dihydroxy DDT 1,2-dioxygenase activity	IEA
Aloxe3	chicken symbol	MGI:1098228	Alox8	arachidonate 8-lipoxygenase	protein coding gene	GO:0034955	2,3-dihydroxydiphenyl ether dioxygenase activity	IEA
Aloxe3	chicken symbol	MGI:1098228	Alox8	arachidonate 8-lipoxygenase	protein coding gene	GO:0018563	2,3-dihydroxy-ethylbenzene 1,2-dioxygenase activity	IEA
Aloxe3	chicken symbol	MGI:1098228	Alox8	arachidonate 8-lipoxygenase	protein coding gene	GO:0018571	2,3-dihydroxy-p-cumate dioxygenase activity	IEA
Aloxe3	chicken symbol	MGI:1098228	Alox8	arachidonate 8-lipoxygenase	protein coding gene	GO:0018574	2,6-dichloro-p-hydroquinone 1,2-dioxygenase activity	IEA
Aloxe3	chicken symbol	MGI:1098228	Alox8	arachidonate 8-lipoxygenase	protein coding gene	GO:0018561	2'-aminobiphenyl-2,3-diol 1,2-dioxygenase activity	IEA
Aloxe3	chicken symbol	MGI:1098228	Alox8	arachidonate 8-lipoxygenase	protein coding gene	GO:0018573	2-aminophenol 1,6-dioxygenase activity	IEA
Aloxe3	chicken symbol	MGI:1098228	Alox8	arachidonate 8-lipoxygenase	protein coding gene	GO:0034834	2-mercaptobenzothiazole dioxygenase activity	IEA
Aloxe3	chicken symbol	MGI:1098228	Alox8	arachidonate 8-lipoxygenase	protein coding gene	GO:0018562	3,4-dihydroxyfluorene 4,4-alpha-dioxygenase activity	IEA
Aloxe3	chicken symbol	MGI:1098228	Alox8	arachidonate 8-lipoxygenase	protein coding gene	GO:0018568	3,4-dihydroxyphenanthrene dioxygenase activity	IEA
Aloxe3	chicken symbol	MGI:1098228	Alox8	arachidonate 8-lipoxygenase	protein coding gene	GO:0018572	3,5-dichlorocatechol 1,2-dioxygenase activity	IEA
Aloxe3	chicken symbol	MGI:1098228	Alox8	arachidonate 8-lipoxygenase	protein coding gene	GO:0034803	3-hydroxy-2-naphthoate 2,3-dioxygenase activity	IEA
Aloxe3	chicken symbol	MGI:1098228	Alox8	arachidonate 8-lipoxygenase	protein coding gene	GO:0034810	4,5-dihydroxybenzo(a)pyrene dioxygenase activity	IEA
Aloxe3	chicken symbol	MGI:1098228	Alox8	arachidonate 8-lipoxygenase	protein coding gene	GO:0034922	4,5-dihydroxypyrene dioxygenase activity	IEA
Aloxe3	chicken symbol	MGI:1098228	Alox8	arachidonate 8-lipoxygenase	protein coding gene	GO:0034936	4,6-dichloro-3-methylcatechol 1,2-dioxygenase activity	IEA
Aloxe3	chicken symbol	MGI:1098228	Alox8	arachidonate 8-lipoxygenase	protein coding gene	GO:0047074	4-hydroxycatechol 1,2-dioxygenase activity	IEA
Aloxe3	chicken symbol	MGI:1098228	Alox8	arachidonate 8-lipoxygenase	protein coding gene	GO:0018558	5,6-dihydroxy-3-methyl-2-oxo-1,2-dihydroquinoline dioxygenase activity	IEA
Aloxe3	chicken symbol	MGI:1098228	Alox8	arachidonate 8-lipoxygenase	protein coding gene	GO:0034543	5-aminosalicylate dioxygenase activity	IEA
Aloxe3	chicken symbol	MGI:1098228	Alox8	arachidonate 8-lipoxygenase	protein coding gene	GO:0034814	7,8-dihydroxy benzo(a)pyrene dioxygenase activity	IEA
Aloxe3	chicken symbol	MGI:1098228	Alox8	arachidonate 8-lipoxygenase	protein coding gene	GO:0034812	9,10-dihydroxybenzo(a)pyrene dioxygenase activity	IEA
Aloxe3	chicken symbol	MGI:1098228	Alox8	arachidonate 8-lipoxygenase	protein coding gene	GO:0050473	arachidonate 15-lipoxygenase activity	ISO
Aloxe3	chicken symbol	MGI:1098228	Alox8	arachidonate 8-lipoxygenase	protein coding gene	GO:0050473	arachidonate 15-lipoxygenase activity	ISO
Aloxe3	chicken symbol	MGI:1098228	Alox8	arachidonate 8-lipoxygenase	protein coding gene	GO:0047677	arachidonate 8(R)-lipoxygenase activity	IEA
Aloxe3	chicken symbol	MGI:1098228	Alox8	arachidonate 8-lipoxygenase	protein coding gene	GO:0036403	arachidonate 8(S)-lipoxygenase activity	IDA
Aloxe3	chicken symbol	MGI:1098228	Alox8	arachidonate 8-lipoxygenase	protein coding gene	GO:0034806	benzo(a)pyrene 11,12-dioxygenase activity	IEA
Aloxe3	chicken symbol	MGI:1098228	Alox8	arachidonate 8-lipoxygenase	protein coding gene	GO:0034808	benzo(a)pyrene 4,5-dioxygenase activity	IEA
Aloxe3	chicken symbol	MGI:1098228	Alox8	arachidonate 8-lipoxygenase	protein coding gene	GO:0034813	benzo(a)pyrene 7,8-dioxygenase activity	IEA
Aloxe3	chicken symbol	MGI:1098228	Alox8	arachidonate 8-lipoxygenase	protein coding gene	GO:0034811	benzo(a)pyrene 9,10-dioxygenase activity	IEA
Aloxe3	chicken symbol	MGI:1098228	Alox8	arachidonate 8-lipoxygenase	protein coding gene	GO:0005509	calcium ion binding	ISO
Aloxe3	chicken symbol	MGI:1098228	Alox8	arachidonate 8-lipoxygenase	protein coding gene	GO:0018564	carbazole 1,9a-dioxygenase activity	IEA
Aloxe3	chicken symbol	MGI:1098228	Alox8	arachidonate 8-lipoxygenase	protein coding gene	GO:0019114	catechol dioxygenase activity	IEA
Aloxe3	chicken symbol	MGI:1098228	Alox8	arachidonate 8-lipoxygenase	protein coding gene	GO:0018575	chlorocatechol 1,2-dioxygenase activity	IEA
Aloxe3	chicken symbol	MGI:1098228	Alox8	arachidonate 8-lipoxygenase	protein coding gene	GO:0018565	dihydroxydibenzothiophene dioxygenase activity	IEA
Aloxe3	chicken symbol	MGI:1098228	Alox8	arachidonate 8-lipoxygenase	protein coding gene	GO:0019117	dihydroxyfluorene dioxygenase activity	IEA
Aloxe3	chicken symbol	MGI:1098228	Alox8	arachidonate 8-lipoxygenase	protein coding gene	GO:0051213	dioxygenase activity	IEA
Aloxe3	chicken symbol	MGI:1098228	Alox8	arachidonate 8-lipoxygenase	protein coding gene	GO:0034956	diphenyl ether 1,2-dioxygenase activity	IEA
Aloxe3	chicken symbol	MGI:1098228	Alox8	arachidonate 8-lipoxygenase	protein coding gene	GO:0018569	hydroquinone 1,2-dioxygenase activity	IEA
Aloxe3	chicken symbol	MGI:1098228	Alox8	arachidonate 8-lipoxygenase	protein coding gene	GO:0005506	iron ion binding	ISO
Aloxe3	chicken symbol	MGI:1098228	Alox8	arachidonate 8-lipoxygenase	protein coding gene	GO:0016165	linoleate 13S-lipoxygenase activity	ISO
Aloxe3	chicken symbol	MGI:1098228	Alox8	arachidonate 8-lipoxygenase	protein coding gene	GO:0008289	lipid binding	IEA
Aloxe3	chicken symbol	MGI:1098228	Alox8	arachidonate 8-lipoxygenase	protein coding gene	GO:0046872	metal ion binding	IEA
Aloxe3	chicken symbol	MGI:1098228	Alox8	arachidonate 8-lipoxygenase	protein coding gene	GO:0046872	metal ion binding	IEA
Aloxe3	chicken symbol	MGI:1098228	Alox8	arachidonate 8-lipoxygenase	protein coding gene	GO:0016491	oxidoreductase activity	IEA
Aloxe3	chicken symbol	MGI:1098228	Alox8	arachidonate 8-lipoxygenase	protein coding gene	GO:0016702	oxidoreductase activity, acting on single donors with incorporation of molecular oxygen, incorporation of two atoms of oxygen	IEA
Aloxe3	chicken symbol	MGI:1098228	Alox8	arachidonate 8-lipoxygenase	protein coding gene	GO:0018570	p-cumate 2,3-dioxygenase activity	IEA
Aloxe3	chicken symbol	MGI:1098228	Alox8	arachidonate 8-lipoxygenase	protein coding gene	GO:0034934	phenanthrene-4-carboxylate dioxygenase activity	IEA
Aloxe3	chicken symbol	MGI:1098228	Alox8	arachidonate 8-lipoxygenase	protein coding gene	GO:0018555	phenanthrene dioxygenase activity	IEA
Aloxe3	chicken symbol	MGI:1098228	Alox8	arachidonate 8-lipoxygenase	protein coding gene	GO:0018560	protocatechuate 3,4-dioxygenase type II activity	IEA
Aloxe3	chicken symbol	MGI:1098228	Alox8	arachidonate 8-lipoxygenase	protein coding gene	GO:0034920	pyrene dioxygenase activity	IEA
Aloxe3	chicken symbol	MGI:1098228	Alox8	arachidonate 8-lipoxygenase	protein coding gene	GO:0034895	pyridine-3,4-diol dioxygenase activity	IEA
Aloxe3	chicken symbol	MGI:1098228	Alox8	arachidonate 8-lipoxygenase	protein coding gene	GO:0018567	styrene dioxygenase activity	IEA
Aloxe3	chicken symbol	MGI:1098228	Alox8	arachidonate 8-lipoxygenase	protein coding gene	GO:0034935	tetrachlorobenzene dioxygenase activity	IEA
Aloxe3	current symbol	MGI:1345140	Aloxe3	arachidonate lipoxygenase 3	protein coding gene	GO:0019369	arachidonic acid metabolic process	ISO
Aloxe3	current symbol	MGI:1345140	Aloxe3	arachidonate lipoxygenase 3	protein coding gene	GO:0019369	arachidonic acid metabolic process	ISO
Aloxe3	current symbol	MGI:1345140	Aloxe3	arachidonate lipoxygenase 3	protein coding gene	GO:0019369	arachidonic acid metabolic process	IDA
Aloxe3	current symbol	MGI:1345140	Aloxe3	arachidonate lipoxygenase 3	protein coding gene	GO:0070830	bicellular tight junction assembly	IMP
Aloxe3	current symbol	MGI:1345140	Aloxe3	arachidonate lipoxygenase 3	protein coding gene	GO:0046513	ceramide biosynthetic process	IMP
Aloxe3	current symbol	MGI:1345140	Aloxe3	arachidonate lipoxygenase 3	protein coding gene	GO:0008544	epidermis development	IMP
Aloxe3	current symbol	MGI:1345140	Aloxe3	arachidonate lipoxygenase 3	protein coding gene	GO:0061436	establishment of skin barrier	IMP
Aloxe3	current symbol	MGI:1345140	Aloxe3	arachidonate lipoxygenase 3	protein coding gene	GO:0045444	fat cell differentiation	IMP
Aloxe3	current symbol	MGI:1345140	Aloxe3	arachidonate lipoxygenase 3	protein coding gene	GO:0006631	fatty acid metabolic process	IEA
Aloxe3	current symbol	MGI:1345140	Aloxe3	arachidonate lipoxygenase 3	protein coding gene	GO:0051122	hepoxilin biosynthetic process	IDA
Aloxe3	current symbol	MGI:1345140	Aloxe3	arachidonate lipoxygenase 3	protein coding gene	GO:0051122	hepoxilin biosynthetic process	ISO
Aloxe3	current symbol	MGI:1345140	Aloxe3	arachidonate lipoxygenase 3	protein coding gene	GO:0051122	hepoxilin biosynthetic process	IMP
Aloxe3	current symbol	MGI:1345140	Aloxe3	arachidonate lipoxygenase 3	protein coding gene	GO:0051122	hepoxilin biosynthetic process	ISO
Aloxe3	current symbol	MGI:1345140	Aloxe3	arachidonate lipoxygenase 3	protein coding gene	GO:0043651	linoleic acid metabolic process	ISO
Aloxe3	current symbol	MGI:1345140	Aloxe3	arachidonate lipoxygenase 3	protein coding gene	GO:0043651	linoleic acid metabolic process	IDA
Aloxe3	current symbol	MGI:1345140	Aloxe3	arachidonate lipoxygenase 3	protein coding gene	GO:0006629	lipid metabolic process	IEA
Aloxe3	current symbol	MGI:1345140	Aloxe3	arachidonate lipoxygenase 3	protein coding gene	GO:0019372	lipoxygenase pathway	ISO
Aloxe3	current symbol	MGI:1345140	Aloxe3	arachidonate lipoxygenase 3	protein coding gene	GO:0055114	oxidation-reduction process	IEA
Aloxe3	current symbol	MGI:1345140	Aloxe3	arachidonate lipoxygenase 3	protein coding gene	GO:0055114	oxidation-reduction process	IEA
Aloxe3	current symbol	MGI:1345140	Aloxe3	arachidonate lipoxygenase 3	protein coding gene	GO:0035357	peroxisome proliferator activated receptor signaling pathway	IMP
Aloxe3	current symbol	MGI:1345140	Aloxe3	arachidonate lipoxygenase 3	protein coding gene	GO:0019233	sensory perception of pain	ISO
Aloxe3	current symbol	MGI:1345140	Aloxe3	arachidonate lipoxygenase 3	protein coding gene	GO:0006665	sphingolipid metabolic process	ISO
Aloxe3	current symbol	MGI:1345140	Aloxe3	arachidonate lipoxygenase 3	protein coding gene	GO:0005737	cytoplasm	IEA
Aloxe3	current symbol	MGI:1345140	Aloxe3	arachidonate lipoxygenase 3	protein coding gene	GO:0003824	catalytic activity	ISA
Aloxe3	current symbol	MGI:1345140	Aloxe3	arachidonate lipoxygenase 3	protein coding gene	GO:0051213	dioxygenase activity	IEA
Aloxe3	current symbol	MGI:1345140	Aloxe3	arachidonate lipoxygenase 3	protein coding gene	GO:0051120	hepoxilin A3 synthase activity	ISO
Aloxe3	current symbol	MGI:1345140	Aloxe3	arachidonate lipoxygenase 3	protein coding gene	GO:0051120	hepoxilin A3 synthase activity	IDA
Aloxe3	current symbol	MGI:1345140	Aloxe3	arachidonate lipoxygenase 3	protein coding gene	GO:0005506	iron ion binding	IEA
Aloxe3	current symbol	MGI:1345140	Aloxe3	arachidonate lipoxygenase 3	protein coding gene	GO:0016853	isomerase activity	IEA
Aloxe3	current symbol	MGI:1345140	Aloxe3	arachidonate lipoxygenase 3	protein coding gene	GO:0016829	lyase activity	IEA
Aloxe3	current symbol	MGI:1345140	Aloxe3	arachidonate lipoxygenase 3	protein coding gene	GO:0046872	metal ion binding	IEA
Aloxe3	current symbol	MGI:1345140	Aloxe3	arachidonate lipoxygenase 3	protein coding gene	GO:0046872	metal ion binding	IEA
Aloxe3	current symbol	MGI:1345140	Aloxe3	arachidonate lipoxygenase 3	protein coding gene	GO:0016491	oxidoreductase activity	IEA
Aloxe3	current symbol	MGI:1345140	Aloxe3	arachidonate lipoxygenase 3	protein coding gene	GO:0016702	oxidoreductase activity, acting on single donors with incorporation of molecular oxygen, incorporation of two atoms of oxygen	IEA
Alox12b	current symbol	MGI:1274782	Alox12b	arachidonate 12-lipoxygenase, 12R type	protein coding gene	GO:0019369	arachidonic acid metabolic process	ISO
Alox12b	current symbol	MGI:1274782	Alox12b	arachidonate 12-lipoxygenase, 12R type	protein coding gene	GO:0019369	arachidonic acid metabolic process	IDA
Alox12b	current symbol	MGI:1274782	Alox12b	arachidonate 12-lipoxygenase, 12R type	protein coding gene	GO:0019369	arachidonic acid metabolic process	ISO
Alox12b	current symbol	MGI:1274782	Alox12b	arachidonate 12-lipoxygenase, 12R type	protein coding gene	GO:0070830	bicellular tight junction assembly	IMP
Alox12b	current symbol	MGI:1274782	Alox12b	arachidonate 12-lipoxygenase, 12R type	protein coding gene	GO:0046513	ceramide biosynthetic process	IMP
Alox12b	current symbol	MGI:1274782	Alox12b	arachidonate 12-lipoxygenase, 12R type	protein coding gene	GO:0061436	establishment of skin barrier	IMP
Alox12b	current symbol	MGI:1274782	Alox12b	arachidonate 12-lipoxygenase, 12R type	protein coding gene	GO:0006631	fatty acid metabolic process	IEA
Alox12b	current symbol	MGI:1274782	Alox12b	arachidonate 12-lipoxygenase, 12R type	protein coding gene	GO:0051122	hepoxilin biosynthetic process	ISO
Alox12b	current symbol	MGI:1274782	Alox12b	arachidonate 12-lipoxygenase, 12R type	protein coding gene	GO:0043651	linoleic acid metabolic process	IDA
Alox12b	current symbol	MGI:1274782	Alox12b	arachidonate 12-lipoxygenase, 12R type	protein coding gene	GO:0006629	lipid metabolic process	IEA
Alox12b	current symbol	MGI:1274782	Alox12b	arachidonate 12-lipoxygenase, 12R type	protein coding gene	GO:0019372	lipoxygenase pathway	ISO
Alox12b	current symbol	MGI:1274782	Alox12b	arachidonate 12-lipoxygenase, 12R type	protein coding gene	GO:0055114	oxidation-reduction process	ISO
Alox12b	current symbol	MGI:1274782	Alox12b	arachidonate 12-lipoxygenase, 12R type	protein coding gene	GO:0055114	oxidation-reduction process	IDA
Alox12b	current symbol	MGI:1274782	Alox12b	arachidonate 12-lipoxygenase, 12R type	protein coding gene	GO:0010628	positive regulation of gene expression	ISO
Alox12b	current symbol	MGI:1274782	Alox12b	arachidonate 12-lipoxygenase, 12R type	protein coding gene	GO:0043410	positive regulation of MAPK cascade	ISO
Alox12b	current symbol	MGI:1274782	Alox12b	arachidonate 12-lipoxygenase, 12R type	protein coding gene	GO:0070257	positive regulation of mucus secretion	ISO
Alox12b	current symbol	MGI:1274782	Alox12b	arachidonate 12-lipoxygenase, 12R type	protein coding gene	GO:0006497	protein lipidation	IMP
Alox12b	current symbol	MGI:1274782	Alox12b	arachidonate 12-lipoxygenase, 12R type	protein coding gene	GO:0006665	sphingolipid metabolic process	ISO
Alox12b	current symbol	MGI:1274782	Alox12b	arachidonate 12-lipoxygenase, 12R type	protein coding gene	GO:0005737	cytoplasm	IEA
Alox12b	current symbol	MGI:1274782	Alox12b	arachidonate 12-lipoxygenase, 12R type	protein coding gene	GO:0018559	1,1-dichloro-2-(dihydroxy-4-chlorophenyl)-(4-chlorophenyl)ethene 1,2-dioxygenase activity	IEA
Alox12b	current symbol	MGI:1274782	Alox12b	arachidonate 12-lipoxygenase, 12R type	protein coding gene	GO:0034827	1,2-dihydroxy-5,6,7,8-tetrahydronaphthalene extradiol dioxygenase activity	IEA
Alox12b	current symbol	MGI:1274782	Alox12b	arachidonate 12-lipoxygenase, 12R type	protein coding gene	GO:0018557	1,2-dihydroxyfluorene 1,1-alpha-dioxygenase activity	IEA
Alox12b	current symbol	MGI:1274782	Alox12b	arachidonate 12-lipoxygenase, 12R type	protein coding gene	GO:0018566	1,2-dihydroxynaphthalene-6-sulfonate 1,8a-dioxygenase activity	IEA
Alox12b	current symbol	MGI:1274782	Alox12b	arachidonate 12-lipoxygenase, 12R type	protein coding gene	GO:0018556	2,2',3-trihydroxybiphenyl dioxygenase activity	IEA
Alox12b	current symbol	MGI:1274782	Alox12b	arachidonate 12-lipoxygenase, 12R type	protein coding gene	GO:0018542	2,3-dihydroxy DDT 1,2-dioxygenase activity	IEA
Alox12b	current symbol	MGI:1274782	Alox12b	arachidonate 12-lipoxygenase, 12R type	protein coding gene	GO:0034955	2,3-dihydroxydiphenyl ether dioxygenase activity	IEA
Alox12b	current symbol	MGI:1274782	Alox12b	arachidonate 12-lipoxygenase, 12R type	protein coding gene	GO:0018563	2,3-dihydroxy-ethylbenzene 1,2-dioxygenase activity	IEA
Alox12b	current symbol	MGI:1274782	Alox12b	arachidonate 12-lipoxygenase, 12R type	protein coding gene	GO:0018571	2,3-dihydroxy-p-cumate dioxygenase activity	IEA
Alox12b	current symbol	MGI:1274782	Alox12b	arachidonate 12-lipoxygenase, 12R type	protein coding gene	GO:0018574	2,6-dichloro-p-hydroquinone 1,2-dioxygenase activity	IEA
Alox12b	current symbol	MGI:1274782	Alox12b	arachidonate 12-lipoxygenase, 12R type	protein coding gene	GO:0018561	2'-aminobiphenyl-2,3-diol 1,2-dioxygenase activity	IEA
Alox12b	current symbol	MGI:1274782	Alox12b	arachidonate 12-lipoxygenase, 12R type	protein coding gene	GO:0018573	2-aminophenol 1,6-dioxygenase activity	IEA
Alox12b	current symbol	MGI:1274782	Alox12b	arachidonate 12-lipoxygenase, 12R type	protein coding gene	GO:0034834	2-mercaptobenzothiazole dioxygenase activity	IEA
Alox12b	current symbol	MGI:1274782	Alox12b	arachidonate 12-lipoxygenase, 12R type	protein coding gene	GO:0018562	3,4-dihydroxyfluorene 4,4-alpha-dioxygenase activity	IEA
Alox12b	current symbol	MGI:1274782	Alox12b	arachidonate 12-lipoxygenase, 12R type	protein coding gene	GO:0018568	3,4-dihydroxyphenanthrene dioxygenase activity	IEA
Alox12b	current symbol	MGI:1274782	Alox12b	arachidonate 12-lipoxygenase, 12R type	protein coding gene	GO:0018572	3,5-dichlorocatechol 1,2-dioxygenase activity	IEA
Alox12b	current symbol	MGI:1274782	Alox12b	arachidonate 12-lipoxygenase, 12R type	protein coding gene	GO:0034803	3-hydroxy-2-naphthoate 2,3-dioxygenase activity	IEA
Alox12b	current symbol	MGI:1274782	Alox12b	arachidonate 12-lipoxygenase, 12R type	protein coding gene	GO:0034810	4,5-dihydroxybenzo(a)pyrene dioxygenase activity	IEA
Alox12b	current symbol	MGI:1274782	Alox12b	arachidonate 12-lipoxygenase, 12R type	protein coding gene	GO:0034922	4,5-dihydroxypyrene dioxygenase activity	IEA
Alox12b	current symbol	MGI:1274782	Alox12b	arachidonate 12-lipoxygenase, 12R type	protein coding gene	GO:0034936	4,6-dichloro-3-methylcatechol 1,2-dioxygenase activity	IEA
Alox12b	current symbol	MGI:1274782	Alox12b	arachidonate 12-lipoxygenase, 12R type	protein coding gene	GO:0047074	4-hydroxycatechol 1,2-dioxygenase activity	IEA
Alox12b	current symbol	MGI:1274782	Alox12b	arachidonate 12-lipoxygenase, 12R type	protein coding gene	GO:0018558	5,6-dihydroxy-3-methyl-2-oxo-1,2-dihydroquinoline dioxygenase activity	IEA
Alox12b	current symbol	MGI:1274782	Alox12b	arachidonate 12-lipoxygenase, 12R type	protein coding gene	GO:0034543	5-aminosalicylate dioxygenase activity	IEA
Alox12b	current symbol	MGI:1274782	Alox12b	arachidonate 12-lipoxygenase, 12R type	protein coding gene	GO:0034814	7,8-dihydroxy benzo(a)pyrene dioxygenase activity	IEA
Alox12b	current symbol	MGI:1274782	Alox12b	arachidonate 12-lipoxygenase, 12R type	protein coding gene	GO:0034812	9,10-dihydroxybenzo(a)pyrene dioxygenase activity	IEA
Alox12b	current symbol	MGI:1274782	Alox12b	arachidonate 12-lipoxygenase, 12R type	protein coding gene	GO:0004052	arachidonate 12-lipoxygenase activity	ISO
Alox12b	current symbol	MGI:1274782	Alox12b	arachidonate 12-lipoxygenase, 12R type	protein coding gene	GO:0004052	arachidonate 12-lipoxygenase activity	IDA
Alox12b	current symbol	MGI:1274782	Alox12b	arachidonate 12-lipoxygenase, 12R type	protein coding gene	GO:0036403	arachidonate 8(S)-lipoxygenase activity	IEA
Alox12b	current symbol	MGI:1274782	Alox12b	arachidonate 12-lipoxygenase, 12R type	protein coding gene	GO:0034806	benzo(a)pyrene 11,12-dioxygenase activity	IEA
Alox12b	current symbol	MGI:1274782	Alox12b	arachidonate 12-lipoxygenase, 12R type	protein coding gene	GO:0034808	benzo(a)pyrene 4,5-dioxygenase activity	IEA
Alox12b	current symbol	MGI:1274782	Alox12b	arachidonate 12-lipoxygenase, 12R type	protein coding gene	GO:0034813	benzo(a)pyrene 7,8-dioxygenase activity	IEA
Alox12b	current symbol	MGI:1274782	Alox12b	arachidonate 12-lipoxygenase, 12R type	protein coding gene	GO:0034811	benzo(a)pyrene 9,10-dioxygenase activity	IEA
Alox12b	current symbol	MGI:1274782	Alox12b	arachidonate 12-lipoxygenase, 12R type	protein coding gene	GO:0018564	carbazole 1,9a-dioxygenase activity	IEA
Alox12b	current symbol	MGI:1274782	Alox12b	arachidonate 12-lipoxygenase, 12R type	protein coding gene	GO:0019114	catechol dioxygenase activity	IEA
Alox12b	current symbol	MGI:1274782	Alox12b	arachidonate 12-lipoxygenase, 12R type	protein coding gene	GO:0018575	chlorocatechol 1,2-dioxygenase activity	IEA
Alox12b	current symbol	MGI:1274782	Alox12b	arachidonate 12-lipoxygenase, 12R type	protein coding gene	GO:0018565	dihydroxydibenzothiophene dioxygenase activity	IEA
Alox12b	current symbol	MGI:1274782	Alox12b	arachidonate 12-lipoxygenase, 12R type	protein coding gene	GO:0019117	dihydroxyfluorene dioxygenase activity	IEA
Alox12b	current symbol	MGI:1274782	Alox12b	arachidonate 12-lipoxygenase, 12R type	protein coding gene	GO:0051213	dioxygenase activity	IEA
Alox12b	current symbol	MGI:1274782	Alox12b	arachidonate 12-lipoxygenase, 12R type	protein coding gene	GO:0034956	diphenyl ether 1,2-dioxygenase activity	IEA
Alox12b	current symbol	MGI:1274782	Alox12b	arachidonate 12-lipoxygenase, 12R type	protein coding gene	GO:0018569	hydroquinone 1,2-dioxygenase activity	IEA
Alox12b	current symbol	MGI:1274782	Alox12b	arachidonate 12-lipoxygenase, 12R type	protein coding gene	GO:0005506	iron ion binding	IEA
Alox12b	current symbol	MGI:1274782	Alox12b	arachidonate 12-lipoxygenase, 12R type	protein coding gene	GO:1990136	linoleate 9S-lipoxygenase activity	IDA
Alox12b	current symbol	MGI:1274782	Alox12b	arachidonate 12-lipoxygenase, 12R type	protein coding gene	GO:0046872	metal ion binding	IEA
Alox12b	current symbol	MGI:1274782	Alox12b	arachidonate 12-lipoxygenase, 12R type	protein coding gene	GO:0046872	metal ion binding	IEA
Alox12b	current symbol	MGI:1274782	Alox12b	arachidonate 12-lipoxygenase, 12R type	protein coding gene	GO:0016491	oxidoreductase activity	IEA
Alox12b	current symbol	MGI:1274782	Alox12b	arachidonate 12-lipoxygenase, 12R type	protein coding gene	GO:0016702	oxidoreductase activity, acting on single donors with incorporation of molecular oxygen, incorporation of two atoms of oxygen	ISO
Alox12b	current symbol	MGI:1274782	Alox12b	arachidonate 12-lipoxygenase, 12R type	protein coding gene	GO:0018570	p-cumate 2,3-dioxygenase activity	IEA
Alox12b	current symbol	MGI:1274782	Alox12b	arachidonate 12-lipoxygenase, 12R type	protein coding gene	GO:0034934	phenanthrene-4-carboxylate dioxygenase activity	IEA
Alox12b	current symbol	MGI:1274782	Alox12b	arachidonate 12-lipoxygenase, 12R type	protein coding gene	GO:0018555	phenanthrene dioxygenase activity	IEA
Alox12b	current symbol	MGI:1274782	Alox12b	arachidonate 12-lipoxygenase, 12R type	protein coding gene	GO:0018560	protocatechuate 3,4-dioxygenase type II activity	IEA
Alox12b	current symbol	MGI:1274782	Alox12b	arachidonate 12-lipoxygenase, 12R type	protein coding gene	GO:0034920	pyrene dioxygenase activity	IEA
Alox12b	current symbol	MGI:1274782	Alox12b	arachidonate 12-lipoxygenase, 12R type	protein coding gene	GO:0034895	pyridine-3,4-diol dioxygenase activity	IEA
Alox12b	current symbol	MGI:1274782	Alox12b	arachidonate 12-lipoxygenase, 12R type	protein coding gene	GO:0018567	styrene dioxygenase activity	IEA
Alox12b	current symbol	MGI:1274782	Alox12b	arachidonate 12-lipoxygenase, 12R type	protein coding gene	GO:0034935	tetrachlorobenzene dioxygenase activity	IEA
Alox12b	western clawed frog symbol	MGI:1345140	Aloxe3	arachidonate lipoxygenase 3	protein coding gene	GO:0019369	arachidonic acid metabolic process	ISO
Alox12b	western clawed frog symbol	MGI:1345140	Aloxe3	arachidonate lipoxygenase 3	protein coding gene	GO:0019369	arachidonic acid metabolic process	ISO
Alox12b	western clawed frog symbol	MGI:1345140	Aloxe3	arachidonate lipoxygenase 3	protein coding gene	GO:0019369	arachidonic acid metabolic process	IDA
Alox12b	western clawed frog symbol	MGI:1345140	Aloxe3	arachidonate lipoxygenase 3	protein coding gene	GO:0070830	bicellular tight junction assembly	IMP
Alox12b	western clawed frog symbol	MGI:1345140	Aloxe3	arachidonate lipoxygenase 3	protein coding gene	GO:0046513	ceramide biosynthetic process	IMP
Alox12b	western clawed frog symbol	MGI:1345140	Aloxe3	arachidonate lipoxygenase 3	protein coding gene	GO:0008544	epidermis development	IMP
Alox12b	western clawed frog symbol	MGI:1345140	Aloxe3	arachidonate lipoxygenase 3	protein coding gene	GO:0061436	establishment of skin barrier	IMP
Alox12b	western clawed frog symbol	MGI:1345140	Aloxe3	arachidonate lipoxygenase 3	protein coding gene	GO:0045444	fat cell differentiation	IMP
Alox12b	western clawed frog symbol	MGI:1345140	Aloxe3	arachidonate lipoxygenase 3	protein coding gene	GO:0006631	fatty acid metabolic process	IEA
Alox12b	western clawed frog symbol	MGI:1345140	Aloxe3	arachidonate lipoxygenase 3	protein coding gene	GO:0051122	hepoxilin biosynthetic process	IDA
Alox12b	western clawed frog symbol	MGI:1345140	Aloxe3	arachidonate lipoxygenase 3	protein coding gene	GO:0051122	hepoxilin biosynthetic process	ISO
Alox12b	western clawed frog symbol	MGI:1345140	Aloxe3	arachidonate lipoxygenase 3	protein coding gene	GO:0051122	hepoxilin biosynthetic process	IMP
Alox12b	western clawed frog symbol	MGI:1345140	Aloxe3	arachidonate lipoxygenase 3	protein coding gene	GO:0051122	hepoxilin biosynthetic process	ISO
Alox12b	western clawed frog symbol	MGI:1345140	Aloxe3	arachidonate lipoxygenase 3	protein coding gene	GO:0043651	linoleic acid metabolic process	ISO
Alox12b	western clawed frog symbol	MGI:1345140	Aloxe3	arachidonate lipoxygenase 3	protein coding gene	GO:0043651	linoleic acid metabolic process	IDA
Alox12b	western clawed frog symbol	MGI:1345140	Aloxe3	arachidonate lipoxygenase 3	protein coding gene	GO:0006629	lipid metabolic process	IEA
Alox12b	western clawed frog symbol	MGI:1345140	Aloxe3	arachidonate lipoxygenase 3	protein coding gene	GO:0019372	lipoxygenase pathway	ISO
Alox12b	western clawed frog symbol	MGI:1345140	Aloxe3	arachidonate lipoxygenase 3	protein coding gene	GO:0055114	oxidation-reduction process	IEA
Alox12b	western clawed frog symbol	MGI:1345140	Aloxe3	arachidonate lipoxygenase 3	protein coding gene	GO:0055114	oxidation-reduction process	IEA
Alox12b	western clawed frog symbol	MGI:1345140	Aloxe3	arachidonate lipoxygenase 3	protein coding gene	GO:0035357	peroxisome proliferator activated receptor signaling pathway	IMP
Alox12b	western clawed frog symbol	MGI:1345140	Aloxe3	arachidonate lipoxygenase 3	protein coding gene	GO:0019233	sensory perception of pain	ISO
Alox12b	western clawed frog symbol	MGI:1345140	Aloxe3	arachidonate lipoxygenase 3	protein coding gene	GO:0006665	sphingolipid metabolic process	ISO
Alox12b	western clawed frog symbol	MGI:1345140	Aloxe3	arachidonate lipoxygenase 3	protein coding gene	GO:0005737	cytoplasm	IEA
Alox12b	western clawed frog symbol	MGI:1345140	Aloxe3	arachidonate lipoxygenase 3	protein coding gene	GO:0003824	catalytic activity	ISA
Alox12b	western clawed frog symbol	MGI:1345140	Aloxe3	arachidonate lipoxygenase 3	protein coding gene	GO:0051213	dioxygenase activity	IEA
Alox12b	western clawed frog symbol	MGI:1345140	Aloxe3	arachidonate lipoxygenase 3	protein coding gene	GO:0051120	hepoxilin A3 synthase activity	ISO
Alox12b	western clawed frog symbol	MGI:1345140	Aloxe3	arachidonate lipoxygenase 3	protein coding gene	GO:0051120	hepoxilin A3 synthase activity	IDA
Alox12b	western clawed frog symbol	MGI:1345140	Aloxe3	arachidonate lipoxygenase 3	protein coding gene	GO:0005506	iron ion binding	IEA
Alox12b	western clawed frog symbol	MGI:1345140	Aloxe3	arachidonate lipoxygenase 3	protein coding gene	GO:0016853	isomerase activity	IEA
Alox12b	western clawed frog symbol	MGI:1345140	Aloxe3	arachidonate lipoxygenase 3	protein coding gene	GO:0016829	lyase activity	IEA
Alox12b	western clawed frog symbol	MGI:1345140	Aloxe3	arachidonate lipoxygenase 3	protein coding gene	GO:0046872	metal ion binding	IEA
Alox12b	western clawed frog symbol	MGI:1345140	Aloxe3	arachidonate lipoxygenase 3	protein coding gene	GO:0046872	metal ion binding	IEA
Alox12b	western clawed frog symbol	MGI:1345140	Aloxe3	arachidonate lipoxygenase 3	protein coding gene	GO:0016491	oxidoreductase activity	IEA
Alox12b	western clawed frog symbol	MGI:1345140	Aloxe3	arachidonate lipoxygenase 3	protein coding gene	GO:0016702	oxidoreductase activity, acting on single donors with incorporation of molecular oxygen, incorporation of two atoms of oxygen	IEA
Alox8	current symbol	MGI:1098228	Alox8	arachidonate 8-lipoxygenase	protein coding gene	GO:0019369	arachidonic acid metabolic process	ISO
Alox8	current symbol	MGI:1098228	Alox8	arachidonate 8-lipoxygenase	protein coding gene	GO:0019369	arachidonic acid metabolic process	IDA
Alox8	current symbol	MGI:1098228	Alox8	arachidonate 8-lipoxygenase	protein coding gene	GO:0019369	arachidonic acid metabolic process	ISO
Alox8	current symbol	MGI:1098228	Alox8	arachidonate 8-lipoxygenase	protein coding gene	GO:0051122	hepoxilin biosynthetic process	ISO
Alox8	current symbol	MGI:1098228	Alox8	arachidonate 8-lipoxygenase	protein coding gene	GO:0043651	linoleic acid metabolic process	IDA
Alox8	current symbol	MGI:1098228	Alox8	arachidonate 8-lipoxygenase	protein coding gene	GO:0006629	lipid metabolic process	IEA
Alox8	current symbol	MGI:1098228	Alox8	arachidonate 8-lipoxygenase	protein coding gene	GO:0019372	lipoxygenase pathway	ISO
Alox8	current symbol	MGI:1098228	Alox8	arachidonate 8-lipoxygenase	protein coding gene	GO:0019372	lipoxygenase pathway	IDA
Alox8	current symbol	MGI:1098228	Alox8	arachidonate 8-lipoxygenase	protein coding gene	GO:0045786	negative regulation of cell cycle	ISO
Alox8	current symbol	MGI:1098228	Alox8	arachidonate 8-lipoxygenase	protein coding gene	GO:0008285	negative regulation of cell proliferation	ISO
Alox8	current symbol	MGI:1098228	Alox8	arachidonate 8-lipoxygenase	protein coding gene	GO:0045926	negative regulation of growth	ISO
Alox8	current symbol	MGI:1098228	Alox8	arachidonate 8-lipoxygenase	protein coding gene	GO:0055114	oxidation-reduction process	IEA
Alox8	current symbol	MGI:1098228	Alox8	arachidonate 8-lipoxygenase	protein coding gene	GO:0055114	oxidation-reduction process	IEA
Alox8	current symbol	MGI:1098228	Alox8	arachidonate 8-lipoxygenase	protein coding gene	GO:0090197	positive regulation of chemokine secretion	ISO
Alox8	current symbol	MGI:1098228	Alox8	arachidonate 8-lipoxygenase	protein coding gene	GO:0045618	positive regulation of keratinocyte differentiation	IMP
Alox8	current symbol	MGI:1098228	Alox8	arachidonate 8-lipoxygenase	protein coding gene	GO:0010744	positive regulation of macrophage derived foam cell differentiation	ISO
Alox8	current symbol	MGI:1098228	Alox8	arachidonate 8-lipoxygenase	protein coding gene	GO:0035360	positive regulation of peroxisome proliferator activated receptor signaling pathway	IMP
Alox8	current symbol	MGI:1098228	Alox8	arachidonate 8-lipoxygenase	protein coding gene	GO:0005737	cytoplasm	ISO
Alox8	current symbol	MGI:1098228	Alox8	arachidonate 8-lipoxygenase	protein coding gene	GO:0005856	cytoskeleton	ISO
Alox8	current symbol	MGI:1098228	Alox8	arachidonate 8-lipoxygenase	protein coding gene	GO:0005829	cytosol	ISO
Alox8	current symbol	MGI:1098228	Alox8	arachidonate 8-lipoxygenase	protein coding gene	GO:0070062	extracellular exosome	ISO
Alox8	current symbol	MGI:1098228	Alox8	arachidonate 8-lipoxygenase	protein coding gene	GO:0019898	extrinsic component of membrane	ISO
Alox8	current symbol	MGI:1098228	Alox8	arachidonate 8-lipoxygenase	protein coding gene	GO:0005622	intracellular	ISO
Alox8	current symbol	MGI:1098228	Alox8	arachidonate 8-lipoxygenase	protein coding gene	GO:0016020	membrane	ISO
Alox8	current symbol	MGI:1098228	Alox8	arachidonate 8-lipoxygenase	protein coding gene	GO:0005886	plasma membrane	ISO
Alox8	current symbol	MGI:1098228	Alox8	arachidonate 8-lipoxygenase	protein coding gene	GO:0018559	1,1-dichloro-2-(dihydroxy-4-chlorophenyl)-(4-chlorophenyl)ethene 1,2-dioxygenase activity	IEA
Alox8	current symbol	MGI:1098228	Alox8	arachidonate 8-lipoxygenase	protein coding gene	GO:0034827	1,2-dihydroxy-5,6,7,8-tetrahydronaphthalene extradiol dioxygenase activity	IEA
Alox8	current symbol	MGI:1098228	Alox8	arachidonate 8-lipoxygenase	protein coding gene	GO:0018557	1,2-dihydroxyfluorene 1,1-alpha-dioxygenase activity	IEA
Alox8	current symbol	MGI:1098228	Alox8	arachidonate 8-lipoxygenase	protein coding gene	GO:0018566	1,2-dihydroxynaphthalene-6-sulfonate 1,8a-dioxygenase activity	IEA
Alox8	current symbol	MGI:1098228	Alox8	arachidonate 8-lipoxygenase	protein coding gene	GO:0018556	2,2',3-trihydroxybiphenyl dioxygenase activity	IEA
Alox8	current symbol	MGI:1098228	Alox8	arachidonate 8-lipoxygenase	protein coding gene	GO:0018542	2,3-dihydroxy DDT 1,2-dioxygenase activity	IEA
Alox8	current symbol	MGI:1098228	Alox8	arachidonate 8-lipoxygenase	protein coding gene	GO:0034955	2,3-dihydroxydiphenyl ether dioxygenase activity	IEA
Alox8	current symbol	MGI:1098228	Alox8	arachidonate 8-lipoxygenase	protein coding gene	GO:0018563	2,3-dihydroxy-ethylbenzene 1,2-dioxygenase activity	IEA
Alox8	current symbol	MGI:1098228	Alox8	arachidonate 8-lipoxygenase	protein coding gene	GO:0018571	2,3-dihydroxy-p-cumate dioxygenase activity	IEA
Alox8	current symbol	MGI:1098228	Alox8	arachidonate 8-lipoxygenase	protein coding gene	GO:0018574	2,6-dichloro-p-hydroquinone 1,2-dioxygenase activity	IEA
Alox8	current symbol	MGI:1098228	Alox8	arachidonate 8-lipoxygenase	protein coding gene	GO:0018561	2'-aminobiphenyl-2,3-diol 1,2-dioxygenase activity	IEA
Alox8	current symbol	MGI:1098228	Alox8	arachidonate 8-lipoxygenase	protein coding gene	GO:0018573	2-aminophenol 1,6-dioxygenase activity	IEA
Alox8	current symbol	MGI:1098228	Alox8	arachidonate 8-lipoxygenase	protein coding gene	GO:0034834	2-mercaptobenzothiazole dioxygenase activity	IEA
Alox8	current symbol	MGI:1098228	Alox8	arachidonate 8-lipoxygenase	protein coding gene	GO:0018562	3,4-dihydroxyfluorene 4,4-alpha-dioxygenase activity	IEA
Alox8	current symbol	MGI:1098228	Alox8	arachidonate 8-lipoxygenase	protein coding gene	GO:0018568	3,4-dihydroxyphenanthrene dioxygenase activity	IEA
Alox8	current symbol	MGI:1098228	Alox8	arachidonate 8-lipoxygenase	protein coding gene	GO:0018572	3,5-dichlorocatechol 1,2-dioxygenase activity	IEA
Alox8	current symbol	MGI:1098228	Alox8	arachidonate 8-lipoxygenase	protein coding gene	GO:0034803	3-hydroxy-2-naphthoate 2,3-dioxygenase activity	IEA
Alox8	current symbol	MGI:1098228	Alox8	arachidonate 8-lipoxygenase	protein coding gene	GO:0034810	4,5-dihydroxybenzo(a)pyrene dioxygenase activity	IEA
Alox8	current symbol	MGI:1098228	Alox8	arachidonate 8-lipoxygenase	protein coding gene	GO:0034922	4,5-dihydroxypyrene dioxygenase activity	IEA
Alox8	current symbol	MGI:1098228	Alox8	arachidonate 8-lipoxygenase	protein coding gene	GO:0034936	4,6-dichloro-3-methylcatechol 1,2-dioxygenase activity	IEA
Alox8	current symbol	MGI:1098228	Alox8	arachidonate 8-lipoxygenase	protein coding gene	GO:0047074	4-hydroxycatechol 1,2-dioxygenase activity	IEA
Alox8	current symbol	MGI:1098228	Alox8	arachidonate 8-lipoxygenase	protein coding gene	GO:0018558	5,6-dihydroxy-3-methyl-2-oxo-1,2-dihydroquinoline dioxygenase activity	IEA
Alox8	current symbol	MGI:1098228	Alox8	arachidonate 8-lipoxygenase	protein coding gene	GO:0034543	5-aminosalicylate dioxygenase activity	IEA
Alox8	current symbol	MGI:1098228	Alox8	arachidonate 8-lipoxygenase	protein coding gene	GO:0034814	7,8-dihydroxy benzo(a)pyrene dioxygenase activity	IEA
Alox8	current symbol	MGI:1098228	Alox8	arachidonate 8-lipoxygenase	protein coding gene	GO:0034812	9,10-dihydroxybenzo(a)pyrene dioxygenase activity	IEA
Alox8	current symbol	MGI:1098228	Alox8	arachidonate 8-lipoxygenase	protein coding gene	GO:0050473	arachidonate 15-lipoxygenase activity	ISO
Alox8	current symbol	MGI:1098228	Alox8	arachidonate 8-lipoxygenase	protein coding gene	GO:0050473	arachidonate 15-lipoxygenase activity	ISO
Alox8	current symbol	MGI:1098228	Alox8	arachidonate 8-lipoxygenase	protein coding gene	GO:0047677	arachidonate 8(R)-lipoxygenase activity	IEA
Alox8	current symbol	MGI:1098228	Alox8	arachidonate 8-lipoxygenase	protein coding gene	GO:0036403	arachidonate 8(S)-lipoxygenase activity	IDA
Alox8	current symbol	MGI:1098228	Alox8	arachidonate 8-lipoxygenase	protein coding gene	GO:0034806	benzo(a)pyrene 11,12-dioxygenase activity	IEA
Alox8	current symbol	MGI:1098228	Alox8	arachidonate 8-lipoxygenase	protein coding gene	GO:0034808	benzo(a)pyrene 4,5-dioxygenase activity	IEA
Alox8	current symbol	MGI:1098228	Alox8	arachidonate 8-lipoxygenase	protein coding gene	GO:0034813	benzo(a)pyrene 7,8-dioxygenase activity	IEA
Alox8	current symbol	MGI:1098228	Alox8	arachidonate 8-lipoxygenase	protein coding gene	GO:0034811	benzo(a)pyrene 9,10-dioxygenase activity	IEA
Alox8	current symbol	MGI:1098228	Alox8	arachidonate 8-lipoxygenase	protein coding gene	GO:0005509	calcium ion binding	ISO
Alox8	current symbol	MGI:1098228	Alox8	arachidonate 8-lipoxygenase	protein coding gene	GO:0018564	carbazole 1,9a-dioxygenase activity	IEA
Alox8	current symbol	MGI:1098228	Alox8	arachidonate 8-lipoxygenase	protein coding gene	GO:0019114	catechol dioxygenase activity	IEA
Alox8	current symbol	MGI:1098228	Alox8	arachidonate 8-lipoxygenase	protein coding gene	GO:0018575	chlorocatechol 1,2-dioxygenase activity	IEA
Alox8	current symbol	MGI:1098228	Alox8	arachidonate 8-lipoxygenase	protein coding gene	GO:0018565	dihydroxydibenzothiophene dioxygenase activity	IEA
Alox8	current symbol	MGI:1098228	Alox8	arachidonate 8-lipoxygenase	protein coding gene	GO:0019117	dihydroxyfluorene dioxygenase activity	IEA
Alox8	current symbol	MGI:1098228	Alox8	arachidonate 8-lipoxygenase	protein coding gene	GO:0051213	dioxygenase activity	IEA
Alox8	current symbol	MGI:1098228	Alox8	arachidonate 8-lipoxygenase	protein coding gene	GO:0034956	diphenyl ether 1,2-dioxygenase activity	IEA
Alox8	current symbol	MGI:1098228	Alox8	arachidonate 8-lipoxygenase	protein coding gene	GO:0018569	hydroquinone 1,2-dioxygenase activity	IEA
Alox8	current symbol	MGI:1098228	Alox8	arachidonate 8-lipoxygenase	protein coding gene	GO:0005506	iron ion binding	ISO
Alox8	current symbol	MGI:1098228	Alox8	arachidonate 8-lipoxygenase	protein coding gene	GO:0016165	linoleate 13S-lipoxygenase activity	ISO
Alox8	current symbol	MGI:1098228	Alox8	arachidonate 8-lipoxygenase	protein coding gene	GO:0008289	lipid binding	IEA
Alox8	current symbol	MGI:1098228	Alox8	arachidonate 8-lipoxygenase	protein coding gene	GO:0046872	metal ion binding	IEA
Alox8	current symbol	MGI:1098228	Alox8	arachidonate 8-lipoxygenase	protein coding gene	GO:0046872	metal ion binding	IEA
Alox8	current symbol	MGI:1098228	Alox8	arachidonate 8-lipoxygenase	protein coding gene	GO:0016491	oxidoreductase activity	IEA
Alox8	current symbol	MGI:1098228	Alox8	arachidonate 8-lipoxygenase	protein coding gene	GO:0016702	oxidoreductase activity, acting on single donors with incorporation of molecular oxygen, incorporation of two atoms of oxygen	IEA
Alox8	current symbol	MGI:1098228	Alox8	arachidonate 8-lipoxygenase	protein coding gene	GO:0018570	p-cumate 2,3-dioxygenase activity	IEA
Alox8	current symbol	MGI:1098228	Alox8	arachidonate 8-lipoxygenase	protein coding gene	GO:0034934	phenanthrene-4-carboxylate dioxygenase activity	IEA
Alox8	current symbol	MGI:1098228	Alox8	arachidonate 8-lipoxygenase	protein coding gene	GO:0018555	phenanthrene dioxygenase activity	IEA
Alox8	current symbol	MGI:1098228	Alox8	arachidonate 8-lipoxygenase	protein coding gene	GO:0018560	protocatechuate 3,4-dioxygenase type II activity	IEA
Alox8	current symbol	MGI:1098228	Alox8	arachidonate 8-lipoxygenase	protein coding gene	GO:0034920	pyrene dioxygenase activity	IEA
Alox8	current symbol	MGI:1098228	Alox8	arachidonate 8-lipoxygenase	protein coding gene	GO:0034895	pyridine-3,4-diol dioxygenase activity	IEA
Alox8	current symbol	MGI:1098228	Alox8	arachidonate 8-lipoxygenase	protein coding gene	GO:0018567	styrene dioxygenase activity	IEA
Alox8	current symbol	MGI:1098228	Alox8	arachidonate 8-lipoxygenase	protein coding gene	GO:0034935	tetrachlorobenzene dioxygenase activity	IEA
Gucy2e	current symbol	MGI:105123	Gucy2e	guanylate cyclase 2e	protein coding gene	GO:0006182	cGMP biosynthetic process	IBA
Gucy2e	current symbol	MGI:105123	Gucy2e	guanylate cyclase 2e	protein coding gene	GO:0006182	cGMP biosynthetic process	ISO
Gucy2e	current symbol	MGI:105123	Gucy2e	guanylate cyclase 2e	protein coding gene	GO:0009190	cyclic nucleotide biosynthetic process	IEA
Gucy2e	current symbol	MGI:105123	Gucy2e	guanylate cyclase 2e	protein coding gene	GO:0035556	intracellular signal transduction	IEA
Gucy2e	current symbol	MGI:105123	Gucy2e	guanylate cyclase 2e	protein coding gene	GO:0006468	protein phosphorylation	IEA
Gucy2e	current symbol	MGI:105123	Gucy2e	guanylate cyclase 2e	protein coding gene	GO:0007168	receptor guanylyl cyclase signaling pathway	IBA
Gucy2e	current symbol	MGI:105123	Gucy2e	guanylate cyclase 2e	protein coding gene	GO:0050896	response to stimulus	IEA
Gucy2e	current symbol	MGI:105123	Gucy2e	guanylate cyclase 2e	protein coding gene	GO:0007601	visual perception	IEA
Gucy2e	current symbol	MGI:105123	Gucy2e	guanylate cyclase 2e	protein coding gene	GO:0008074	guanylate cyclase complex, soluble	IBA
Gucy2e	current symbol	MGI:105123	Gucy2e	guanylate cyclase 2e	protein coding gene	GO:0016021	integral component of membrane	IEA
Gucy2e	current symbol	MGI:105123	Gucy2e	guanylate cyclase 2e	protein coding gene	GO:0016020	membrane	IEA
Gucy2e	current symbol	MGI:105123	Gucy2e	guanylate cyclase 2e	protein coding gene	GO:0005886	plasma membrane	IBA
Gucy2e	current symbol	MGI:105123	Gucy2e	guanylate cyclase 2e	protein coding gene	GO:0005886	plasma membrane	ISO
Gucy2e	current symbol	MGI:105123	Gucy2e	guanylate cyclase 2e	protein coding gene	GO:0005524	ATP binding	IEA
Gucy2e	current symbol	MGI:105123	Gucy2e	guanylate cyclase 2e	protein coding gene	GO:0005525	GTP binding	IEA
Gucy2e	current symbol	MGI:105123	Gucy2e	guanylate cyclase 2e	protein coding gene	GO:0004383	guanylate cyclase activity	IBA
Gucy2e	current symbol	MGI:105123	Gucy2e	guanylate cyclase 2e	protein coding gene	GO:0004383	guanylate cyclase activity	ISO
Gucy2e	current symbol	MGI:105123	Gucy2e	guanylate cyclase 2e	protein coding gene	GO:0042802	identical protein binding	ISO
Gucy2e	current symbol	MGI:105123	Gucy2e	guanylate cyclase 2e	protein coding gene	GO:0016829	lyase activity	IEA
Gucy2e	current symbol	MGI:105123	Gucy2e	guanylate cyclase 2e	protein coding gene	GO:0000166	nucleotide binding	IEA
Gucy2e	current symbol	MGI:105123	Gucy2e	guanylate cyclase 2e	protein coding gene	GO:0016849	phosphorus-oxygen lyase activity	IEA
Gucy2e	current symbol	MGI:105123	Gucy2e	guanylate cyclase 2e	protein coding gene	GO:0004672	protein kinase activity	IEA
Gucy2e	cattle symbol	MGI:106030	Gucy2d	guanylate cyclase 2d	protein coding gene	GO:0006182	cGMP biosynthetic process	IBA
Gucy2e	cattle symbol	MGI:106030	Gucy2d	guanylate cyclase 2d	protein coding gene	GO:0007165	signal transduction	IBA
Gucy2e	cattle symbol	MGI:106030	Gucy2d	guanylate cyclase 2d	protein coding gene	GO:0008074	guanylate cyclase complex, soluble	IBA
Gucy2e	cattle symbol	MGI:106030	Gucy2d	guanylate cyclase 2d	protein coding gene	GO:0016021	integral component of membrane	ISO
Gucy2e	cattle symbol	MGI:106030	Gucy2d	guanylate cyclase 2d	protein coding gene	GO:0005886	plasma membrane	IBA
Gucy2e	cattle symbol	MGI:106030	Gucy2d	guanylate cyclase 2d	protein coding gene	GO:0004383	guanylate cyclase activity	ISO
[truncated: 3,068 more rows]
